# Supplementary material for: Abundant ammonia and nitrogen-rich soluble organic matter in samples from asteroid (101955) Bennu
Source: Nat Astron. 2025 Jan 29;9(2):199–210. doi: 10.1038/s41550-024-02472-9 (PMC11842271; doi:10.1038/s41550-024-02472-9)
Supplement: Supplementary file 2 — Excel file containing all data points used to generate the plot shown in Fig. 1. [file 41550_2024_2472_MOESM2_ESM.xlsx]

## Sheet: Sheet1
Sample	NH3 (nmol/g)	Error (nmol/g)
Ryugu A0106 (red bar)	180	60
Bennu OREX-803001-0 (blue bar)	13613	357
Orgueil CI1 (green bar)	4100
Orgueil CI1 (red bar)	33540	3080
Orgueil CI1 (yellow bar)	37777	6111
Ivuna CI1 (green bar)	5050
Murchison CM2 (green bar)	1600
Murchison CM2 (blue bar)	1098	144
Bells C2ung (green bar)	450
Tagish Lake C2ung (green bar)	190
Renazzo CR2 (green bar)	1900
GRA 95229 CR2 (green bar)	18000
