# Supplementary material for: Abundant ammonia and nitrogen-rich soluble organic matter in samples from asteroid (101955) Bennu
Source: Nat Astron. 2025 Jan 29;9(2):199–210. doi: 10.1038/s41550-024-02472-9 (PMC11842271; doi:10.1038/s41550-024-02472-9)
Supplement: Supplementary file 3 — Excel file containing all data points used to generate the plots shown in Fig. 2a–e. [file 41550_2024_2472_MOESM3_ESM.xlsx]

## Sheet: Sheet1
mz_value_negative ions	Intensity	Family	HC	OC
400.812	48824588	CHOS	0.153846	0.0769231
320.84	1605105664	CHOS	0.222222	0.111111
352.812	346237664	CHOS	0.222222	0.111111
384.785	9172337	CHOS	0.222222	0.111111
340.812	53572436	CHOS	0.25	0.125
372.784	259465136	CHOS	0.25	0.125
324.835	119069360	CHOS	0.25	0.25
356.807	24865902592	CHOS	0.25	0.25
388.779	1290439808	CHOS	0.25	0.25
420.751	19237826	CHOS	0.25	0.25
404.774	464112288	CHOS	0.25	0.375
420.769	23784448	CHOS	0.25	0.5
452.741	2068179584	CHOS	0.25	0.5
484.713	286897088	CHOS	0.25	0.5
180.009	4740424	CHNO	0.272727	0.181818
216.956	4430351	CHNOSMg	0.285714	0.428571
632.729	60673660	CHOS	0.375	0.4375
322.856	315042176	CHOS	0.444444	0.111111
354.828	98393824	CHOS	0.444444	0.111111
338.851	19927154	CHOS	0.444444	0.222222
222.971	5635494	CHOS	0.444444	0.555556
310.856	29215326	CHOS	0.5	0.125
305.028	6872989	CHNOMg	0.5	0.25
284.927	8336445	CHOS	0.545455	0.0909091
316.899	24430680	CHOS	0.545455	0.0909091
348.872	73401552	CHOS	0.545455	0.0909091
368.925	8034836	CHNOS	0.545455	0.272727
396.856	12588037	CHOS	0.545455	0.363636
492.773	16624840	CHOS	0.545455	0.363636
572.729	11536457	CHOS	0.545455	0.636364
337	11714697	CHOS	0.555556	0.166667
321.023	151354448	CHOS	0.555556	0.222222
262.051	7138743	CHNO	0.5625	0.1875
294.023	5916705	CHNOS	0.5625	0.1875
235.051	5765050	CHNO	0.571429	0.142857
223.04	5695983	CHO	0.571429	0.214286
318.956	9312752	CHOS	0.571429	0.214286
268.077	5709564	CHNO	0.578947	0.0526316
228.03	3987376	CHNO	0.583333	0.333333
245.061	8554316	CHO	0.588235	0.117647
273.067	5863804	CHNO	0.588235	0.117647
261.056	7798219	CHO	0.588235	0.176471
277.051	5007857	CHO	0.588235	0.235294
325.018	6195010	CHOS	0.588235	0.294118
267.082	6560161	CHO	0.6	0.05
218.061	16162369	CHNO	0.6	0.0666667
336.872	574852416	CHOS	0.6	0.1
234.056	7364132	CHNO	0.6	0.133333
250.051	4822522	CHNO	0.6	0.2
352.867	1488399488	CHOS	0.6	0.2
298.018	6211499	CHNOS	0.6	0.266667
281.028	15374837	CHNOMg	0.6	0.3
288.067	6650903	CHNO	0.611111	0.166667
304.062	6218391	CHNO	0.611111	0.222222
336.034	7380884	CHNOS	0.611111	0.222222
211.022	4999137	CHOS	0.615385	0.0769231
278.971	29939814	CHOS	0.615385	0.0769231
374.887	20976100	CHOS	0.615385	0.0769231
227.017	5125903	CHOS	0.615385	0.153846
319.044	9102350	CHNOMg	0.615385	0.230769
290.979	6002148	CHOS	0.615385	0.307692
322.951	6063070	CHOS	0.615385	0.307692
233.061	4574393	CHO	0.625	0.125
261.067	854564352	CHNO	0.625	0.125
265.033	5654239	CHOS	0.625	0.125
297.005	8238891	CHOS	0.625	0.125
344.972	11353972	CHOS	0.625	0.1875
265.051	5703449	CHO	0.625	0.25
297.023	5656455	CHOS	0.625	0.25
283.088	5258377	CHNO	0.631579	0.0526316
319.026	449432480	CHOS	0.631579	0.0526316
287.071	10383908	CHO	0.631579	0.157895
351.015	9522281	CHOS	0.631579	0.157895
295.951	5217815	CHNOS	0.636364	0.272727
336.045	7049184	CHNOMg	0.636364	0.272727
222.056	6486507	CHNO	0.642857	0.142857
254.028	4584553	CHNOS	0.642857	0.142857
238.051	9173424	CHNO	0.642857	0.214286
254.046	4645015	CHNO	0.642857	0.285714
270.041	4663816	CHNO	0.642857	0.357143
244.077	6485919	CHNO	0.647059	0.0588235
260.072	12311100	CHNO	0.647059	0.117647
292.044	8017415	CHNOS	0.647059	0.117647
276.067	9956010	CHNO	0.647059	0.176471
324.034	6224570	CHNOS	0.647059	0.235294
308.056	6589118	CHNO	0.647059	0.294118
282.092	9153461	CHNO	0.65	0.05
233.072	13057225	CHNO	0.666667	0.0666667
298.943	11771541	CHOS	0.666667	0.0833333
259.076	16881352	CHO	0.666667	0.111111
287.083	8213080	CHNO	0.666667	0.111111
221.061	8453613	CHO	0.666667	0.133333
249.067	11251985	CHNO	0.666667	0.133333
281.039	5663268	CHNOS	0.666667	0.133333
211.051	8123388	CHNO	0.666667	0.166667
246.989	4819726	CHOS	0.666667	0.166667
275.071	12319601	CHO	0.666667	0.166667
314.938	27011488	CHOS	0.666667	0.166667
339.016	12723383	CHOS	0.666667	0.166667
370.988	8295512	CHOS	0.666667	0.166667
237.056	8579976	CHO	0.666667	0.2
301	11313485	CHOS	0.666667	0.2
332.972	11118800	CHOS	0.666667	0.2
323.038	8562181	CHOS	0.666667	0.222222
355.01	11056021	CHOS	0.666667	0.222222
372.839	126263552	CHOS	0.666667	0.222222
199.04	3854916	CHO	0.666667	0.25
231.012	3922453	CHOS	0.666667	0.25
294.956	7548518	CHOS	0.666667	0.25
307.044	10998805	CHNOMg	0.666667	0.25
550.733	9301698	CHOS	0.666667	0.25
281.057	6804080	CHNO	0.666667	0.266667
361.054	10243563	CHNOMg	0.666667	0.266667
307.061	8564859	CHO	0.666667	0.277778
213.016	4162385	CHNOMg	0.666667	0.333333
269.028	5851128	CHNOMg	0.666667	0.333333
410.872	53753004	CHOS	0.666667	0.333333
506.788	9492956	CHOS	0.666667	0.333333
240.963	4753639	CHOS	0.666667	0.444444
308.108	6935527	CHNO	0.681818	0.0454545
356.093	8320871	CHNO	0.681818	0.181818
270.092	10701505	CHNO	0.684211	0.0526316
302.065	6639559	CHNOS	0.684211	0.0526316
286.087	11348125	CHNO	0.684211	0.105263
318.059	6075453	CHNOS	0.684211	0.105263
334.054	6937754	CHNOS	0.684211	0.157895
350.049	8438623	CHNOS	0.684211	0.210526
232.077	25680776	CHNO	0.6875	0.0625
296.021	5122936	CHNOS	0.6875	0.0625
248.072	14227534	CHNO	0.6875	0.125
276.078	5785302	CHNO	0.6875	0.125
264.067	10603161	CHNO	0.6875	0.1875
328.029	6677228	CHNOS	0.6875	0.3125
194.061	10691742	CHNO	0.692308	0.0769231
222.067	4035062	CHNO	0.692308	0.0769231
305.99	6427837	CHNOS	0.692308	0.307692
419.042	10791819	CHOS	0.695652	0.173913
269.097	7329004	CHO	0.7	0.05
297.103	8229158	CHNO	0.7	0.05
349.054	11311499	CHOS	0.7	0.2
365.049	11719241	CHOS	0.7	0.25
397.021	13899596	CHOS	0.7	0.25
620.825	14750835	CHOS	0.7	0.25
188.035	5390319	CHNO	0.7	0.3
220.007	5191110	CHNOS	0.7	0.3
296.039	12635091	CHNOMg	0.7	0.3
231.082	18114158	CHO	0.705882	0.0588235
259.088	8108777	CHNO	0.705882	0.0588235
275.083	15727517	CHNO	0.705882	0.117647
311.021	10962472	CHOS	0.705882	0.117647
263.071	11161137	CHO	0.705882	0.176471
291.078	13560765	CHNO	0.705882	0.176471
327.016	27111774	CHOS	0.705882	0.176471
279.066	9941486	CHO	0.705882	0.235294
307.072	8383675	CHNO	0.705882	0.235294
343.01	14855282	CHOS	0.705882	0.235294
295.061	5777527	CHO	0.705882	0.294118
323.067	6639293	CHNO	0.705882	0.294118
359.005	8858084	CHOS	0.705882	0.294118
366.114	10618052	CHNO	0.708333	0.125
296.108	12819764	CHNO	0.714286	0.047619
360.052	8469637	CHNOS	0.714286	0.047619
193.066	4214157	CHO	0.714286	0.0714286
388.903	13934434	CHOS	0.714286	0.0714286
312.103	15726380	CHNO	0.714286	0.0952381
209.061	11580540	CHO	0.714286	0.142857
241.033	5393763	CHOS	0.714286	0.142857
273.005	6084754	CHOS	0.714286	0.142857
328.098	14077100	CHNO	0.714286	0.142857
404.898	10847466	CHOS	0.714286	0.142857
225.056	10136171	CHO	0.714286	0.214286
253.062	7548599	CHNO	0.714286	0.214286
257.028	6129656	CHOS	0.714286	0.214286
289	21521694	CHOS	0.714286	0.214286
320.972	10836760	CHOS	0.714286	0.214286
333.059	12993292	CHNOMg	0.714286	0.214286
241.051	5176706	CHO	0.714286	0.285714
273.023	6680789	CHOS	0.714286	0.285714
304.995	12478180	CHOS	0.714286	0.285714
336.967	10850223	CHOS	0.714286	0.285714
320.99	9667464	CHOS	0.714286	0.357143
258.092	14789555	CHNO	0.722222	0.0555556
290.082	20883742	CHNO	0.722222	0.166667
354.026	9583164	CHNOS	0.722222	0.166667
338.049	10855343	CHNOS	0.722222	0.222222
370.021	10595547	CHNOS	0.722222	0.222222
215.029	5025489	CHNOS	0.727273	0.0909091
339.114	10053443	CHNO	0.727273	0.0909091
350.887	119601432	CHOS	0.727273	0.0909091
366.882	93556688	CHOS	0.727273	0.181818
215.046	5534434	CHNO	0.727273	0.272727
219.012	5848040	CHOS	0.727273	0.272727
295.044	19470366	CHNOMg	0.727273	0.272727
314.928	11456868	CHOS	0.727273	0.272727
235.007	4219769	CHOS	0.727273	0.363636
311.039	14245521	CHNOMg	0.727273	0.363636
219.03	4447225	CHO	0.727273	0.454545
327.033	9284049	CHNOMg	0.727273	0.454545
248.083	6916199	CHNO	0.733333	0.0666667
252.049	5993676	CHNOS	0.733333	0.0666667
264.078	8514237	CHNO	0.733333	0.133333
252.067	13503735	CHNO	0.733333	0.2
268.062	9881287	CHNO	0.733333	0.266667
300.034	8095006	CHNOS	0.733333	0.266667
332.006	8409104	CHNOS	0.733333	0.266667
289.069	5254758	CHOS	0.736842	0.0526316
317.075	6194319	CHNOS	0.736842	0.0526316
273.092	22076890	CHO	0.736842	0.105263
301.098	18891614	CHNO	0.736842	0.105263
289.087	24987322	CHO	0.736842	0.157895
305.082	15775948	CHO	0.736842	0.210526
333.088	10806218	CHNO	0.736842	0.210526
365.06	9622160	CHNOS	0.736842	0.210526
353.049	12579074	CHOS	0.736842	0.263158
350.13	8838517	CHNO	0.73913	0.0434783
370.091	8545932	CHNOS	0.73913	0.0869565
370.109	11628284	CHNO	0.73913	0.173913
284.108	18578950	CHNO	0.75	0.05
219.082	4050476	CHO	0.75	0.0625
283.026	6476667	CHOS	0.75	0.0625
300.103	24338064	CHNO	0.75	0.1
328.109	12569845	CHNO	0.75	0.1
332.075	8413655	CHNOS	0.75	0.1
235.076	8834014	CHO	0.75	0.125
263.083	28669524	CHNO	0.75	0.125
299.021	8511533	CHOS	0.75	0.125
316.098	23405870	CHNO	0.75	0.15
348.07	14049278	CHNOS	0.75	0.15
198.056	7082678	CHNO	0.75	0.166667
226.062	5572301	CHNO	0.75	0.166667
251.071	13083511	CHO	0.75	0.1875
283.043	13310920	CHOS	0.75	0.1875
315.015	17365876	CHOS	0.75	0.1875
378.96	10998104	CHOS	0.75	0.1875
332.093	15168076	CHNO	0.75	0.2
214.051	14128940	CHNO	0.75	0.25
246.023	4801291	CHNOS	0.75	0.25
267.066	10680685	CHO	0.75	0.25
299.038	11188363	CHOS	0.75	0.25
309.967	8644100	CHNOS	0.75	0.25
331.01	13940388	CHOS	0.75	0.25
380.06	11745973	CHNOS	0.75	0.25
283.061	5213206	CHO	0.75	0.3125
311.067	8406844	CHNO	0.75	0.3125
230.046	8522057	CHNO	0.75	0.333333
262.018	5408081	CHNOS	0.75	0.333333
293.99	6436732	CHNOS	0.75	0.333333
325.962	8507109	CHNOS	0.75	0.333333
383.075	8616765	CHNO	0.75	0.375
364.134	16006002	CHNO	0.76	0.08
380.129	16362573	CHNO	0.76	0.12
311.119	17969260	CHNO	0.761905	0.047619
315.085	5923098	CHOS	0.761905	0.047619
327.114	17290200	CHNO	0.761905	0.0952381
343.109	18300672	CHNO	0.761905	0.142857
379.047	13157211	CHOS	0.761905	0.142857
359.104	12635237	CHNO	0.761905	0.190476
363.07	16445632	CHOS	0.761905	0.190476
274.099	9233609	CHNO	0.764706	0.0588235
278.065	9501162	CHNOS	0.764706	0.0588235
294.059	12764374	CHNOS	0.764706	0.117647
306.088	11376361	CHNO	0.764706	0.176471
342.026	17466078	CHNOS	0.764706	0.176471
373.998	8699072	CHNOS	0.764706	0.176471
326.049	17631508	CHNOS	0.764706	0.235294
310.072	10549353	CHNO	0.764706	0.294118
342.044	10722131	CHNOS	0.764706	0.294118
209.072	9510023	CHNO	0.769231	0.0769231
213.038	5711206	CHOS	0.769231	0.0769231
241.044	5077366	CHNOS	0.769231	0.0769231
245.01	6004454	CHOS	0.769231	0.0769231
197.061	8351227	CHO	0.769231	0.153846
229.033	6704229	CHOS	0.769231	0.153846
261.005	6968624	CHOS	0.769231	0.153846
213.056	9421687	CHO	0.769231	0.230769
241.062	9943446	CHNO	0.769231	0.230769
245.028	5588746	CHOS	0.769231	0.230769
273.034	5701888	CHNOS	0.769231	0.230769
277	10551590	CHOS	0.769231	0.230769
308.972	14077795	CHOS	0.769231	0.230769
321.059	15699260	CHNOMg	0.769231	0.230769
229.051	12442747	CHO	0.769231	0.307692
261.023	8658278	CHOS	0.769231	0.307692
324.967	10751485	CHOS	0.769231	0.307692
337.054	13398512	CHNOMg	0.769231	0.307692
245.046	4690734	CHO	0.769231	0.384615
310.124	20072854	CHNO	0.772727	0.0454545
326.119	24197842	CHNO	0.772727	0.0909091
358.091	12219024	CHNOS	0.772727	0.0909091
390.063	8767529	CHNOS	0.772727	0.0909091
358.108	15352579	CHNO	0.772727	0.181818
386.115	8868562	CHNO	0.772727	0.181818
273.103	17137156	CHNO	0.777778	0.0555556
277.069	6669884	CHOS	0.777778	0.0555556
261.092	17534520	CHO	0.777778	0.111111
289.098	25650926	CHNO	0.777778	0.111111
293.064	14082448	CHOS	0.777778	0.111111
321.07	9373058	CHNOS	0.777778	0.111111
325.036	10217401	CHOS	0.777778	0.111111
277.087	18537090	CHO	0.777778	0.166667
341.031	29088002	CHOS	0.777778	0.166667
192.012	4968381	CHNOS	0.777778	0.222222
293.082	14713319	CHO	0.777778	0.222222
388.998	10596718	CHOS	0.777778	0.222222
309.077	10639811	CHO	0.777778	0.277778
341.049	15567225	CHOS	0.777778	0.277778
373.021	11703646	CHOS	0.777778	0.277778
208.007	4343927	CHNOS	0.777778	0.333333
284.039	11279571	CHNOMg	0.777778	0.333333
325.072	7162011	CHO	0.777778	0.333333
357.044	7956424	CHOS	0.777778	0.333333
224.002	3909616	CHNOS	0.777778	0.444444
337.135	14517253	CHNO	0.782609	0.0434783
369.125	13754103	CHNO	0.782609	0.130435
389.085	11858764	CHOS	0.782609	0.173913
208.077	19691706	CHNO	0.785714	0.0714286
224.072	37774908	CHNO	0.785714	0.142857
256.044	9110880	CHNOS	0.785714	0.142857
240.067	18053834	CHNO	0.785714	0.214286
272.039	9483898	CHNOS	0.785714	0.214286
304.011	9589117	CHNOS	0.785714	0.214286
256.062	9018768	CHNO	0.785714	0.285714
288.034	8717182	CHNOS	0.785714	0.285714
364.065	12634550	CHNOMg	0.785714	0.285714
272.056	6801084	CHNO	0.785714	0.357143
300.114	12347084	CHNO	0.789474	0.0526316
304.08	14228222	CHNOS	0.789474	0.0526316
336.052	11108368	CHNOS	0.789474	0.0526316
288.103	34927808	CHNO	0.789474	0.105263
320.075	14861608	CHNOS	0.789474	0.105263
304.098	31331168	CHNO	0.789474	0.157895
336.07	16554117	CHNOS	0.789474	0.157895
368.042	13356136	CHNOS	0.789474	0.157895
352.065	15972244	CHNOS	0.789474	0.210526
384.037	11224269	CHNOS	0.789474	0.210526
368.06	15801560	CHNOS	0.789474	0.263158
336.139	19712592	CHNO	0.791667	0.0416667
352.134	21494112	CHNO	0.791667	0.0833333
380.14	14359695	CHNO	0.791667	0.0833333
384.106	11535962	CHNOS	0.791667	0.0833333
368.129	17337996	CHNO	0.791667	0.125
448.068	8693002	CHNOS	0.791667	0.166667
299.119	20892210	CHNO	0.8	0.05
303.085	6423948	CHOS	0.8	0.05
207.082	7815396	CHO	0.8	0.0666667
235.088	15565807	CHNO	0.8	0.0666667
407.151	9235735	CHNO	0.8	0.08
351.052	9626972	CHOS	0.8	0.1
399.106	8769599	CHOS	0.8	0.12
223.076	24777238	CHO	0.8	0.133333
255.049	8465126	CHOS	0.8	0.133333
331.109	25688358	CHNO	0.8	0.15
363.081	9621768	CHNOS	0.8	0.15
367.047	18469856	CHOS	0.8	0.15
399.019	9217677	CHOS	0.8	0.15
239.071	13794357	CHO	0.8	0.2
267.078	16435603	CHNO	0.8	0.2
334.988	13141148	CHOS	0.8	0.2
347.075	15091234	CHNOMg	0.8	0.2
347.104	15947489	CHNO	0.8	0.2
351.07	17886672	CHOS	0.8	0.2
367.065	16045135	CHOS	0.8	0.25
399.037	9453286	CHOS	0.8	0.25
654.813	12811586	CHOS	0.8	0.25
255.066	10160917	CHO	0.8	0.266667
283.072	7967815	CHNO	0.8	0.266667
319.01	15194944	CHOS	0.8	0.266667
207.012	27354270	CHOS	0.8	0.3
238.984	16040869	CHOS	0.8	0.3
270.956	6788851	CHOS	0.8	0.3
351.087	8121924	CHO	0.8	0.3
383.059	9797348	CHOS	0.8	0.3
303.033	9600112	CHOS	0.8	0.333333
335.005	8119570	CHOS	0.8	0.333333
366.977	8892967	CHOS	0.8	0.333333
223.007	5183948	CHOS	0.8	0.4
254.979	5071405	CHOS	0.8	0.4
318.923	7012643	CHOS	0.8	0.4
327.045	8280602	CHNOMg	0.8	0.4
362.155	15083962	CHNO	0.807692	0.0384615
390.161	9220672	CHNO	0.807692	0.0384615
378.15	18931342	CHNO	0.807692	0.0769231
394.145	17145166	CHNO	0.807692	0.115385
362.068	9619335	CHNOS	0.809524	0.047619
378.063	9849991	CHNOS	0.809524	0.0952381
362.086	16861178	CHNOS	0.809524	0.142857
374.115	13356933	CHNO	0.809524	0.190476
378.081	16194801	CHNOS	0.809524	0.190476
410.053	10479352	CHNOS	0.809524	0.190476
390.109	9089319	CHNO	0.809524	0.238095
234.092	18486870	CHNO	0.8125	0.0625
250.087	24422990	CHNO	0.8125	0.125
278.094	13355616	CHNO	0.8125	0.125
282.059	12647207	CHNOS	0.8125	0.125
298.054	14349416	CHNOS	0.8125	0.1875
330.026	14081428	CHNOS	0.8125	0.1875
361.998	9688519	CHNOS	0.8125	0.1875
374.086	10333908	CHNOMg	0.8125	0.1875
282.077	14719860	CHNO	0.8125	0.25
390.081	10332298	CHNOMg	0.8125	0.25
298.072	8815812	CHNO	0.8125	0.3125
330.044	10278407	CHNOS	0.8125	0.3125
362.016	7910970	CHNOS	0.8125	0.3125
314.067	7220497	CHNO	0.8125	0.375
398.085	9182289	CHNO	0.8125	0.375
325.135	21725742	CHNO	0.818182	0.0454545
329.101	6616591	CHOS	0.818182	0.0454545
341.13	25918354	CHNO	0.818182	0.0909091
357.124	25909722	CHNO	0.818182	0.136364
389.096	10109833	CHNOS	0.818182	0.136364
186.056	5915873	CHNO	0.818182	0.181818
214.062	5100342	CHNO	0.818182	0.181818
373.119	16185275	CHNO	0.818182	0.181818
405.091	9048171	CHNOS	0.818182	0.181818
409.057	15394328	CHOS	0.818182	0.181818
457.138	11950069	CHNO	0.818182	0.181818
393.08	12662635	CHOS	0.818182	0.227273
202.051	10975366	CHNO	0.818182	0.272727
310.054	15517697	CHNOMg	0.818182	0.272727
329.939	6484827	CHNOS	0.818182	0.272727
250.018	5344172	CHNOS	0.818182	0.363636
297.985	5579518	CHNOS	0.818182	0.454545
404.166	12416923	CHNO	0.821429	0.0714286
432.172	8959766	CHNO	0.821429	0.0714286
436.155	9527862	CHNO	0.821429	0.142857
233.097	9353451	CHO	0.823529	0.0588235
261.103	35094108	CHNO	0.823529	0.0588235
265.069	8517462	CHOS	0.823529	0.0588235
345.122	7033689	CHNO	0.823529	0.0588235
249.092	15857995	CHO	0.823529	0.117647
313.036	10210533	CHOS	0.823529	0.117647
297.059	15769665	CHOS	0.823529	0.176471
325.065	11358322	CHNOS	0.823529	0.176471
329.031	18588750	CHOS	0.823529	0.176471
357.037	12089246	CHNOS	0.823529	0.176471
361.003	14372001	CHOS	0.823529	0.176471
373.091	12437258	CHNOMg	0.823529	0.176471
389.009	8663467	CHNOS	0.823529	0.176471
281.082	14195418	CHO	0.823529	0.235294
341.06	9918916	CHNOS	0.823529	0.235294
345.026	17395932	CHOS	0.823529	0.235294
325.083	7493860	CHNO	0.823529	0.294118
329.049	15504576	CHOS	0.823529	0.294118
357.055	9689107	CHNOS	0.823529	0.294118
361.021	13765907	CHOS	0.823529	0.294118
345.044	9228627	CHOS	0.823529	0.352941
324.139	27003228	CHNO	0.826087	0.0434783
356.111	12398561	CHNOS	0.826087	0.0434783
340.134	32276922	CHNO	0.826087	0.0869565
368.14	17469140	CHNO	0.826087	0.0869565
372.124	19681232	CHNO	0.826087	0.173913
404.096	10559063	CHNOS	0.826087	0.173913
491.172	9376902	CHNO	0.827586	0.137931
351.15	22421478	CHNO	0.833333	0.0416667
260.108	46387880	CHNO	0.833333	0.0555556
288.114	14169332	CHNO	0.833333	0.0555556
292.08	14065336	CHNOS	0.833333	0.0555556
197.072	7697928	CHNO	0.833333	0.0833333
364.903	46325412	CHOS	0.833333	0.0833333
371.111	11589462	CHOS	0.833333	0.0833333
276.103	43133752	CHNO	0.833333	0.111111
383.14	20861110	CHNO	0.833333	0.125
419.078	11981842	CHOS	0.833333	0.125
185.061	3607163	CHO	0.833333	0.166667
213.067	13249409	CHNO	0.833333	0.166667
245.039	4079392	CHNOS	0.833333	0.166667
324.07	22914976	CHNOS	0.833333	0.166667
371.129	14739396	CHO	0.833333	0.166667
388.014	8326203	CHNOS	0.833333	0.166667
399.135	10569934	CHNO	0.833333	0.166667
483.04	10047392	CHOS	0.833333	0.208333
340.065	18616300	CHNOS	0.833333	0.222222
372.037	13495734	CHNOS	0.833333	0.222222
201.056	8257599	CHO	0.833333	0.25
229.062	10445960	CHNO	0.833333	0.25
233.028	7322764	CHOS	0.833333	0.25
265	6596211	CHOS	0.833333	0.25
296.972	8052352	CHOS	0.833333	0.25
309.059	22675804	CHNOMg	0.833333	0.25
324.088	12785682	CHNO	0.833333	0.277778
356.06	16162445	CHNOS	0.833333	0.277778
388.032	10177693	CHNOS	0.833333	0.277778
280.995	10930537	CHOS	0.833333	0.333333
312.967	11696967	CHOS	0.833333	0.333333
325.054	18812970	CHNOMg	0.833333	0.333333
344.939	9172632	CHOS	0.833333	0.333333
372.055	9637412	CHNOS	0.833333	0.333333
296.99	9073372	CHOS	0.833333	0.416667
328.962	6449802	CHOS	0.833333	0.416667
369.055	7765317	CHNOMg	0.833333	0.416667
533.183	6985977	CHNO	0.83871	0.16129
394.156	14617993	CHNO	0.84	0.08
422.162	9183001	CHNO	0.84	0.08
382.145	21674562	CHNO	0.84	0.12
414.117	12884280	CHNOS	0.84	0.12
438.157	9308157	CHNO	0.84	0.12
426.146	10951301	CHNO	0.84	0.16
287.119	24756990	CHNO	0.842105	0.0526316
319.091	9823541	CHNOS	0.842105	0.0526316
303.114	36273708	CHNO	0.842105	0.105263
335.086	8494886	CHNOS	0.842105	0.105263
339.052	12768680	CHOS	0.842105	0.105263
323.075	25841388	CHOS	0.842105	0.157895
351.081	8429083	CHNOS	0.842105	0.157895
355.047	26657924	CHOS	0.842105	0.157895
371.042	16676264	CHOS	0.842105	0.210526
323.093	13016924	CHO	0.842105	0.263158
351.099	9965200	CHNO	0.842105	0.263158
354.066	8428356	CHOP	0.842105	0.263158
355.065	17618168	CHOS	0.842105	0.263158
383.071	8347430	CHNOS	0.842105	0.263158
387.037	11859712	CHOS	0.842105	0.263158
370.061	8285652	CHOP	0.842105	0.315789
377.166	18401176	CHNO	0.846154	0.0384615
196.077	13702443	CHNO	0.846154	0.0769231
228.049	14364614	CHNOS	0.846154	0.0769231
393.161	16836884	CHNO	0.846154	0.0769231
212.072	17346508	CHNO	0.846154	0.153846
240.078	7419613	CHNO	0.846154	0.153846
244.044	9062237	CHNOS	0.846154	0.153846
228.067	20199386	CHNO	0.846154	0.230769
260.039	8790490	CHNOS	0.846154	0.230769
312.085	6162113	CHNO	0.846154	0.230769
244.062	8920960	CHNO	0.846154	0.307692
276.034	9573928	CHNOS	0.846154	0.307692
308.006	11641241	CHNOS	0.846154	0.307692
339.978	8750507	CHNOS	0.846154	0.307692
260.056	4436495	CHNO	0.846154	0.384615
292.029	9469373	CHNOS	0.846154	0.384615
324.001	6826472	CHNOS	0.846154	0.384615
308.023	6807040	CHNOS	0.846154	0.461538
286.124	39006532	CHNO	0.85	0.05
318.096	14476573	CHNOS	0.85	0.05
334.091	19400072	CHNOS	0.85	0.1
318.114	38475148	CHNO	0.85	0.15
350.086	20243536	CHNOS	0.85	0.15
382.058	18143304	CHNOS	0.85	0.15
366.081	19266546	CHNOS	0.85	0.2
350.103	15758534	CHNO	0.85	0.25
382.075	15796399	CHNOS	0.85	0.25
376.171	19030076	CHNO	0.851852	0.037037
408.161	18384556	CHNO	0.851852	0.111111
403.182	12488069	CHNO	0.857143	0.0357143
313.135	32268082	CHNO	0.857143	0.047619
195.082	6512681	CHO	0.857143	0.0714286
223.088	23372322	CHNO	0.857143	0.0714286
227.054	7151417	CHOS	0.857143	0.0714286
255.06	6499076	CHNOS	0.857143	0.0714286
326.974	11008085	CHOS	0.857143	0.0714286
333.095	15694842	CHOS	0.857143	0.0952381
365.068	13677249	CHOS	0.857143	0.0952381
211.076	16708628	CHO	0.857143	0.142857
239.083	26743880	CHNO	0.857143	0.142857
271.055	6584410	CHNOS	0.857143	0.142857
275.021	7518892	CHOS	0.857143	0.142857
310.997	29699486	CHOS	0.857143	0.142857
345.124	32531308	CHNO	0.857143	0.142857
381.062	18809256	CHOS	0.857143	0.142857
361.119	21331858	CHNO	0.857143	0.190476
393.092	10381222	CHNOS	0.857143	0.190476
397.057	13707268	CHOS	0.857143	0.190476
227.071	22487886	CHO	0.857143	0.214286
255.078	13542196	CHNO	0.857143	0.214286
259.043	8412776	CHOS	0.857143	0.214286
291.016	14170771	CHOS	0.857143	0.214286
335.075	21888730	CHNOMg	0.857143	0.214286
349.108	12942067	CHO	0.857143	0.238095
381.08	15847952	CHOS	0.857143	0.238095
413.052	13322312	CHOS	0.857143	0.238095
243.066	9527292	CHO	0.857143	0.285714
275.038	11389681	CHOS	0.857143	0.285714
307.01	16020314	CHOS	0.857143	0.285714
338.982	13870043	CHOS	0.857143	0.285714
259.061	6873756	CHO	0.857143	0.357143
291.033	8588008	CHOS	0.857143	0.357143
323.005	13098292	CHOS	0.857143	0.357143
354.977	7574203	CHOS	0.857143	0.357143
320.925	20834802	CHNOS	0.857143	0.428571
367.042	8180672	CHNO	0.857143	0.714286
383.037	14163555	CHNO	0.857143	0.785714
216.981	5770791	CHOS	0.857143	0.857143
472.758	12268126	CHOS	0.857143	0.857143
402.186	13732606	CHNO	0.862069	0.0344828
450.153	10620797	CHNOS	0.862069	0.0689655
312.139	41027588	CHNO	0.863636	0.0454545
340.146	17920518	CHNO	0.863636	0.0454545
356.14	22036640	CHNO	0.863636	0.0909091
360.106	16324068	CHNOS	0.863636	0.0909091
388.113	9793115	CHNOS	0.863636	0.0909091
392.078	10736284	CHNOS	0.863636	0.0909091
344.129	41798024	CHNO	0.863636	0.136364
372.135	20992022	CHNO	0.863636	0.136364
360.124	27879000	CHNO	0.863636	0.181818
388.13	13987519	CHNO	0.863636	0.181818
440.063	9047994	CHNOS	0.863636	0.227273
222.092	46292496	CHNO	0.866667	0.0666667
250.099	6869097	CHNO	0.866667	0.0666667
286.037	8513463	CHNOS	0.866667	0.0666667
238.087	37613036	CHNO	0.866667	0.133333
266.094	10785945	CHNO	0.866667	0.133333
270.059	12890699	CHNOS	0.866667	0.133333
270.077	18702986	CHNO	0.866667	0.266667
334.021	14824384	CHNOS	0.866667	0.266667
286.072	8802392	CHNO	0.866667	0.333333
318.044	11840479	CHNOS	0.866667	0.333333
350.016	10134147	CHNOS	0.866667	0.333333
339.15	32794678	CHNO	0.869565	0.0434783
343.116	10620721	CHOS	0.869565	0.0434783
327.139	37885052	CHO	0.869565	0.0869565
355.145	36038412	CHNO	0.869565	0.0869565
391.083	9283007	CHOS	0.869565	0.0869565
371.14	28907530	CHNO	0.869565	0.130435
407.078	16077773	CHOS	0.869565	0.130435
387.135	16505125	CHNO	0.869565	0.173913
423.073	12573510	CHOS	0.869565	0.173913
375.124	11634560	CHO	0.869565	0.217391
428.202	12622636	CHNO	0.870968	0.0322581
338.155	33361516	CHNO	0.875	0.0416667
366.161	19070450	CHNO	0.875	0.0416667
221.097	16452114	CHO	0.875	0.0625
249.103	22184292	CHNO	0.875	0.0625
354.15	42880364	CHNO	0.875	0.0833333
386.122	16028411	CHNOS	0.875	0.0833333
237.092	28297152	CHO	0.875	0.125
265.098	30232502	CHNO	0.875	0.125
333.008	7901630	CHOS	0.875	0.125
370.145	36052960	CHNO	0.875	0.125
398.151	17558938	CHNO	0.875	0.125
434.089	11405962	CHNOS	0.875	0.125
386.14	22352734	CHNO	0.875	0.166667
253.087	22300406	CHO	0.875	0.1875
281.093	22244106	CHNO	0.875	0.1875
285.059	16363145	CHOS	0.875	0.1875
317.031	61971328	CHOS	0.875	0.1875
349.003	17631290	CHOS	0.875	0.1875
301.054	15102577	CHOS	0.875	0.25
333.026	19626546	CHOS	0.875	0.25
364.998	13377797	CHOS	0.875	0.25
285.077	11204312	CHO	0.875	0.3125
313.083	9285117	CHNO	0.875	0.3125
317.049	14310380	CHOS	0.875	0.3125
349.021	15939760	CHOS	0.875	0.3125
333.044	8301224	CHOS	0.875	0.375
243.974	7178965	CHNOS	0.875	0.5
196.025	4193002	CHNO	0.875	0.625
304.029	5875168	CHNOMg	0.875	0.625
365.166	27444532	CHNO	0.88	0.04
385.127	11332872	CHOS	0.88	0.08
397.156	21092856	CHNO	0.88	0.12
401.122	15664878	CHOS	0.88	0.12
417.117	12146506	CHOS	0.88	0.16
248.108	29993118	CHNO	0.882353	0.0588235
280.08	14776928	CHNOS	0.882353	0.0588235
264.103	38347536	CHNO	0.882353	0.117647
328.047	11510628	CHNOS	0.882353	0.117647
280.098	37522088	CHNO	0.882353	0.176471
312.07	18916968	CHNOS	0.882353	0.176471
344.042	16324421	CHNOS	0.882353	0.176471
388.101	13278750	CHNOMg	0.882353	0.176471
296.093	24874214	CHNO	0.882353	0.235294
360.037	16233505	CHNOS	0.882353	0.235294
344.06	19187642	CHNOS	0.882353	0.294118
376.032	11685110	CHNOS	0.882353	0.294118
364.171	29404250	CHNO	0.884615	0.0384615
392.177	15086762	CHNO	0.884615	0.0384615
408.172	17274590	CHNO	0.884615	0.0769231
412.138	14539134	CHNOS	0.884615	0.0769231
424.167	12142994	CHNO	0.884615	0.115385
412.155	19835336	CHNO	0.884615	0.153846
275.119	50854952	CHNO	0.888889	0.0555556
307.091	9796901	CHNOS	0.888889	0.0555556
407.177	21026184	CHNO	0.888889	0.0740741
263.108	30209700	CHO	0.888889	0.111111
291.114	43748460	CHNO	0.888889	0.111111
295.08	15444181	CHOS	0.888889	0.111111
327.052	15602248	CHOS	0.888889	0.111111
279.103	32037508	CHO	0.888889	0.166667
339.081	14952041	CHNOS	0.888889	0.166667
343.047	22687076	CHOS	0.888889	0.166667
387.106	12564611	CHNOMg	0.888889	0.166667
295.098	24926510	CHO	0.888889	0.222222
327.07	21492410	CHOS	0.888889	0.222222
355.076	14329154	CHNOS	0.888889	0.222222
359.042	22792912	CHOS	0.888889	0.222222
391.014	10865737	CHOS	0.888889	0.222222
403.101	13278214	CHNOMg	0.888889	0.222222
339.099	11484893	CHNO	0.888889	0.277778
343.065	17710554	CHOS	0.888889	0.277778
375.037	15820143	CHOS	0.888889	0.277778
407.009	10588821	CHOS	0.888889	0.277778
226.984	4111592	CHOS	0.888889	0.333333
258.956	9995627	CHOS	0.888889	0.333333
271.044	9961521	CHNOMg	0.888889	0.333333
290.928	6061807	CHOS	0.888889	0.333333
299.05	8237254	CHNOMg	0.888889	0.333333
359.059	10998595	CHOS	0.888889	0.333333
391.032	10583209	CHOS	0.888889	0.333333
211.007	5374418	CHOS	0.888889	0.444444
242.979	4543319	CHOS	0.888889	0.444444
287.038	12286349	CHNOMg	0.888889	0.444444
390.186	20462280	CHNO	0.892857	0.0357143
418.193	13600566	CHNO	0.892857	0.0357143
406.181	25388018	CHNO	0.892857	0.0714286
438.153	13156340	CHNOS	0.892857	0.0714286
422.176	17370952	CHNO	0.892857	0.107143
454.148	10563452	CHNOS	0.892857	0.107143
438.171	11284507	CHNO	0.892857	0.142857
274.124	52301096	CHNO	0.894737	0.0526316
306.096	16682771	CHNOS	0.894737	0.0526316
290.119	57760204	CHNO	0.894737	0.105263
322.091	21804698	CHNOS	0.894737	0.105263
350.097	8168603	CHNOS	0.894737	0.105263
354.063	14408492	CHNOS	0.894737	0.105263
338.086	29559968	CHNOS	0.894737	0.157895
366.092	9114681	CHNOS	0.894737	0.157895
370.058	24313278	CHNOS	0.894737	0.157895
354.081	24759200	CHNOS	0.894737	0.210526
382.087	8397040	CHNOS	0.894737	0.210526
386.053	18788724	CHNOS	0.894737	0.210526
338.103	17009940	CHNO	0.894737	0.263158
370.075	18296364	CHNOS	0.894737	0.263158
402.047	12134501	CHNOS	0.894737	0.263158
386.07	9839064	CHNOS	0.894737	0.315789
486.102	8565015	CHNO	0.894737	0.473684
453.153	8360960	CHOS	0.896552	0.103448
493.188	10199188	CHNO	0.896552	0.137931
416.202	17471872	CHNO	0.9	0.0333333
273.128	36478564	CHO	0.9	0.05
301.135	45667364	CHNO	0.9	0.05
305.101	9902387	CHOS	0.9	0.05
337.073	7221867	CHOS	0.9	0.05
432.197	20313944	CHNO	0.9	0.0666667
317.13	46046684	CHNO	0.9	0.1
321.095	17628704	CHOS	0.9	0.1
464.187	10362856	CHNO	0.9	0.133333
337.09	30855904	CHOS	0.9	0.15
365.097	15938425	CHNOS	0.9	0.15
369.062	29418866	CHOS	0.9	0.15
401.035	10614086	CHOS	0.9	0.15
174.056	5481615	CHNO	0.9	0.2
206.028	5711045	CHNOS	0.9	0.2
321.113	28401296	CHO	0.9	0.2
349.119	26389310	CHNO	0.9	0.2
353.085	26276340	CHOS	0.9	0.2
381.091	13959762	CHNOS	0.9	0.2
417.029	9815548	CHOS	0.9	0.2
337.108	19366742	CHO	0.9	0.25
365.114	13550570	CHNO	0.9	0.25
369.08	19006946	CHOS	0.9	0.25
401.052	11736476	CHOS	0.9	0.25
190.051	5502050	CHNO	0.9	0.3
253.995	7942163	CHNOS	0.9	0.3
385.075	10922979	CHOS	0.9	0.3
437.121	10557171	CHNO	0.9	0.3
206.046	5398231	CHNO	0.9	0.4
238.018	8484218	CHNOS	0.9	0.4
269.99	8806738	CHNOS	0.9	0.4
314.049	14083238	CHNOMg	0.9	0.4
254.013	6513730	CHNOS	0.9	0.5
459.208	10750989	CHNO	0.903226	0.0645161
332.111	20042438	CHNOS	0.904762	0.047619
348.106	20345072	CHNOS	0.904762	0.0952381
380.078	10160931	CHNOS	0.904762	0.0952381
332.129	49763128	CHNO	0.904762	0.142857
364.101	23284382	CHNOS	0.904762	0.142857
380.096	22457226	CHNOS	0.904762	0.190476
412.068	14018652	CHNOS	0.904762	0.190476
364.119	15883023	CHNO	0.904762	0.238095
396.091	15111356	CHNOS	0.904762	0.238095
428.063	10598796	CHNOS	0.904762	0.238095
474.207	11099524	CHNO	0.90625	0.09375
331.116	11528535	CHOS	0.909091	0.0454545
343.145	46542836	CHNO	0.909091	0.0909091
347.111	20469524	CHOS	0.909091	0.0909091
375.117	10471257	CHNOS	0.909091	0.0909091
363.106	24400298	CHOS	0.909091	0.136364
395.078	20000848	CHOS	0.909091	0.136364
427.05	12205445	CHOS	0.909091	0.136364
201.067	10131531	CHNO	0.909091	0.181818
205.033	8766160	CHOS	0.909091	0.181818
375.135	27383748	CHNO	0.909091	0.181818
407.107	14640207	CHNOS	0.909091	0.181818
411.073	14743553	CHOS	0.909091	0.181818
443.045	9045507	CHOS	0.909091	0.181818
363.124	11768347	CHO	0.909091	0.227273
395.096	12542123	CHOS	0.909091	0.227273
189.056	5259351	CHO	0.909091	0.272727
217.062	8998517	CHNO	0.909091	0.272727
221.028	8661451	CHOS	0.909091	0.272727
253	11306522	CHOS	0.909091	0.272727
284.972	10710275	CHOS	0.909091	0.272727
411.091	12003403	CHOS	0.909091	0.272727
205.051	8393954	CHO	0.909091	0.363636
237.023	5279061	CHOS	0.909091	0.363636
268.995	11723651	CHOS	0.909091	0.363636
300.967	10756252	CHOS	0.909091	0.363636
313.054	17030480	CHNOMg	0.909091	0.363636
332.939	7180279	CHOS	0.909091	0.363636
221.046	5347806	CHO	0.909091	0.454545
253.018	5179975	CHOS	0.909091	0.454545
284.99	7814482	CHOS	0.909091	0.454545
316.962	6199765	CHOS	0.909091	0.454545
484.228	10766154	CHNO	0.911765	0.0588235
326.155	47430588	CHNO	0.913043	0.0434783
354.161	22908342	CHNO	0.913043	0.0434783
342.15	59217428	CHNO	0.913043	0.0869565
374.122	20348850	CHNOS	0.913043	0.0869565
406.094	10353253	CHNOS	0.913043	0.0869565
358.145	49476592	CHNO	0.913043	0.130435
422.089	15162908	CHNOS	0.913043	0.130435
374.14	31989790	CHNO	0.913043	0.173913
402.146	14776893	CHNO	0.913043	0.173913
406.112	17920694	CHNOS	0.913043	0.173913
438.084	13053788	CHNOS	0.913043	0.173913
422.107	13782617	CHNOS	0.913043	0.217391
454.079	8705857	CHNOS	0.913043	0.217391
527.234	8847287	CHNO	0.914286	0.0857143
325.16	23511758	CHO	0.916667	0.0416667
353.166	38417416	CHNO	0.916667	0.0416667
357.15	35379840	CHO	0.916667	0.125
385.156	30145964	CHNO	0.916667	0.125
421.094	13484161	CHOS	0.916667	0.125
200.072	19793898	CHNO	0.916667	0.166667
232.044	6133596	CHNOS	0.916667	0.166667
405.117	15069406	CHOS	0.916667	0.166667
437.089	12043945	CHOS	0.916667	0.166667
389.139	11793525	CHO	0.916667	0.208333
421.112	9978048	CHOS	0.916667	0.208333
216.067	19756724	CHNO	0.916667	0.25
248.039	7260165	CHNOS	0.916667	0.25
232.062	12301172	CHNO	0.916667	0.333333
280.029	7180680	CHNOS	0.916667	0.416667
312.001	11928779	CHNOS	0.916667	0.416667
352.171	37624400	CHNO	0.92	0.04
368.166	46837620	CHNO	0.92	0.08
396.172	24520282	CHNO	0.92	0.08
424.178	10045879	CHNO	0.92	0.08
384.16	35317648	CHNO	0.92	0.12
412.167	17705462	CHNO	0.92	0.12
400.155	22983806	CHNO	0.92	0.16
379.182	27580024	CHNO	0.923077	0.0384615
211.088	19924000	CHNO	0.923077	0.0769231
215.054	4849385	CHOS	0.923077	0.0769231
411.171	21805472	CHNO	0.923077	0.115385
415.137	13482281	CHOS	0.923077	0.115385
199.076	12092270	CHO	0.923077	0.153846
227.083	21848922	CHNO	0.923077	0.153846
231.048	7454789	CHOS	0.923077	0.153846
399.16	23707980	CHO	0.923077	0.153846
431.132	12397583	CHOS	0.923077	0.153846
215.071	17916666	CHO	0.923077	0.230769
243.078	13236241	CHNO	0.923077	0.230769
247.043	6762371	CHOS	0.923077	0.230769
279.016	13087004	CHOS	0.923077	0.230769
310.988	9813350	CHOS	0.923077	0.230769
342.96	7691040	CHOS	0.923077	0.230769
231.066	8692315	CHO	0.923077	0.307692
259.072	7276221	CHNO	0.923077	0.307692
263.038	8140232	CHOS	0.923077	0.307692
295.01	13451126	CHOS	0.923077	0.307692
339.07	22898206	CHNOMg	0.923077	0.307692
367.076	9280663	CHNOMg	0.923077	0.307692
247.061	6434729	CHO	0.923077	0.384615
311.005	11175375	CHOS	0.923077	0.384615
327	6604028	CHOS	0.923077	0.461538
378.186	32350056	CHNO	0.925926	0.037037
406.192	11830309	CHNO	0.925926	0.037037
394.181	33848844	CHNO	0.925926	0.0740741
422.187	20225904	CHNO	0.925926	0.0740741
426.153	11526812	CHNOS	0.925926	0.0740741
410.176	30812426	CHNO	0.925926	0.111111
426.171	17904340	CHNO	0.925926	0.148148
405.197	23056980	CHNO	0.928571	0.0357143
242.065	14756011	CHNOS	0.928571	0.0714286
421.192	21582300	CHNO	0.928571	0.0714286
425.158	8848951	CHOS	0.928571	0.0714286
409.181	16541747	CHO	0.928571	0.107143
437.187	13715337	CHNO	0.928571	0.107143
226.087	37891816	CHNO	0.928571	0.142857
254.093	9763091	CHNO	0.928571	0.142857
258.059	10867541	CHNOS	0.928571	0.142857
262.064	5755360	CHNO	0.928571	0.142857
453.182	13241371	CHNO	0.928571	0.142857
242.082	26089676	CHNO	0.928571	0.214286
306.026	15056267	CHNOS	0.928571	0.214286
337.999	12225117	CHNOS	0.928571	0.214286
258.077	15686535	CHNO	0.928571	0.285714
286.083	6582411	CHNO	0.928571	0.285714
322.021	16483557	CHNOS	0.928571	0.285714
353.993	11282787	CHNOS	0.928571	0.285714
274.072	10562659	CHNO	0.928571	0.357143
306.044	15490543	CHNOS	0.928571	0.357143
338.016	11176660	CHNOS	0.928571	0.357143
432.208	14985079	CHNO	0.931034	0.0344828
420.197	25084926	CHNO	0.931034	0.0689655
448.203	15275458	CHNO	0.931034	0.0689655
452.169	10897465	CHNOS	0.931034	0.0689655
452.187	11282507	CHNO	0.931034	0.137931
431.213	13028589	CHNO	0.933333	0.0333333
209.097	13081760	CHO	0.933333	0.0666667
237.103	24049618	CHNO	0.933333	0.0666667
241.069	7165347	CHOS	0.933333	0.0666667
269.075	6397088	CHNOS	0.933333	0.0666667
419.202	20903384	CHO	0.933333	0.0666667
447.208	11493455	CHNO	0.933333	0.0666667
463.203	10862546	CHNO	0.933333	0.1
225.092	26864274	CHO	0.933333	0.133333
281.104	6870842	CHNO	0.933333	0.133333
285.07	9512634	CHNOS	0.933333	0.133333
289.036	9946570	CHOS	0.933333	0.133333
479.198	9488143	CHNO	0.933333	0.133333
483.164	10163913	CHOS	0.933333	0.133333
507.204	7046283	CHNO	0.933333	0.133333
241.087	16054723	CHO	0.933333	0.2
269.093	23635166	CHNO	0.933333	0.2
273.059	15719774	CHOS	0.933333	0.2
301.065	7334573	CHNOS	0.933333	0.2
305.031	19408816	CHOS	0.933333	0.2
349.091	23120510	CHNOMg	0.933333	0.2
257.082	13918351	CHO	0.933333	0.266667
285.088	14106378	CHNO	0.933333	0.266667
289.054	16668190	CHOS	0.933333	0.266667
321.026	19000428	CHOS	0.933333	0.266667
352.998	14266292	CHOS	0.933333	0.266667
365.085	18211634	CHNOMg	0.933333	0.266667
301.083	7545613	CHNO	0.933333	0.333333
305.049	13772818	CHOS	0.933333	0.333333
333.055	12241650	CHNOS	0.933333	0.333333
337.021	15384852	CHOS	0.933333	0.333333
368.993	12612543	CHOS	0.933333	0.333333
321.044	9141468	CHOS	0.933333	0.4
381.058	9736587	CHNO	0.933333	0.666667
397.053	12675052	CHNO	0.933333	0.733333
430.218	15589908	CHNO	0.935484	0.0322581
462.207	15548261	CHNO	0.935484	0.0967742
429.222	11716333	CHO	0.9375	0.03125
236.108	44958172	CHNO	0.9375	0.0625
264.114	12899122	CHNO	0.9375	0.0625
300.052	5473666	CHNOS	0.9375	0.0625
445.217	19072112	CHO	0.9375	0.0625
473.224	8696036	CHNO	0.9375	0.0625
252.103	42810704	CHNO	0.9375	0.125
280.109	18795224	CHNO	0.9375	0.125
284.075	18230644	CHNOS	0.9375	0.125
316.047	9059319	CHNOS	0.9375	0.125
268.098	38754116	CHNO	0.9375	0.1875
364.014	11300976	CHNOS	0.9375	0.1875
316.065	22676580	CHNOS	0.9375	0.25
348.037	18988834	CHNOS	0.9375	0.25
380.009	9902475	CHNOS	0.9375	0.25
300.088	16297535	CHNO	0.9375	0.3125
332.06	21713266	CHNOS	0.9375	0.3125
364.032	13957345	CHNOS	0.9375	0.3125
396.004	9052924	CHNOS	0.9375	0.3125
348.055	9879448	CHNOS	0.9375	0.375
416.096	9201635	CHNO	0.9375	0.4375
472.228	12286964	CHNO	0.939394	0.0606061
488.223	10050428	CHNO	0.939394	0.0909091
235.113	18459668	CHO	0.941176	0.0588235
295.091	8614157	CHNOS	0.941176	0.0588235
375.144	8927224	CHNO	0.941176	0.0588235
515.234	8604503	CHNO	0.941176	0.0882353
251.108	32461774	CHO	0.941176	0.117647
279.114	37862068	CHNO	0.941176	0.117647
347.024	7875791	CHOS	0.941176	0.117647
267.103	31877608	CHO	0.941176	0.176471
295.109	33126758	CHNO	0.941176	0.176471
327.081	14430980	CHNOS	0.941176	0.176471
331.047	22734738	CHOS	0.941176	0.176471
363.019	15019897	CHOS	0.941176	0.176471
283.098	22944948	CHO	0.941176	0.235294
311.104	24117266	CHNO	0.941176	0.235294
315.07	21834942	CHOS	0.941176	0.235294
347.042	24745284	CHOS	0.941176	0.235294
347.08	7241287	CHNO	0.941176	0.235294
379.014	15487640	CHOS	0.941176	0.235294
410.986	9074319	CHOS	0.941176	0.235294
331.065	21407750	CHOS	0.941176	0.294118
359.071	12606349	CHNOS	0.941176	0.294118
363.037	20295658	CHOS	0.941176	0.294118
407.096	13038620	CHNOMg	0.941176	0.294118
347.059	10640826	CHOS	0.941176	0.352941
262.124	42855064	CHNO	0.944444	0.0555556
326.068	12663181	CHNOS	0.944444	0.0555556
513.244	7175598	CHO	0.944444	0.0833333
278.119	53283524	CHNO	0.944444	0.111111
342.063	11731920	CHNOS	0.944444	0.111111
294.114	54453732	CHNO	0.944444	0.166667
326.086	22985214	CHNOS	0.944444	0.166667
354.092	8737772	CHNOS	0.944444	0.166667
358.058	17633718	CHNOS	0.944444	0.166667
342.081	23032902	CHNOS	0.944444	0.222222
374.053	17473034	CHNOS	0.944444	0.222222
406.025	10502440	CHNOS	0.944444	0.222222
326.103	23845488	CHNO	0.944444	0.277778
358.076	23278124	CHNOS	0.944444	0.277778
390.048	13490134	CHNOS	0.944444	0.277778
342.098	10611900	CHNO	0.944444	0.333333
374.07	13192823	CHNOS	0.944444	0.333333
406.042	8982905	CHNOS	0.944444	0.333333
426.117	10052136	CHNO	0.944444	0.333333
289.135	57460632	CHNO	0.947368	0.0526316
321.107	11701863	CHNOS	0.947368	0.0526316
277.123	39754516	CHO	0.947368	0.105263
309.096	26354224	CHOS	0.947368	0.105263
341.068	13658613	CHOS	0.947368	0.105263
500.928	16536191	CHOS	0.947368	0.105263
325.09	24584466	CHOS	0.947368	0.157895
353.097	15032894	CHNOS	0.947368	0.157895
357.062	27801666	CHOS	0.947368	0.157895
389.034	16159285	CHOS	0.947368	0.157895
337.119	29553568	CHNO	0.947368	0.210526
341.085	25852522	CHOS	0.947368	0.210526
369.091	17106472	CHNOS	0.947368	0.210526
373.057	20850238	CHOS	0.947368	0.210526
405.029	11927372	CHOS	0.947368	0.210526
353.114	12997299	CHNO	0.947368	0.263158
357.08	22599862	CHOS	0.947368	0.263158
373.075	12781227	CHOS	0.947368	0.315789
405.047	9543583	CHOS	0.947368	0.315789
425.122	10165697	CHNO	0.947368	0.315789
441.117	8253421	CHNO	0.947368	0.368421
288.139	61945192	CHNO	0.95	0.05
320.111	23004684	CHNOS	0.95	0.05
352.084	11114511	CHNOS	0.95	0.05
368.079	13897038	CHNOS	0.95	0.1
352.101	30955652	CHNOS	0.95	0.15
380.107	9743309	CHNOS	0.95	0.15
384.073	17466780	CHNOS	0.95	0.15
336.124	39213548	CHNO	0.95	0.2
368.096	27364798	CHNOS	0.95	0.2
400.068	16986834	CHNOS	0.95	0.2
352.119	23542010	CHNO	0.95	0.25
384.091	16627202	CHNOS	0.95	0.25
416.063	12904291	CHNOS	0.95	0.25
452.132	8349716	CHNO	0.95	0.3
315.15	59911848	CHNO	0.952381	0.047619
319.116	11087313	CHOS	0.952381	0.047619
347.122	11753310	CHNOS	0.952381	0.047619
335.111	23412684	CHOS	0.952381	0.0952381
363.117	13140466	CHNOS	0.952381	0.0952381
347.14	44537812	CHNO	0.952381	0.142857
379.112	17192158	CHNOS	0.952381	0.142857
383.078	24334160	CHOS	0.952381	0.142857
383.117	17834032	CHNO	0.952381	0.142857
415.05	11401168	CHOS	0.952381	0.142857
363.135	30503524	CHNO	0.952381	0.190476
367.101	22705460	CHOS	0.952381	0.190476
395.107	13414630	CHNOS	0.952381	0.190476
431.045	10033950	CHOS	0.952381	0.190476
383.096	20107190	CHOS	0.952381	0.238095
411.102	13174907	CHNOS	0.952381	0.238095
399.091	9674737	CHOS	0.952381	0.285714
459.069	8506323	CHNOS	0.952381	0.285714
346.127	23149950	CHNOS	0.954545	0.0454545
378.099	10968416	CHNOS	0.954545	0.0454545
358.156	31798332	CHNO	0.954545	0.0909091
394.094	10013765	CHNOS	0.954545	0.0909091
346.145	62684660	CHNO	0.954545	0.136364
406.123	10836713	CHNOS	0.954545	0.136364
410.089	16152467	CHNOS	0.954545	0.136364
362.14	40474968	CHNO	0.954545	0.181818
406.141	10160953	CHNO	0.954545	0.227273
442.079	9658139	CHNOS	0.954545	0.227273
341.166	46087300	CHNO	0.956522	0.0434783
345.132	14181277	CHOS	0.956522	0.0434783
357.161	53385928	CHNO	0.956522	0.0869565
361.127	19980224	CHOS	0.956522	0.0869565
373.156	44001436	CHNO	0.956522	0.130435
377.122	22546064	CHOS	0.956522	0.130435
409.094	17528502	CHOS	0.956522	0.130435
389.151	26367156	CHNO	0.956522	0.173913
393.117	17930284	CHOS	0.956522	0.173913
377.139	17282810	CHO	0.956522	0.217391
368.177	27807672	CHNO	0.958333	0.0416667
356.166	63865156	CHNO	0.958333	0.0833333
372.161	51597488	CHNO	0.958333	0.125
400.167	26801334	CHNO	0.958333	0.125
388.155	31391560	CHNO	0.958333	0.166667
416.162	17537250	CHNO	0.958333	0.166667
420.127	20316932	CHNOS	0.958333	0.166667
448.134	9540964	CHNOS	0.958333	0.166667
436.122	11984361	CHNOS	0.958333	0.208333
468.094	9938157	CHNOS	0.958333	0.208333
339.175	24553692	CHO	0.96	0.04
367.182	40785716	CHNO	0.96	0.04
355.17	42706864	CHO	0.96	0.08
383.176	39104904	CHNO	0.96	0.08
411.183	12100049	CHNO	0.96	0.08
419.114	9389208	CHOS	0.96	0.08
435.109	11572332	CHOS	0.96	0.12
387.16	18475442	CHO	0.96	0.16
415.166	23632284	CHNO	0.96	0.16
419.132	16803032	CHOS	0.96	0.16
451.104	9077703	CHOS	0.96	0.16
366.186	43515540	CHNO	0.961538	0.0384615
394.192	22085192	CHNO	0.961538	0.0384615
382.181	47102740	CHNO	0.961538	0.0769231
410.187	24611132	CHNO	0.961538	0.0769231
414.153	14621130	CHNOS	0.961538	0.0769231
426.182	22074102	CHNO	0.961538	0.115385
430.148	14836047	CHNOS	0.961538	0.115385
414.171	24619538	CHNO	0.961538	0.153846
442.177	14147538	CHNO	0.961538	0.153846
365.191	17892820	CHO	0.962963	0.037037
393.197	33769940	CHNO	0.962963	0.037037
441.182	19171436	CHNO	0.962963	0.148148
545.069	18056532	CHOS	0.962963	0.148148
392.202	32945456	CHNO	0.964286	0.0357143
420.208	17126440	CHNO	0.964286	0.0357143
408.197	37357388	CHNO	0.964286	0.0714286
472.141	8076340	CHNOS	0.964286	0.0714286
424.192	28096996	CHNO	0.964286	0.107143
452.198	16320599	CHNO	0.964286	0.107143
456.164	14497159	CHNOS	0.964286	0.107143
440.187	15913141	CHNO	0.964286	0.142857
468.193	9643208	CHNO	0.964286	0.142857
472.159	8201255	CHNOS	0.964286	0.142857
391.207	16769113	CHO	0.965517	0.0344828
419.213	26686978	CHNO	0.965517	0.0344828
435.208	19395932	CHNO	0.965517	0.0689655
423.197	18603240	CHO	0.965517	0.103448
451.203	20538420	CHNO	0.965517	0.103448
439.191	12505260	CHO	0.965517	0.137931
535.108	7437212	CHOS	0.965517	0.137931
531.16	8880204	CHNOS	0.965517	0.206897
418.218	23054228	CHNO	0.966667	0.0333333
434.212	24554432	CHNO	0.966667	0.0666667
462.219	11235174	CHNO	0.966667	0.0666667
450.208	20570046	CHNO	0.966667	0.1
445.228	14853251	CHNO	0.967742	0.0322581
449.212	13867764	CHO	0.967742	0.0967742
477.218	12837129	CHNO	0.967742	0.0967742
472.24	8659947	CHNO	0.96875	0.03125
460.228	15199625	CHNO	0.96875	0.0625
476.223	15021446	CHNO	0.96875	0.09375
443.238	13018971	CHO	0.969697	0.030303
503.234	8797827	CHNO	0.969697	0.0909091
491.223	10277898	CHO	0.969697	0.121212
470.249	10572032	CHNO	0.970588	0.0294118
502.239	8643250	CHNO	0.970588	0.0882353
541.261	7931330	CHNO	0.971429	0.0571429
496.265	10903555	CHNO	0.972222	0.0277778
511.275	8898463	CHNO	1	0.0277778
484.264	11312903	CHNO	1	0.0285714
485.26	10768289	CHNO	1	0.0294118
434.224	15559645	CHNO	1	0.0344828
407.213	32028202	CHNO	1	0.0357143
380.202	42102264	CHNO	1	0.037037
408.208	22562686	CHNO	1	0.037037
381.197	45032636	CHNO	1	0.0384615
354.186	55938652	CHNO	1	0.04
382.193	27163478	CHNO	1	0.04
359.148	27692418	CHOS	1	0.0416667
328.171	62369412	CHNO	1	0.0434783
301.16	39613608	CHO	1	0.0454545
329.166	64276408	CHNO	1	0.0454545
275.144	21601420	CHO	1	0.05
307.116	14796212	CHOS	1	0.05
276.139	55045064	CHNO	1	0.0526316
308.111	20483066	CHNOS	1	0.0526316
249.128	18555294	CHO	1	0.0555556
277.135	40319808	CHNO	1	0.0555556
309.107	10209905	CHNOS	1	0.0555556
250.124	44509860	CHNO	1	0.0588235
474.244	18615650	CHNO	1	0.0606061
223.113	26018364	CHO	1	0.0625
251.119	28775402	CHNO	1	0.0625
255.085	6486855	CHOS	1	0.0625
475.239	15874459	CHNO	1	0.0625
252.114	12496237	CHNO	1	0.0666667
256.08	11083203	CHNOS	1	0.0666667
288.052	4989909	CHNOS	1	0.0666667
421.217	23671348	CHO	1	0.0666667
422.213	33808328	CHNO	1	0.0689655
450.219	20389836	CHNO	1	0.0689655
225.103	31861408	CHNO	1	0.0714286
257.075	6038653	CHNOS	1	0.0714286
424.203	21977610	CHNO	1	0.0740741
460.141	8461676	CHNOS	1	0.0740741
198.092	15181537	CHNO	1	0.0769231
397.192	41745072	CHNO	1	0.0769231
401.158	16193437	CHOS	1	0.0769231
370.181	70770880	CHNO	1	0.08
434.125	10001125	CHNOS	1	0.08
199.088	11388796	CHNO	1	0.0833333
203.054	6271165	CHOS	1	0.0833333
231.06	4011603	CHNOS	1	0.0833333
407.114	9481328	CHOS	1	0.0833333
543.265	6568978	CHNO	1	0.0833333
372.172	32796918	CHNO	1	0.0869565
408.11	11896268	CHNOS	1	0.0869565
489.244	9180793	CHO	1	0.0882353
172.077	5026224	CHNO	1	0.0909091
200.083	4661240	CHNO	1	0.0909091
349.127	23505776	CHOS	1	0.0909091
381.099	17810046	CHOS	1	0.0909091
490.239	11996507	CHNO	1	0.0909091
491.234	11183087	CHNO	1	0.09375
346.156	34537024	CHNO	1	0.0952381
382.094	13293851	CHNOS	1	0.0952381
464.223	21389286	CHNO	1	0.0967742
319.145	61329028	CHNO	1	0.1
323.111	24932306	CHOS	1	0.1
437.212	16857026	CHO	1	0.1
465.218	18190242	CHNO	1	0.1
438.207	27701356	CHNO	1	0.103448
466.214	13188870	CHNO	1	0.103448
356.078	12095240	CHNOS	1	0.105263
376.153	8939470	CHNO	1	0.105263
475.141	8751614	CHOS	1	0.107143
265.123	48369672	CHO	1	0.111111
293.13	55972560	CHNO	1	0.111111
297.095	23290110	CHOS	1	0.111111
325.102	10674523	CHNOS	1	0.111111
329.068	13395257	CHOS	1	0.111111
412.192	34564704	CHNO	1	0.111111
440.198	21545164	CHNO	1	0.111111
413.187	36788848	CHNO	1	0.115385
417.153	16521172	CHOS	1	0.115385
445.159	10044435	CHNOS	1	0.115385
266.119	56917228	CHNO	1	0.117647
330.063	11505280	CHNOS	1	0.117647
386.176	47485996	CHNO	1	0.12
414.182	23775808	CHNO	1	0.12
418.148	21702288	CHNOS	1	0.12
239.108	26367090	CHO	1	0.125
267.114	37636624	CHNO	1	0.125
271.08	18452662	CHOS	1	0.125
359.165	44994040	CHO	1	0.125
387.171	42445296	CHNO	1	0.125
419.143	9643266	CHNOS	1	0.125
423.109	15743937	CHOS	1	0.125
480.218	10987868	CHNO	1	0.129032
360.161	62056260	CHNO	1	0.130435
388.167	29015944	CHNO	1	0.130435
392.133	26309566	CHNOS	1	0.130435
424.105	14743748	CHNOS	1	0.130435
240.103	39901960	CHNO	1	0.133333
304.047	6531655	CHNOS	1	0.133333
481.213	10949488	CHNO	1	0.133333
509.219	8374913	CHNO	1	0.133333
361.156	50184316	CHNO	1	0.136364
365.122	27288602	CHOS	1	0.136364
393.128	14383205	CHNOS	1	0.136364
454.202	18902954	CHNO	1	0.137931
213.092	18508698	CHO	1	0.142857
241.098	27881942	CHNO	1	0.142857
245.064	10805075	CHOS	1	0.142857
269.104	6364422	CHNO	1	0.142857
273.07	5458312	CHNOS	1	0.142857
334.145	69273328	CHNO	1	0.142857
366.117	34421976	CHNOS	1	0.142857
398.089	18910306	CHNOS	1	0.142857
455.198	16286413	CHNO	1	0.142857
428.187	23587582	CHNO	1	0.148148
339.106	24504078	CHOS	1	0.15
371.078	24409738	CHOS	1	0.15
403.05	12598038	CHOS	1	0.15
214.087	35495760	CHNO	1	0.153846
242.094	8657120	CHNO	1	0.153846
246.059	8499031	CHNOS	1	0.153846
457.188	13334547	CHNO	1	0.153846
465.12	12005293	CHOS	1	0.153846
340.101	27345120	CHNOS	1	0.157895
372.073	16993942	CHNOS	1	0.157895
402.171	31849140	CHNO	1	0.16
434.143	16358162	CHNOS	1	0.16
466.115	9477913	CHNOS	1	0.16
528.185	9688062	CHNOS	1	0.16129
187.076	5521335	CHO	1	0.166667
215.083	20826884	CHNO	1	0.166667
219.049	11473419	CHOS	1	0.166667
251.021	5209852	CHOS	1	0.166667
281.118	42646388	CHO	1	0.166667
313.09	24706602	CHOS	1	0.166667
341.097	13310645	CHNOS	1	0.166667
345.062	25067982	CHOS	1	0.166667
373.069	10581635	CHNOS	1	0.166667
375.16	28784734	CHO	1	0.166667
389.122	17929236	CHNOMg	1	0.166667
403.166	29961532	CHNO	1	0.166667
435.138	15991987	CHNOS	1	0.166667
376.155	41725920	CHNO	1	0.173913
440.1	12951556	CHNOS	1	0.173913
282.114	52235280	CHNO	1	0.176471
314.086	25195906	CHNOS	1	0.176471
346.058	17361840	CHNOS	1	0.176471
378.03	8797123	CHNOS	1	0.176471
188.072	11256874	CHNO	1	0.181818
216.078	6966975	CHNO	1	0.181818
220.044	6423018	CHNOS	1	0.181818
349.145	32590820	CHO	1	0.181818
377.151	32171838	CHNO	1	0.181818
381.117	23274212	CHOS	1	0.181818
445.061	10974067	CHOS	1	0.181818
255.103	24451958	CHO	1	0.1875
283.109	33438948	CHNO	1	0.1875
287.075	18895412	CHOS	1	0.1875
319.047	23002146	CHOS	1	0.1875
347.053	7132561	CHNOS	1	0.1875
351.019	14879872	CHOS	1	0.1875
382.112	31308162	CHNOS	1	0.190476
410.118	9975825	CHNOS	1	0.190476
414.084	17717426	CHNOS	1	0.190476
417.171	11806744	CHO	1	0.192308
473.183	10406149	CHNO	1	0.192308
256.098	31139316	CHNO	1	0.2
288.07	18060326	CHNOS	1	0.2
320.042	19207258	CHNOS	1	0.2
323.129	36720708	CHO	1	0.2
352.014	11089476	CHNOS	1	0.2
355.101	24258024	CHOS	1	0.2
387.073	21383116	CHOS	1	0.2
419.045	13423512	CHOS	1	0.2
391.155	14176066	CHO	1	0.208333
423.127	13634558	CHOS	1	0.208333
455.099	9048705	CHOS	1	0.208333
479.139	11269984	CHNOS	1	0.208333
324.124	45877500	CHNO	1	0.210526
356.096	29138812	CHNOS	1	0.210526
420.04	9920970	CHNOS	1	0.210526
229.087	17943718	CHO	1	0.214286
257.093	18464942	CHNO	1	0.214286
261.059	11443669	CHOS	1	0.214286
289.065	7480915	CHNOS	1	0.214286
293.031	15515885	CHOS	1	0.214286
325.003	9404134	CHOS	1	0.214286
519.16	8038258	CHNOS	1	0.214286
392.15	21312538	CHNO	1	0.217391
416.135	45566076	CHNOMg	1	0.217391
297.113	31023450	CHO	1	0.222222
329.085	23807404	CHOS	1	0.222222
357.091	13134081	CHNOS	1	0.222222
361.057	24567296	CHOS	1	0.222222
361.096	11218682	CHNO	1	0.222222
393.029	12662365	CHOS	1	0.222222
397.112	17733910	CHOS	1	0.227273
620.916	6581433	CHOS	1	0.227273
230.082	22131062	CHNO	1	0.230769
258.088	6349736	CHNO	1	0.230769
262.054	8447425	CHNOS	1	0.230769
294.026	9690163	CHNOS	1	0.230769
330.081	25460468	CHNOS	1	0.235294
358.087	9290357	CHNOS	1	0.235294
362.053	22361892	CHNOS	1	0.235294
394.025	9325273	CHNOS	1	0.235294
366.135	25476424	CHNO	1	0.238095
398.107	17992892	CHNOS	1	0.238095
430.079	12460170	CHNOS	1	0.238095
231.077	12265066	CHNO	1	0.25
235.043	10791854	CHOS	1	0.25
267.016	12556480	CHOS	1	0.25
271.098	20734198	CHO	1	0.25
303.07	23125304	CHOS	1	0.25
311.075	17694568	CHNOMg	1	0.25
331.076	15087696	CHNOS	1	0.25
335.042	27434498	CHOS	1	0.25
339.124	24414084	CHO	1	0.25
367.014	16040718	CHOS	1	0.25
367.13	16127469	CHNO	1	0.25
371.096	21247734	CHOS	1	0.25
399.102	10336297	CHNOS	1	0.25
403.068	14224233	CHOS	1	0.25
435.04	10554306	CHOS	1	0.25
535.154	18400026	CHNOS	1	0.25
440.117	12726312	CHNOS	1	0.26087
340.119	28320084	CHNO	1	0.263158
372.091	24702724	CHNOS	1	0.263158
404.063	14106044	CHNOS	1	0.263158
272.093	24973122	CHNO	1	0.266667
300.099	9959034	CHNO	1	0.266667
304.065	21193386	CHNOS	1	0.266667
336.037	21186474	CHNOS	1	0.266667
368.009	11901849	CHNOS	1	0.266667
204.067	15112424	CHNO	1	0.272727
236.039	6795634	CHNOS	1	0.272727
268.011	10276375	CHNOS	1	0.272727
299.983	6036496	CHNOS	1	0.272727
441.113	8572901	CHNOS	1	0.272727
313.108	25538196	CHO	1	0.277778
341.114	15551275	CHNO	1	0.277778
345.08	24855108	CHOS	1	0.277778
373.086	13276913	CHNOS	1	0.277778
377.052	18220270	CHOS	1	0.277778
245.082	14026615	CHO	1	0.285714
273.088	12017099	CHNO	1	0.285714
277.054	9652734	CHOS	1	0.285714
309.026	16953502	CHOS	1	0.285714
466.148	9189139	CHNO	1	0.285714
314.103	24184300	CHNO	1	0.294118
346.075	20753446	CHNOS	1	0.294118
398.122	11713800	CHNO	1	0.294118
205.062	5563630	CHNO	1	0.3
209.028	6406236	CHOS	1	0.3
241	6563112	CHOS	1	0.3
304.944	5479880	CHOS	1	0.3
313.065	14060948	CHNOMg	1	0.3
387.091	10176558	CHOS	1	0.3
419.063	9614297	CHOS	1	0.3
246.077	16613245	CHNO	1	0.307692
310.021	13412159	CHNOS	1	0.307692
330.096	10751830	CHNO	1	0.307692
341.993	7971330	CHNOS	1	0.307692
287.093	16671365	CHO	1	0.3125
319.065	16796816	CHOS	1	0.3125
347.071	7792135	CHNOS	1	0.3125
351.037	17808630	CHOS	1	0.3125
383.009	12123585	CHOS	1	0.3125
388.086	12320201	CHNOS	1	0.315789
440.132	10072135	CHNO	1	0.315789
219.066	14537245	CHO	1	0.333333
241.995	7015468	CHNOS	1	0.333333
279.044	5282196	CHNOS	1	0.333333
286.054	12836872	CHNOMg	1	0.333333
288.088	12827769	CHNO	1	0.333333
314.983	14445228	CHOS	1	0.333333
329.103	13223455	CHO	1	0.333333
346.955	8737537	CHOS	1	0.333333
352.032	14055097	CHNOS	1	0.333333
361.075	14855794	CHOS	1	0.333333
393.047	11085500	CHOS	1	0.333333
261.077	8941066	CHO	1	0.357143
293.049	11571525	CHOS	1	0.357143
321.055	10114338	CHNOS	1	0.357143
325.021	13326167	CHOS	1	0.357143
220.062	14159356	CHNO	1	0.363636
252.034	9743526	CHNOS	1	0.363636
284.006	10517569	CHNOS	1	0.363636
328.065	21122006	CHNOMg	1	0.363636
302.969	6630158	CHNOS	1	0.375
303.087	11732377	CHO	1	0.375
334.941	22682472	CHNOS	1	0.375
335.059	17473142	CHOS	1	0.375
363.066	8683685	CHNOS	1	0.375
367.032	13366142	CHOS	1	0.375
326.016	10815554	CHNOS	1	0.384615
193.051	6645112	CHO	1	0.4
225.023	7199303	CHOS	1	0.4
253.029	6394467	CHNOS	1	0.4
256.995	8105884	CHOS	1	0.4
285.001	6212997	CHNOS	1	0.4
288.967	8797316	CHOS	1	0.4
304.083	7582476	CHNO	1	0.4
329.06	10142986	CHNOMg	1	0.4
336.055	12507167	CHNOS	1	0.4
235.061	7883720	CHO	1	0.416667
267.033	12828924	CHOS	1	0.416667
299.005	11143133	CHOS	1	0.416667
330.977	7583181	CHOS	1	0.416667
347.086	7347819	CHNO	1	0.416667
472.122	9034818	CHNO	1	0.421053
309.044	10629379	CHOS	1	0.428571
341.016	9031837	CHOS	1	0.428571
194.046	4238539	CHNO	1	0.444444
226.018	12879515	CHNOS	1	0.444444
302.049	16549748	CHNOMg	1	0.444444
236.056	4101517	CHNO	1	0.454545
268.029	10802773	CHNOS	1	0.454545
300.001	5699183	CHNOS	1	0.454545
310.039	7643047	CHNOS	1	0.461538
342.011	6951545	CHNOS	1	0.461538
185.003	3633554	CHNOS	1	0.5
199.007	8348446	CHOS	1	0.5
213.009	5482314	CHNOS	1	0.5
220.941	6361459	CHOS	1	0.5
230.979	8689131	CHOS	1	0.5
241.018	4914503	CHOS	1	0.5
272.99	6546521	CHOS	1	0.5
283.028	6499206	CHOS	1	0.5
303.045	5981359	CHNOMg	1	0.5
308.925	13016659	CHNOS	1	0.5
315	7275289	CHOS	1	0.5
345.055	9050526	CHNOMg	1	0.5
390.839	12441755	CHOS	1	0.5
284.023	6696080	CHNOS	1	0.545455
360.055	10638484	CHNOMg	1	0.545455
242.013	4491852	CHNOS	1	0.555556
273.985	5131030	CHNOS	1	0.555556
200.002	3752860	CHNOS	1	0.571429
231.974	5889792	CHNOS	1	0.571429
319.039	8352757	CHNOMg	1	0.625
353.063	66646368	CHNO	1	0.642857
204.963	5690505	CHOS	1	0.666667
236.936	7446221	CHOS	1	0.666667
307.028	6347710	CHNOMg	1	0.75
265.018	7202477	CHNOMg	1	0.833333
499.276	8574456	CHNO	1.02857	0.0285714
516.266	7847341	CHNO	1.02941	0.0588235
504.254	13945308	CHNO	1.02941	0.0882353
445.254	13837483	CHO	1.0303	0.030303
473.26	13744325	CHNO	1.0303	0.030303
446.249	21613248	CHNO	1.03125	0.03125
462.244	23453546	CHNO	1.03125	0.0625
506.245	10272969	CHNO	1.03125	0.09375
494.234	12008904	CHNO	1.03125	0.125
419.238	15717982	CHO	1.03226	0.0322581
420.233	28771458	CHNO	1.03333	0.0333333
448.239	12733940	CHNO	1.03333	0.0333333
436.228	33095394	CHNO	1.03333	0.0666667
464.234	16433127	CHNO	1.03333	0.0666667
480.229	10694988	CHNO	1.03333	0.1
468.218	16792766	CHNO	1.03333	0.133333
496.224	9744500	CHNO	1.03333	0.133333
500.19	8964930	CHNOS	1.03333	0.133333
409.217	30865618	CHO	1.03448	0.0689655
437.223	30279644	CHNO	1.03448	0.0689655
425.212	22214374	CHO	1.03448	0.103448
453.218	25537596	CHNO	1.03448	0.103448
441.207	12753053	CHO	1.03448	0.137931
469.213	16014103	CHNO	1.03448	0.137931
485.208	8923142	CHNO	1.03448	0.172414
438.219	23875716	CHNO	1.03571	0.0714286
426.207	37458760	CHNO	1.03571	0.107143
442.202	24489986	CHNO	1.03571	0.142857
470.208	13383959	CHNO	1.03571	0.142857
367.207	28964818	CHO	1.03704	0.037037
383.202	45912600	CHO	1.03704	0.0740741
427.203	34021208	CHNO	1.03704	0.111111
463.159	8964047	CHOS	1.03704	0.185185
368.202	57520216	CHNO	1.03846	0.0384615
384.197	64809056	CHNO	1.03846	0.0769231
412.203	24595086	CHNO	1.03846	0.0769231
400.192	49132848	CHNO	1.03846	0.115385
428.198	23530272	CHNO	1.03846	0.115385
472.199	9167881	CHNO	1.03846	0.153846
341.191	35388716	CHO	1.04	0.04
369.197	59820220	CHNO	1.04	0.04
357.186	59186028	CHO	1.04	0.08
385.192	52428408	CHNO	1.04	0.08
373.181	41593140	CHO	1.04	0.12
401.187	43288620	CHNO	1.04	0.12
437.125	15058683	CHOS	1.04	0.12
417.182	30259268	CHNO	1.04	0.16
453.12	12274656	CHOS	1.04	0.16
405.171	17404376	CHO	1.04	0.2
465.149	8791978	CHNOS	1.04	0.2
370.193	34103560	CHNO	1.04167	0.0416667
358.181	83997920	CHNO	1.04167	0.0833333
386.187	33043562	CHNO	1.04167	0.0833333
374.176	65159420	CHNO	1.04167	0.125
402.182	30440172	CHNO	1.04167	0.125
406.148	24060764	CHNOS	1.04167	0.125
438.12	16433068	CHNOS	1.04167	0.125
418.177	19965692	CHNO	1.04167	0.166667
450.149	8982393	CHNOS	1.04167	0.166667
454.115	11792224	CHNOS	1.04167	0.166667
406.166	26633132	CHNO	1.04167	0.208333
434.172	12282715	CHNO	1.04167	0.208333
438.138	16502739	CHNOS	1.04167	0.208333
470.11	10271054	CHNOS	1.04167	0.208333
315.175	38678336	CHO	1.04348	0.0434783
343.182	67989736	CHNO	1.04348	0.0434783
331.17	57555640	CHO	1.04348	0.0869565
359.176	63901248	CHNO	1.04348	0.0869565
347.165	52615292	CHO	1.04348	0.130435
375.171	53663904	CHNO	1.04348	0.130435
403.178	14056817	CHNO	1.04348	0.130435
411.109	22100122	CHOS	1.04348	0.130435
363.16	34796292	CHO	1.04348	0.173913
391.166	35454848	CHNO	1.04348	0.173913
395.132	22385000	CHOS	1.04348	0.173913
423.138	11697187	CHNOS	1.04348	0.173913
427.104	18325036	CHOS	1.04348	0.173913
411.127	16754918	CHOS	1.04348	0.217391
316.171	71304936	CHNO	1.04545	0.0454545
344.177	36080328	CHNO	1.04545	0.0454545
360.172	36972428	CHNO	1.04545	0.0909091
348.161	73626200	CHNO	1.04545	0.136364
376.167	30986276	CHNO	1.04545	0.136364
412.105	19278068	CHNOS	1.04545	0.136364
364.155	54103032	CHNO	1.04545	0.181818
396.127	25666934	CHNOS	1.04545	0.181818
412.122	22333758	CHNOS	1.04545	0.227273
444.095	11795757	CHNOS	1.04545	0.227273
317.166	67329720	CHNO	1.04762	0.047619
321.132	16768772	CHOS	1.04762	0.047619
353.104	8663662	CHOS	1.04762	0.047619
333.161	64761256	CHNO	1.04762	0.0952381
365.133	13395040	CHNOS	1.04762	0.0952381
369.099	23012950	CHOS	1.04762	0.0952381
349.156	58739760	CHNO	1.04762	0.142857
353.122	32576228	CHOS	1.04762	0.142857
413.1	9541899	CHNOS	1.04762	0.142857
417.066	10557063	CHOS	1.04762	0.142857
337.145	41104456	CHO	1.04762	0.190476
365.151	43001040	CHNO	1.04762	0.190476
369.117	28157636	CHOS	1.04762	0.190476
433.061	11690048	CHOS	1.04762	0.190476
353.139	27939674	CHO	1.04762	0.238095
381.146	23233422	CHNO	1.04762	0.238095
385.112	22027442	CHOS	1.04762	0.238095
417.084	14907083	CHOS	1.04762	0.238095
469.148	8678198	CHNO	1.04762	0.333333
290.155	63412856	CHNO	1.05	0.05
306.15	84467784	CHNO	1.05	0.1
338.122	27954576	CHNOS	1.05	0.1
370.094	12590753	CHNOS	1.05	0.1
322.145	74897392	CHNO	1.05	0.15
354.117	35064976	CHNOS	1.05	0.15
370.112	31645456	CHNOS	1.05	0.2
398.118	8678644	CHNOS	1.05	0.2
402.084	19486994	CHNOS	1.05	0.2
434.056	9478710	CHNOS	1.05	0.2
354.135	32836870	CHNO	1.05	0.25
386.107	24031908	CHNOS	1.05	0.25
418.079	13432202	CHNOS	1.05	0.25
402.102	14494056	CHNOS	1.05	0.3
263.144	23103254	CHO	1.05263	0.0526316
291.15	53177628	CHNO	1.05263	0.0526316
295.116	13613452	CHOS	1.05263	0.0526316
323.122	9568282	CHNOS	1.05263	0.0526316
279.139	58776344	CHO	1.05263	0.105263
307.145	61683288	CHNO	1.05263	0.105263
343.083	13905494	CHOS	1.05263	0.105263
323.14	50720908	CHNO	1.05263	0.157895
327.106	26760102	CHOS	1.05263	0.157895
359.078	26971070	CHOS	1.05263	0.157895
391.05	13466893	CHOS	1.05263	0.157895
311.129	41423016	CHO	1.05263	0.210526
339.135	36898768	CHNO	1.05263	0.210526
343.101	28274380	CHOS	1.05263	0.210526
375.073	22525516	CHOS	1.05263	0.210526
598.878	7337358	CHOS	1.05263	0.210526
327.124	28988440	CHO	1.05263	0.263158
355.13	22283944	CHNO	1.05263	0.263158
359.096	24095794	CHOS	1.05263	0.263158
391.068	17800558	CHOS	1.05263	0.263158
343.119	15945537	CHO	1.05263	0.315789
375.091	18982584	CHOS	1.05263	0.315789
427.137	9129617	CHNO	1.05263	0.315789
459.127	7947244	CHNO	1.05263	0.421053
512.296	10064432	CHNO	1.05405	0.027027
544.286	8711063	CHNO	1.05405	0.0810811
513.291	11842829	CHNO	1.05556	0.0277778
264.139	55870340	CHNO	1.05556	0.0555556
292.146	24281078	CHNO	1.05556	0.0555556
296.111	20442438	CHNOS	1.05556	0.0555556
280.134	71347008	CHNO	1.05556	0.111111
312.106	28845888	CHNOS	1.05556	0.111111
364.153	10349544	CHNO	1.05556	0.111111
533.27	9336829	CHO	1.05556	0.111111
328.101	27053250	CHNOS	1.05556	0.166667
360.073	18396428	CHNOS	1.05556	0.166667
344.096	29042862	CHNOS	1.05556	0.222222
376.068	21745106	CHNOS	1.05556	0.222222
396.143	12117445	CHNO	1.05556	0.222222
408.04	12981399	CHNOS	1.05556	0.222222
328.119	32402742	CHNO	1.05556	0.277778
360.091	24864128	CHNOS	1.05556	0.277778
392.063	13242954	CHNOS	1.05556	0.277778
344.114	17959202	CHNO	1.05556	0.333333
376.086	16875068	CHNOS	1.05556	0.333333
428.132	12012124	CHNO	1.05556	0.333333
444.127	11509092	CHNO	1.05556	0.388889
486.28	13727660	CHNO	1.05714	0.0285714
502.275	14553664	CHNO	1.05714	0.0571429
237.128	25409530	CHO	1.05882	0.0588235
265.135	41062444	CHNO	1.05882	0.0588235
301.073	7491285	CHOS	1.05882	0.0588235
253.123	36308820	CHO	1.05882	0.117647
281.13	49945508	CHNO	1.05882	0.117647
285.095	19947306	CHOS	1.05882	0.117647
313.102	10215021	CHNOS	1.05882	0.117647
507.254	9116645	CHO	1.05882	0.117647
269.118	36439352	CHO	1.05882	0.176471
297.124	47079828	CHNO	1.05882	0.176471
301.09	22840116	CHOS	1.05882	0.176471
329.097	9303541	CHNOS	1.05882	0.176471
333.062	24783650	CHOS	1.05882	0.176471
365.034	16261612	CHOS	1.05882	0.176471
285.113	33406842	CHO	1.05882	0.235294
345.091	13161104	CHNOS	1.05882	0.235294
349.057	26700194	CHOS	1.05882	0.235294
381.029	20242662	CHOS	1.05882	0.235294
301.108	25596820	CHO	1.05882	0.294118
333.08	24333206	CHOS	1.05882	0.294118
361.086	11284156	CHNOS	1.05882	0.294118
365.052	17859166	CHOS	1.05882	0.294118
397.024	11212636	CHOS	1.05882	0.294118
317.103	14941497	CHO	1.05882	0.352941
349.075	17615384	CHOS	1.05882	0.352941
460.265	16362901	CHNO	1.06061	0.030303
476.26	19780956	CHNO	1.06061	0.0606061
504.266	11958712	CHNO	1.06061	0.0606061
492.254	18354678	CHNO	1.06061	0.0909091
520.261	8429819	CHNO	1.06061	0.0909091
508.249	10790676	CHNO	1.06061	0.121212
238.124	38219300	CHNO	1.0625	0.0625
266.13	19180818	CHNO	1.0625	0.0625
270.096	13253325	CHNOS	1.0625	0.0625
449.249	23231266	CHO	1.0625	0.0625
493.25	15058931	CHNO	1.0625	0.09375
521.256	7420920	CHNO	1.0625	0.09375
254.119	44020052	CHNO	1.0625	0.125
318.063	6133842	CHNOS	1.0625	0.125
481.238	10951496	CHO	1.0625	0.125
270.114	50631436	CHNO	1.0625	0.1875
302.086	23275578	CHNOS	1.0625	0.1875
334.058	18035888	CHNOS	1.0625	0.1875
366.03	11954864	CHNOS	1.0625	0.1875
286.109	35885308	CHNO	1.0625	0.25
350.053	22643572	CHNOS	1.0625	0.25
382.025	9287560	CHNOS	1.0625	0.25
302.103	24492186	CHNO	1.0625	0.3125
334.076	26182948	CHNOS	1.0625	0.3125
366.048	15706912	CHNOS	1.0625	0.3125
318.098	13151533	CHNO	1.0625	0.375
350.07	15393771	CHNOS	1.0625	0.375
382.042	10905584	CHNOS	1.0625	0.375
402.117	19913138	CHNO	1.0625	0.375
418.112	15357447	CHNO	1.0625	0.4375
434.107	10119862	CHNO	1.0625	0.5
434.249	26258460	CHNO	1.06452	0.0322581
494.245	10837419	CHNO	1.06452	0.0967742
482.234	15783166	CHNO	1.06452	0.129032
435.244	27596212	CHNO	1.06667	0.0333333
239.119	27571332	CHNO	1.06667	0.0666667
243.085	6316064	CHOS	1.06667	0.0666667
267.125	6150709	CHNO	1.06667	0.0666667
351.144	7966651	CHNO	1.06667	0.0666667
451.239	28427356	CHNO	1.06667	0.0666667
439.228	17275128	CHO	1.06667	0.1
467.234	22027786	CHNO	1.06667	0.1
495.24	9532191	CHNO	1.06667	0.1
227.108	28992376	CHO	1.06667	0.133333
255.114	31218580	CHNO	1.06667	0.133333
259.08	13588178	CHOS	1.06667	0.133333
287.086	6140519	CHNOS	1.06667	0.133333
455.223	10625760	CHO	1.06667	0.133333
483.229	16502358	CHNO	1.06667	0.133333
243.103	20131906	CHO	1.06667	0.2
271.109	28598560	CHNO	1.06667	0.2
275.075	17140606	CHOS	1.06667	0.2
307.047	21095464	CHOS	1.06667	0.2
335.053	6909516	CHNOS	1.06667	0.2
339.019	14582988	CHOS	1.06667	0.2
351.106	30457538	CHNOMg	1.06667	0.2
370.991	8647788	CHOS	1.06667	0.2
466.907	8394341	CHOS	1.06667	0.2
563.186	9019281	CHNOS	1.06667	0.233333
259.098	19588870	CHO	1.06667	0.266667
291.07	19987352	CHOS	1.06667	0.266667
319.076	11959510	CHNOS	1.06667	0.266667
323.042	24555034	CHOS	1.06667	0.266667
355.014	16802730	CHOS	1.06667	0.266667
371.122	8673178	CHNO	1.06667	0.266667
275.093	14793667	CHO	1.06667	0.333333
335.071	12422849	CHNOS	1.06667	0.333333
339.037	17605954	CHOS	1.06667	0.333333
371.009	12027098	CHOS	1.06667	0.333333
387.117	8394945	CHNO	1.06667	0.333333
323.06	15335051	CHOS	1.06667	0.4
351.066	8871350	CHNOS	1.06667	0.4
339.054	7251385	CHOS	1.06667	0.466667
435.102	11349082	CHNO	1.06667	0.533333
367.078	16159911	CHNO	1.06667	0.6
408.233	45254640	CHNO	1.06897	0.0344828
436.239	17903356	CHNO	1.06897	0.0344828
424.228	41089628	CHNO	1.06897	0.0689655
440.223	31523070	CHNO	1.06897	0.103448
468.229	17280186	CHNO	1.06897	0.103448
456.218	20313516	CHNO	1.06897	0.137931
484.224	13068114	CHNO	1.06897	0.137931
504.185	7465658	CHNOS	1.06897	0.172414
381.222	26355022	CHO	1.07143	0.0357143
409.228	40753412	CHNO	1.07143	0.0357143
212.108	27637742	CHNO	1.07143	0.0714286
244.08	5091237	CHNOS	1.07143	0.0714286
397.217	39353136	CHO	1.07143	0.0714286
425.223	37111560	CHNO	1.07143	0.0714286
413.212	27097816	CHO	1.07143	0.107143
445.184	14722107	CHOS	1.07143	0.107143
228.103	41588744	CHNO	1.07143	0.142857
256.109	13587986	CHNO	1.07143	0.142857
260.075	11315782	CHNOS	1.07143	0.142857
292.047	5707287	CHNOS	1.07143	0.142857
429.207	21034688	CHO	1.07143	0.142857
457.213	21452834	CHNO	1.07143	0.142857
485.219	10031088	CHNO	1.07143	0.142857
244.098	30685128	CHNO	1.07143	0.214286
276.07	17586872	CHNOS	1.07143	0.214286
296.089	5043412	CHNOMg	1.07143	0.214286
308.042	12167787	CHNOS	1.07143	0.214286
328.116	8254756	CHNO	1.07143	0.214286
340.014	8853148	CHNOS	1.07143	0.214286
260.093	23233146	CHNO	1.07143	0.285714
292.065	14642798	CHNOS	1.07143	0.285714
324.037	13678287	CHNOS	1.07143	0.285714
356.009	9493823	CHNOS	1.07143	0.285714
276.088	13036285	CHNO	1.07143	0.357143
308.06	20384466	CHNOS	1.07143	0.357143
372.004	8367338	CHNOS	1.07143	0.357143
292.083	8316612	CHNO	1.07143	0.428571
324.055	11294528	CHNOS	1.07143	0.428571
356.027	9573811	CHNOS	1.07143	0.428571
376.101	20352664	CHNO	1.07143	0.428571
392.096	17302266	CHNO	1.07143	0.5
408.091	15181176	CHNO	1.07143	0.571429
410.224	27929048	CHNO	1.07407	0.037037
398.212	59625168	CHNO	1.07407	0.0740741
414.207	50375332	CHNO	1.07407	0.111111
446.18	21269078	CHNOS	1.07407	0.111111
430.202	28361192	CHNO	1.07407	0.148148
458.208	16669250	CHNO	1.07407	0.148148
213.103	19913636	CHNO	1.07692	0.0769231
217.069	5911164	CHOS	1.07692	0.0769231
371.202	58063240	CHO	1.07692	0.0769231
387.197	39381628	CHO	1.07692	0.115385
415.203	46168620	CHNO	1.07692	0.115385
451.141	13911024	CHOS	1.07692	0.115385
201.092	14275687	CHO	1.07692	0.153846
229.098	24986804	CHNO	1.07692	0.153846
233.064	11075774	CHOS	1.07692	0.153846
313.117	5877447	CHNO	1.07692	0.153846
217.087	22207116	CHO	1.07692	0.230769
245.093	14190478	CHNO	1.07692	0.230769
249.059	9441536	CHOS	1.07692	0.230769
281.031	14600707	CHOS	1.07692	0.230769
491.194	7705682	CHNO	1.07692	0.230769
233.082	15724758	CHO	1.07692	0.307692
261.088	9080365	CHNO	1.07692	0.307692
265.054	9602852	CHOS	1.07692	0.307692
293.06	7879036	CHNOS	1.07692	0.307692
328.998	12673910	CHOS	1.07692	0.307692
360.97	10517451	CHOS	1.07692	0.307692
249.077	7797032	CHO	1.07692	0.384615
281.049	11317838	CHOS	1.07692	0.384615
313.021	15830154	CHOS	1.07692	0.384615
344.993	9787393	CHOS	1.07692	0.384615
361.101	9869086	CHNO	1.07692	0.384615
297.044	10127347	CHOS	1.07692	0.461538
384.208	34146464	CHNO	1.08	0.04
372.197	75616656	CHNO	1.08	0.08
388.192	60686356	CHNO	1.08	0.12
432.193	16951118	CHNO	1.08	0.16
436.159	20954686	CHNOS	1.08	0.16
420.182	25617350	CHNO	1.08	0.2
448.188	13755821	CHNO	1.08	0.2
452.154	15394858	CHNOS	1.08	0.2
484.126	9058312	CHNOS	1.08	0.2
543.302	8750019	CHNO	1.08108	0.0540541
329.191	39946332	CHO	1.08333	0.0416667
516.291	11844951	CHNO	1.08333	0.0555556
544.297	6757248	CHNO	1.08333	0.0555556
186.092	11762976	CHNO	1.08333	0.0833333
214.099	8359769	CHNO	1.08333	0.0833333
218.064	7214148	CHNOS	1.08333	0.0833333
345.186	65250564	CHO	1.08333	0.0833333
373.192	66201976	CHNO	1.08333	0.0833333
401.198	15452257	CHNO	1.08333	0.0833333
361.181	48775456	CHO	1.08333	0.125
389.187	51991928	CHNO	1.08333	0.125
393.153	21244138	CHOS	1.08333	0.125
425.125	17728972	CHOS	1.08333	0.125
202.087	22192302	CHNO	1.08333	0.166667
230.093	9752965	CHNO	1.08333	0.166667
234.059	8848936	CHNOS	1.08333	0.166667
377.176	34473940	CHO	1.08333	0.166667
405.182	40473100	CHNO	1.08333	0.166667
409.148	20367266	CHOS	1.08333	0.166667
433.188	15516042	CHNO	1.08333	0.166667
421.177	17650086	CHNO	1.08333	0.208333
457.115	11474919	CHOS	1.08333	0.208333
218.082	27799126	CHNO	1.08333	0.25
246.088	5514132	CHNO	1.08333	0.25
250.054	7012866	CHNOS	1.08333	0.25
282.026	8082073	CHNOS	1.08333	0.25
465.178	8130471	CHNO	1.08333	0.25
234.077	13811265	CHNO	1.08333	0.333333
266.049	12121093	CHNOS	1.08333	0.333333
298.021	12960700	CHNOS	1.08333	0.333333
329.993	7406781	CHNOS	1.08333	0.333333
282.044	10558181	CHNOS	1.08333	0.416667
298.039	10503193	CHNOS	1.08333	0.5
398.07	10509317	CHNO	1.08333	0.75
517.286	10928171	CHNO	1.08571	0.0571429
330.186	72016296	CHNO	1.08696	0.0434783
358.193	37885224	CHNO	1.08696	0.0434783
346.181	91061992	CHNO	1.08696	0.0869565
362.176	76487232	CHNO	1.08696	0.130435
390.182	31083186	CHNO	1.08696	0.130435
394.148	30195040	CHNOS	1.08696	0.130435
426.12	15360564	CHNOS	1.08696	0.130435
378.171	55664396	CHNO	1.08696	0.173913
406.177	22922208	CHNO	1.08696	0.173913
410.143	25790588	CHNOS	1.08696	0.173913
442.115	13811551	CHNOS	1.08696	0.173913
474.087	8525298	CHNOS	1.08696	0.173913
422.172	12889915	CHNO	1.08696	0.217391
426.138	20058732	CHNOS	1.08696	0.217391
490.275	16536837	CHNO	1.08824	0.0588235
303.175	32636796	CHO	1.09091	0.0454545
331.182	67582720	CHNO	1.09091	0.0454545
463.264	16580566	CHO	1.09091	0.0606061
187.088	7266250	CHNO	1.09091	0.0909091
191.054	5142087	CHOS	1.09091	0.0909091
219.06	6192663	CHNOS	1.09091	0.0909091
347.176	71882952	CHNO	1.09091	0.0909091
351.142	28114868	CHOS	1.09091	0.0909091
383.115	11067426	CHOS	1.09091	0.0909091
507.265	16225216	CHNO	1.09091	0.0909091
535.272	7082453	CHNO	1.09091	0.0909091
363.171	61502284	CHNO	1.09091	0.136364
175.076	4162574	CHO	1.09091	0.181818
203.083	13614299	CHNO	1.09091	0.181818
207.049	3857091	CHOS	1.09091	0.181818
379.166	39253536	CHNO	1.09091	0.181818
383.132	25727112	CHOS	1.09091	0.181818
447.076	9412497	CHOS	1.09091	0.181818
367.155	27063948	CHO	1.09091	0.227273
431.099	10714035	CHOS	1.09091	0.227273
191.071	13148769	CHO	1.09091	0.272727
219.077	10363432	CHNO	1.09091	0.272727
223.043	6716915	CHOS	1.09091	0.272727
286.988	13850788	CHOS	1.09091	0.272727
299.075	17766730	CHNOMg	1.09091	0.272727
415.122	10934508	CHOS	1.09091	0.272727
542.764	8099935	CHOS	1.09091	0.272727
207.066	7525589	CHO	1.09091	0.363636
239.038	10370047	CHOS	1.09091	0.363636
267.045	7314722	CHNOS	1.09091	0.363636
271.01	7520185	CHOS	1.09091	0.363636
334.955	8651714	CHOS	1.09091	0.363636
223.061	8399365	CHO	1.09091	0.454545
255.033	8792766	CHOS	1.09091	0.454545
318.977	7596658	CHOS	1.09091	0.454545
303	6785980	CHOS	1.09091	0.545455
476.271	10999120	CHNO	1.09375	0.03125
464.259	27459558	CHNO	1.09375	0.0625
500.236	69573304	CHNO	1.09375	0.0625
480.254	21205286	CHNO	1.09375	0.09375
548.203	22957706	CHNOS	1.09375	0.09375
304.171	71693560	CHNO	1.09524	0.047619
320.166	96429920	CHNO	1.09524	0.0952381
380.144	8514722	CHNOS	1.09524	0.0952381
384.11	13108845	CHNOS	1.09524	0.0952381
336.161	87685848	CHNO	1.09524	0.142857
368.133	34008736	CHNOS	1.09524	0.142857
352.155	60037612	CHNO	1.09524	0.190476
412.134	9965932	CHNOS	1.09524	0.190476
416.1	16836594	CHNOS	1.09524	0.190476
448.072	9303311	CHNOS	1.09524	0.190476
368.15	39284496	CHNO	1.09524	0.238095
400.122	24515548	CHNOS	1.09524	0.238095
432.095	12547655	CHNOS	1.09524	0.238095
416.117	15771702	CHNOS	1.09524	0.285714
437.249	28239892	CHO	1.09677	0.0645161
509.256	13195783	CHNO	1.09677	0.0967742
517.188	7448953	CHOS	1.09677	0.0967742
497.245	21093672	CHNO	1.09677	0.129032
513.24	6956476	CHNO	1.09677	0.16129
422.249	33660996	CHNO	1.1	0.0333333
450.255	20791286	CHNO	1.1	0.0333333
277.16	31783846	CHO	1.1	0.05
309.132	13144834	CHOS	1.1	0.05
466.25	19496702	CHNO	1.1	0.0666667
160.077	3768553	CHNO	1.1	0.1
321.161	69582776	CHNO	1.1	0.1
325.127	29180412	CHOS	1.1	0.1
353.133	14897966	CHNOS	1.1	0.1
454.239	31600584	CHNO	1.1	0.1
526.246	7552009	CHNO	1.1	0.133333
337.156	63902864	CHNO	1.1	0.15
373.094	27387678	CHOS	1.1	0.15
405.066	13565942	CHOS	1.1	0.15
176.072	3912230	CHNO	1.1	0.2
325.145	45605484	CHO	1.1	0.2
353.151	41128868	CHNO	1.1	0.2
357.117	30685606	CHOS	1.1	0.2
421.061	11481099	CHOS	1.1	0.2
341.139	32119762	CHO	1.1	0.25
369.146	25405306	CHNO	1.1	0.25
373.111	23291786	CHOS	1.1	0.25
401.118	12134105	CHNOS	1.1	0.25
405.084	15315014	CHOS	1.1	0.25
437.056	11212381	CHOS	1.1	0.25
192.067	9893899	CHNO	1.1	0.3
256.011	7374086	CHNOS	1.1	0.3
287.983	5251730	CHNOS	1.1	0.3
300.07	18673120	CHNOMg	1.1	0.3
208.062	20060332	CHNO	1.1	0.4
240.034	10953360	CHNOS	1.1	0.4
224.056	5754411	CHNO	1.1	0.5
256.029	8791350	CHNOS	1.1	0.5
288.001	8581861	CHNOS	1.1	0.5
319.973	6271656	CHNOS	1.1	0.5
540.327	8113777	CHNO	1.10256	0.025641
411.233	41106084	CHO	1.10345	0.0689655
439.239	35567888	CHNO	1.10345	0.0689655
455.234	28988136	CHNO	1.10345	0.103448
443.223	17086272	CHO	1.10345	0.137931
471.229	21911212	CHNO	1.10345	0.137931
278.155	62196572	CHNO	1.10526	0.0526316
310.127	18971050	CHNOS	1.10526	0.0526316
342.099	11621570	CHNOS	1.10526	0.0526316
294.15	90236568	CHNO	1.10526	0.105263
326.122	27523816	CHNOS	1.10526	0.105263
358.094	11145893	CHNOS	1.10526	0.105263
[truncated: 5,518 more rows]
