# Supplementary material for: Abundant ammonia and nitrogen-rich soluble organic matter in samples from asteroid (101955) Bennu
Source: Nat Astron. 2025 Jan 29;9(2):199–210. doi: 10.1038/s41550-024-02472-9 (PMC11842271; doi:10.1038/s41550-024-02472-9)
Supplement: Supplementary file 4 — Excel file containing all data points used to generate the plots shown in Fig. 3a–d. [file 41550_2024_2472_MOESM4_ESM.xlsx]

## Sheet: Figure 3a - Standard
Retention Time (min)	Mass Spectral Intensity (arb)
0.00481254	0
0.010985	0
0.0154422	0
0.0198991	0
0.0243562	0
0.0288133	0
0.0332705	0
0.0377276	0
0.0421845	0
0.0466414	0
0.0510984	0
0.0555558	0
0.0600126	0
0.0644696	0
0.0689268	0
0.0733839	0
0.0778408	0
0.082298	0
0.086755	0
0.0912118	0
0.096413	0
0.10087	0
0.105327	0
0.109784	0
0.114241	0
0.118698	0
0.123155	0
0.127613	0
0.13207	0
0.136527	0
0.140983	0
0.14544	0
0.149898	0
0.154355	0
0.158812	0
0.163269	0
0.167726	0
0.172183	0
0.17664	0
0.181097	0
0.185554	0
0.190011	0
0.194468	0
0.198925	0
0.203382	0
0.207839	0
0.212296	0
0.216753	0
0.22121	0
0.225667	0
0.230124	0
0.234581	0
0.239038	0
0.243496	0
0.247953	0
0.25241	0
0.256866	0
0.262075	0
0.266532	0
0.270989	0
0.275446	0
0.279903	0
0.28436	0
0.288817	0
0.293274	0
0.297731	0
0.302188	0
0.306645	0
0.311102	0
0.315559	0
0.320016	0
0.324473	0
0.32893	0
0.333387	0
0.337844	0
0.342301	0
0.346758	0
0.351215	0
0.355673	0
0.36013	0
0.364587	0
0.369044	0
0.373501	0
0.377958	0
0.382415	0
0.386872	0
0.391329	0
0.395786	0
0.400243	0
0.4047	0
0.409157	0
0.413614	0
0.418071	0
0.422528	0
0.426985	0
0.431442	0
0.435899	0
0.440356	0
0.444813	0
0.449271	0
0.453728	0
0.458184	0
0.462641	0
0.467098	0
0.471556	0
0.476013	0
0.48047	0
0.484927	0
0.489384	0
0.493841	0
0.498298	0
0.502755	0
0.507212	0
0.51241	0
0.516867	0
0.521324	0
0.525781	0
0.530238	0
0.534695	0
0.539152	0
0.543609	0
0.548066	0
0.552523	0
0.55698	0
0.561437	0
0.565894	0
0.570351	0
0.574808	0
0.579265	0
0.583723	0
0.58818	0
0.592637	0
0.597094	0
0.601551	0
0.606008	0
0.610465	0
0.614922	0
0.619379	0
0.623836	0
0.628293	0
0.63275	0
0.637207	0
0.641664	0
0.646121	0
0.650578	0
0.655035	0
0.659493	0
0.663949	0
0.668406	0
0.672863	0
0.678046	0
0.682503	0
0.68696	0
0.691417	0
0.695874	0
0.700331	0
0.704788	0
0.709245	0
0.713702	0
0.718159	0
0.722616	0
0.727073	0
0.73153	0
0.735987	0
0.740444	0
0.744901	0
0.749358	0
0.753815	0
0.758273	0
0.76273	0
0.767187	0
0.771644	0
0.776101	0
0.780557	0
0.785015	0
0.789472	0
0.793929	0
0.798386	0
0.802843	0
0.8073	0
0.811757	0
0.816214	0
0.820671	0
0.825128	0
0.829585	0
0.834042	0
0.838499	0
0.842956	0
0.847413	0
0.85187	0
0.856328	0
0.860785	0
0.865241	0
0.869699	0
0.874156	0
0.878613	0
0.88307	0
0.887527	0
0.891984	0
0.896441	0
0.900898	0
0.905355	0
0.909812	0
0.914269	0
0.918726	0
0.923183	0
0.92764	0
0.932097	0
0.936554	0
0.941011	0
0.945468	0
0.949926	0
0.954382	0
0.958839	0
0.963297	0
0.967754	0
0.972211	0
0.976667	0
0.981125	0
0.985582	0
0.990039	0
0.994496	0
0.998953	0
1.00341	0
1.00787	0
1.01232	0
1.01678	0
1.02124	0
1.0257	0
1.03015	0
1.03461	0
1.03907	0
1.04352	0
1.04798	0
1.05244	0
1.05689	0
1.06135	0
1.06581	0
1.07027	0
1.07472	0
1.07918	0
1.08364	0
1.08809	0
1.09255	0
1.09701	0
1.10147	0
1.10592	0
1.11038	0
1.11484	0
1.11929	0
1.12375	0
1.12821	0
1.13266	0
1.13712	0
1.14158	0
1.14604	0
1.15049	0
1.15495	0
1.15941	0
1.16386	0
1.16832	0
1.17278	0
1.17723	0
1.18169	0
1.18615	0
1.19061	0
1.19506	0
1.19952	0
1.20398	0
1.20843	0
1.21289	0
1.21735	0
1.22181	0
1.22626	0
1.23072	0
1.23518	0
1.23963	0
1.24409	0
1.24855	0
1.253	0
1.25746	0
1.26266	0
1.26711	0
1.27157	0
1.27603	0
1.28048	0
1.28494	0
1.2894	0
1.29385	0
1.29831	0
1.30277	0
1.30723	0
1.31168	0
1.31614	0
1.3206	0
1.32505	0
1.32951	0
1.33397	0
1.33842	0
1.34288	0
1.34734	0
1.3518	0
1.35625	0
1.36071	0
1.36517	0
1.36962	0
1.37408	0
1.37854	0
1.38299	0
1.38745	0
1.39191	0
1.39637	0
1.40082	0
1.40528	0
1.40974	0
1.41419	0
1.41865	0
1.42311	0
1.42828	0
1.43274	0
1.4372	0
1.44165	0
1.44611	0
1.45057	0
1.45502	0
1.45948	0
1.46394	0
1.4684	0
1.47285	0
1.47731	0
1.48177	0
1.48622	0
1.49068	0
1.49514	0
1.4996	0
1.50405	0
1.50851	0
1.51297	0
1.51742	0
1.52188	0
1.52634	0
1.53079	0
1.53525	0
1.53971	0
1.54417	0
1.54862	0
1.55308	0
1.55754	0
1.56199	0
1.56645	0
1.57091	0
1.57536	0
1.57982	0
1.58428	0
1.58874	0
1.59319	0
1.59765	0
1.60211	0
1.60656	0
1.61102	0
1.61548	0
1.61994	0
1.62439	0
1.62885	0
1.63331	0
1.63776	0
1.64222	0
1.64668	0
1.65113	0
1.65559	0
1.66005	0
1.66451	0
1.66896	0
1.67342	0
1.67788	0
1.68233	0
1.68679	0
1.69125	0
1.69571	0
1.70016	0
1.70462	0
1.70908	0
1.71353	0
1.71799	0
1.72245	0
1.7269	0
1.73136	0
1.73582	0
1.74028	0
1.74473	0
1.74919	0
1.75365	0
1.7581	0
1.76256	0
1.76702	0
1.77147	0
1.77593	0
1.78039	0
1.78485	0
1.7893	0
1.79376	0
1.79822	0
1.80267	0
1.80713	0
1.81159	0
1.81605	0
1.8205	0
1.82496	0
1.82942	0
1.83387	0
1.83833	0
1.84279	0
1.84724	0
1.8517	0
1.85616	0
1.86062	0
1.86507	0
1.86953	0
1.87399	0
1.87844	0
1.8829	0
1.88736	0
1.89181	0
1.89627	0
1.90073	0
1.90519	0
1.90964	0
1.9141	0
1.91856	0
1.92301	0
1.92747	0
1.93193	0
1.93639	0
1.94084	0
1.9453	0
1.94976	0
1.95421	0
1.95867	0
1.96313	0
1.96758	0
1.97204	0
1.9765	0
1.98096	0
1.98541	0
1.98987	0
1.99433	0
1.99878	0
2.00324	0
2.0077	0
2.01215	0
2.01661	0
2.02107	0
2.02553	0
2.02998	0
2.03444	0
2.0389	0
2.04335	0
2.04781	0
2.05227	0
2.05673	0
2.06118	0
2.06564	0
2.0701	0
2.07455	0
2.07901	0
2.08347	0
2.08792	0
2.09238	0
2.09684	0
2.1013	0
2.10575	0
2.11021	0
2.11467	0
2.11912	0
2.12358	0
2.12804	0
2.13249	0
2.13695	0
2.14141	0
2.14587	0
2.15032	0
2.15478	0
2.15924	0
2.16369	0
2.16815	0
2.17261	0
2.17707	0
2.18152	0
2.18598	0
2.19044	0
2.19489	0
2.19935	0
2.20381	0
2.20826	0
2.21272	0
2.21718	0
2.22164	0
2.22609	0
2.23055	0
2.23501	0
2.23946	0
2.24392	0
2.24838	0
2.25284	0
2.25729	0
2.26175	0
2.26621	0
2.27066	0
2.27512	0
2.27958	0
2.28403	0
2.28849	0
2.29295	0
2.29741	0
2.30186	0
2.30632	0
2.31078	0
2.31523	0
2.31969	0
2.32415	0
2.32861	0
2.33306	0
2.33752	0
2.34198	0
2.34643	0
2.35089	0
2.35535	0
2.3598	0
2.36426	0
2.36872	0
2.37318	0
2.37763	0
2.38209	0
2.38655	0
2.391	0
2.39546	0
2.39992	0
2.40437	0
2.40883	0
2.41329	0
2.41775	0
2.4222	0
2.42666	0
2.43112	0
2.43557	0
2.44003	0
2.44449	0
2.44895	0
2.4534	0
2.45786	0
2.46232	0
2.46677	0
2.47123	0
2.47569	0
2.48014	0
2.4846	0
2.48906	0
2.49352	0
2.49797	0
2.50243	0
2.50689	0
2.51134	0
2.5158	0
2.52026	0
2.52472	0
2.52917	0
2.53363	0
2.53809	0
2.54254	0
2.547	0
2.55146	0
2.55591	0
2.56037	0
2.56483	0
2.56929	0
2.57374	0
2.5782	0
2.58266	0
2.58711	0
2.59157	0
2.59603	0
2.60048	0
2.60494	0
2.6094	0
2.61386	0
2.61831	0
2.62277	0
2.62723	0
2.63168	0
2.63614	0
2.6406	0
2.64506	0
2.64951	0
2.65397	0
2.65843	0
2.66288	0
2.66734	0
2.6718	0
2.67625	0
2.68071	0
2.68517	0
2.68963	0
2.69408	0
2.69854	0
2.703	0
2.70745	0
2.71191	0
2.71637	0
2.72082	0
2.72528	0
2.72974	0
2.7342	0
2.73865	0
2.74311	0
2.74757	0
2.75202	0
2.75648	0
2.76094	0
2.7654	0
2.76985	0
2.77431	0
2.77877	0
2.78322	0
2.78768	0
2.79214	0
2.79659	0
2.80105	0
2.80551	0
2.80997	0
2.81442	0
2.81888	0
2.82334	0
2.82779	0
2.83225	0
2.83671	0
2.84117	0
2.84562	0
2.85008	0
2.85454	0
2.85899	0
2.86345	0
2.86791	0
2.87236	0
2.87682	0
2.88128	0
2.88574	0
2.89019	0
2.89465	0
2.89911	0
2.90356	0
2.90802	0
2.91248	0
2.91693	0
2.92139	0
2.92585	0
2.93031	0
2.93476	0
2.93922	0
2.94368	0
2.94813	0
2.95259	0
2.95705	0
2.9615	0
2.96596	0
2.97042	0
2.97488	0
2.97933	0
2.98379	0
2.98825	0
2.9927	0
2.99716	0
3.00162	0
3.00608	0
3.01053	0
3.01499	0
3.01945	0
3.0239	0
3.02836	0
3.03282	0
3.03727	0
3.04173	0
3.04619	0
3.05065	0
3.0551	0
3.05956	0
3.06402	0
3.06847	0
3.07293	0
3.07739	0
3.08185	0
3.0863	0
3.09076	0
3.09522	0
3.09967	0
3.10413	0
3.10859	0
3.11304	0
3.1175	0
3.12196	0
3.12642	0
3.13087	0
3.13533	0
3.13979	0
3.14424	0
3.1487	0
3.15316	0
3.15762	0
3.16207	0
3.16653	0
3.17099	0
3.17544	0
3.1799	0
3.18436	0
3.18881	0
3.19327	0
3.19773	0
3.20219	0
3.20664	0
3.2111	0
3.21556	0
3.22001	0
3.22447	0
3.22893	0
3.23339	0
3.23784	0
3.2423	0
3.24676	0
3.25121	0
3.25567	0
3.26013	0
3.26458	0
3.26904	0
3.2735	0
3.27796	0
3.28241	0
3.28687	0
3.29133	0
3.29578	0
3.30024	0
3.3047	0
3.30915	0
3.31361	0
3.31807	0
3.32253	0
3.32698	0
3.33144	0
3.3359	0
3.34035	0
3.34481	0
3.34927	0
3.35372	0
3.35818	0
3.36264	0
3.3671	0
3.37155	0
3.37601	0
3.38047	0
3.38492	0
3.38938	0
3.39384	0
3.3983	0
3.40275	0
3.40721	0
3.41167	0
3.41612	0
3.42058	0
3.42504	0
3.42949	0
3.43395	0
3.43841	0
3.44287	0
3.44732	0
3.45178	0
3.45624	0
3.46069	0
3.46515	0
3.46961	0
3.47407	0
3.47852	0
3.48298	0
3.48744	0
3.49189	0
3.49635	0
3.50081	0
3.50526	0
3.50972	0
3.51418	0
3.51864	0
3.52309	0
3.52755	0
3.53201	0
3.53646	0
3.54092	0
3.54538	0
3.54983	0
3.55429	0
3.55875	0
3.56321	0
3.56766	0
3.57212	0
3.57658	0
3.58103	0
3.58549	0
3.58995	0
3.59441	0
3.59886	0
3.60332	0
3.60778	0
3.61223	0
3.61669	0
3.62115	0
3.6256	0
3.63006	0
3.63452	0
3.63898	0
3.64343	0
3.64789	0
3.65235	0
3.6568	0
3.66126	0
3.66572	0
3.67018	0
3.67463	0
3.67909	0
3.68355	0
3.688	0
3.69246	0
3.69692	0
3.70137	0
3.70583	0
3.71029	0
3.71475	0
3.7192	0
3.72366	0
3.72812	0
3.73257	0
3.73703	0
3.74149	0
3.74594	0
3.7504	0
3.75486	0
3.75932	0
3.76377	0
3.76823	0
3.77269	0
3.77714	0
3.7816	0
3.78606	0
3.79052	0
3.79497	0
3.79943	0
3.80389	0
3.80834	0
3.8128	0
3.81726	0
3.82171	0
3.82617	0
3.83063	0
3.83509	0
3.83954	0
3.844	0
3.84846	0
3.85291	0
3.85737	0
3.86183	0
3.86628	0
3.87074	0
3.8752	0
3.87966	0
3.88411	0
3.88857	0
3.89303	0
3.89748	0
3.90194	0
3.9064	0
3.91085	0
3.91531	0
3.91977	0
3.92423	0
3.92868	0
3.93314	0
3.9376	0
3.94205	0
3.94651	0
3.95097	0
3.95543	0
3.95988	0
3.96434	0
3.9688	0
3.97325	0
3.97771	0
3.98217	0
3.98662	0
3.99108	0
3.99554	0
4	0
4.00445	0
4.00891	0
4.01337	0
4.01782	0
4.02228	0
4.02674	0
4.0312	0
4.03565	0
4.04011	0
4.04457	0
4.04902	0
4.05348	0
4.05794	0
4.06239	0
4.06685	0
4.07131	0
4.07577	0
4.08022	0
4.08468	0
4.08914	0
4.09359	0
4.09805	0
4.10251	0
4.10697	0
4.11142	0
4.11588	0
4.12034	0
4.12479	0
4.12925	0
4.13371	0
4.13816	0
4.14262	0
4.14708	0
4.15154	0
4.15599	0
4.16045	0
4.16491	0
4.16936	0
4.17382	0
4.17828	0
4.18273	0
4.18719	0
4.19165	0
4.19611	0
4.20056	0
4.20502	0
4.20948	0
4.21393	0
4.21839	0
4.22285	0
4.2273	0
4.23176	0
4.23622	0
4.24068	0
4.24513	0
4.24959	0
4.25405	0
4.2585	0
4.26296	0
4.26742	0
4.27188	0
4.27633	0
4.28079	0
4.28525	0
4.2897	0
4.29416	0
4.29862	0
4.30307	0
4.30753	0
4.31199	0
4.31645	0
4.3209	0
4.32536	0
4.32982	0
4.33427	0
4.33873	0
4.34319	0
4.34765	0
4.3521	0
4.35656	0
4.36102	0
4.36547	0
4.36993	0
4.37439	0
4.37884	0
4.3833	0
4.38776	0
4.39222	0
4.39667	0
4.40113	0
4.40559	0
4.41004	0
4.4145	0
4.41896	0
4.42342	0
4.42787	0
4.43233	0
4.43679	0
4.44124	0
4.4457	0
4.45016	0
4.45461	0
4.45907	0
4.46353	0
4.46798	0
4.47244	0
4.4769	0
4.48136	0
4.48581	0
4.49027	0
4.49473	0
4.49918	0
4.50364	0
4.5081	0
4.51256	0
4.51701	0
4.52147	0
4.52593	0
4.53038	0
4.53484	0
4.5393	0
4.54376	0
4.54821	0
4.55267	0
4.55713	0
4.56158	0
4.56604	0
4.5705	0
4.57495	0
4.57941	0
4.58387	0
4.58833	0
4.59278	0
4.59724	0
4.6017	0
4.60615	0
4.61061	0
4.61507	0
4.61953	0
4.62398	0
4.62844	0
4.6329	0
4.63735	0
4.64181	0
4.64627	0
4.65072	0
4.65518	0
4.65964	0
4.6641	0
4.66855	0
4.67301	0
4.67747	0
4.68192	0
4.68638	0
4.69084	0
4.69529	0
4.69975	0
4.70421	0
4.70867	0
4.71312	0
4.71758	0
4.72204	0
4.72649	0
4.73095	0
4.73541	0
4.73987	0
4.74432	0
4.74878	0
4.75324	0
4.75769	0
4.76215	0
4.76661	0
4.77106	0
4.77552	0
4.77998	0
4.78444	0
4.78889	0
4.79335	0
4.79781	0
4.80226	0
4.80672	0
4.81118	0
4.81564	0
4.82009	0
4.82455	0
4.82901	0
4.83346	0
4.83792	0
4.84238	0
4.84683	0
4.85129	0
4.85575	0
4.86021	0
4.86466	0
4.86912	0
4.87358	0
4.87803	0
4.88249	0
4.88695	0
4.8914	0
4.89586	0
4.90032	0
4.90478	0
4.90923	0
4.91369	0
4.91815	0
4.9226	0
4.92706	0
4.93152	0
4.93598	0
4.94043	0
4.94489	0
4.94935	0
4.9538	0
4.95826	0
4.96272	0
4.96717	0
4.97163	0
4.97609	0
4.98055	0
4.985	0
4.98946	0
4.99392	0
4.99837	0
5.00283	0
5.00729	0
5.01174	0
5.0162	0
5.02066	0
5.02512	0
5.02957	0
5.03403	0
5.03849	0
5.04294	0
5.0474	0
5.05186	0
5.05632	0
5.06077	0
5.06523	0
5.06969	0
5.07414	0
5.0786	0
5.08306	0
5.08751	0
5.09197	0
5.09643	0
5.10089	0
5.10534	0
5.1098	0
5.11426	0
5.11871	0
5.12317	0
5.12763	0
5.13209	0
5.13654	0
5.141	0
5.14546	0
5.14991	0
5.15437	0
5.15883	0
5.16328	0
5.16774	0
5.1722	0
5.17666	0
5.18111	0
5.18557	0
5.19003	0
5.19448	0
5.19894	0
5.2034	0
5.20785	0
5.21231	0
5.21677	0
5.22123	0
5.22568	0
5.23014	0
5.2346	0
5.23905	0
5.24351	0
5.24797	0
5.25243	0
5.25688	0
5.26134	0
5.2658	0
5.27025	0
5.27471	0
5.27917	0
5.28362	0
5.28808	0
5.29254	0
5.297	0
5.30145	0
5.30591	0
5.31037	0
5.31482	0
5.31928	0
5.32374	0
5.32819	0
5.33265	0
5.33711	0
5.34157	0
5.34602	0
5.35048	0
5.35494	0
5.35939	0
5.36385	0
5.36831	0
5.37277	0
5.37722	0
5.38168	0
5.38614	0
5.39059	0
5.39505	0
5.39951	0
5.40396	0
5.40842	0
5.41288	0
5.41734	0
5.42179	0
5.42625	0
5.43071	0
5.43516	0
5.43962	0
5.44408	0
5.44853	0
5.45299	0
5.45745	0
5.46191	0
5.46636	0
5.47082	0
5.47528	0
5.47973	0
5.48419	0
5.48865	0
5.49311	0
5.49756	0
5.50202	0
5.50648	0
5.51093	0
5.51539	0
5.51985	0
5.5243	0
5.52876	0
5.53322	0
5.53768	0
5.54213	0
5.54659	0
5.55105	0
5.5555	0
5.55996	0
5.56442	0
5.56888	0
5.57333	0
5.57779	0
5.58225	0
5.5867	0
5.59116	0
5.59562	0
5.60007	0
5.60453	0
5.60899	0
5.61345	0
5.6179	0
5.62236	0
5.62682	0
5.63127	0
5.63573	0
5.64019	0
5.64464	0
5.6491	0
5.65356	0
5.65802	0
5.66247	0
5.66693	0
5.67139	0
5.67584	0
5.6803	0
5.68476	0
5.68922	0
5.69367	0
5.69813	0
5.70259	0
5.70704	0
5.7115	0
5.71596	0
5.72041	0
5.72487	0
5.72933	0
5.73379	0
5.73824	0
5.7427	0
5.74716	0
5.75161	0
5.75607	0
5.76053	0
5.76498	0
5.76944	0
5.7739	0
5.77836	0
5.78281	0
5.78727	0
5.79173	0
5.79618	0
5.80064	0
5.8051	0
5.80956	0
5.81401	0
5.81847	0
5.82293	0
5.82738	0
5.83184	0
5.8363	0
5.84075	0
5.84521	0
5.84967	0
5.85413	0
5.85858	0
5.86304	0
5.8675	0
5.87195	0
5.87641	0
5.88087	0
5.88532	0
5.88978	0
5.89424	0
5.8987	0
5.90315	0
5.90761	0
5.91207	0
5.91652	0
5.92098	0
5.92544	0
5.9299	0
5.93435	0
5.93881	0
5.94327	0
5.94772	0
5.95218	0
5.95664	0
5.96109	0
5.96555	0
5.97001	0
5.97447	0
5.97892	0
5.98338	0
5.98784	0
5.99229	0
5.99675	0
6.00121	0
6.00567	0
6.01012	0
6.01458	0
6.01904	0
6.02349	0
6.02795	0
6.03241	0
6.03686	0
6.04132	0
6.04578	0
6.05024	0
6.05469	0
6.05915	0
6.06361	0
6.06806	0
6.07252	0
6.07698	0
6.08143	0
6.08589	0
6.09035	0
6.09481	0
6.09926	0
6.10372	0
6.10818	0
6.11263	0
6.11709	0
6.12155	0
6.12601	0
6.13046	0
6.13492	0
6.13938	0
6.14383	0
6.14829	0
6.15275	0
6.1572	0
6.16166	0
6.16612	0
6.17058	0
6.17503	0
6.17949	0
6.18395	0
6.1884	0
6.19286	0
6.19732	0
6.20177	0
6.20623	0
6.21069	0
6.21515	0
6.2196	0
6.22406	0
6.22852	0
6.23297	0
6.23743	0
6.24189	0
6.24635	0
6.2508	0
6.25526	0
6.25972	0
6.26417	0
6.26863	0
6.27309	0
6.27754	0
6.282	0
6.28646	0
6.29092	0
6.29537	0
6.29983	0
6.30429	0
6.30874	0
6.3132	0
6.31766	0
6.32212	0
6.32657	0
6.33103	0
6.33549	0
6.33994	0
6.3444	0
6.34886	0
6.35331	0
6.35777	0
6.36223	0
6.36669	0
6.37114	0
6.3756	0
6.38006	0
6.38451	0
6.38897	0
6.39343	0
6.39788	0
6.40234	0
6.4068	0
6.41126	0
6.41571	0
6.42017	0
6.42463	0
6.42908	0
6.43354	0
6.438	0
6.44246	0
6.44691	0
6.45137	0
6.45583	0
6.46028	0
6.46474	0
6.4692	0
6.47365	0
6.47811	0
6.48257	0
6.48703	0
6.49148	0
6.49594	0
6.5004	0
6.50485	0
6.50931	0
6.5145	0
6.51895	0
6.52341	0
6.52787	0
6.53233	0
6.53678	0
6.54124	0
6.5457	0
6.55015	0
6.55461	0
6.55907	0
6.56353	0
6.56798	0
6.57244	0
6.5769	0
6.58135	0
6.58581	0
6.59027	0
6.59472	0
6.59918	0
6.60364	0
6.6081	0
6.61255	0
6.61701	0
6.62147	0
6.62592	0
6.63038	0
6.63484	0
6.63929	0
6.64375	0
6.64821	0
6.65267	0
6.65712	0
6.66158	0
6.66604	0
6.67049	0
6.67495	0
6.68014	0
6.6846	0
6.68906	0
6.69352	0
6.69797	0
6.70243	0
6.70689	0
6.71134	0
6.7158	0
6.72026	0
6.72471	0
6.72917	0
6.73363	0
6.73809	0
6.74254	0
6.747	0
6.75146	0
6.75591	0
6.76037	0
6.76483	0
6.76929	0
6.77374	0
6.7782	0
6.78266	0
6.78711	0
6.79157	0
6.79603	0
6.80048	0
6.80494	0
6.8094	0
6.81386	0
6.81831	0
6.82277	0
6.82723	0
6.83168	0
6.83614	0
6.8406	0
6.84505	0
6.84951	0
6.85397	0
6.85843	0
6.86288	0
6.86734	0
6.8718	0
6.87625	0
6.88071	0
6.88517	0
6.88962	0
6.89408	0
6.89854	0
6.903	0
6.90745	0
6.91191	0
6.91637	0
6.92082	0
6.92528	0
6.92974	0
6.9342	0
6.93865	0
6.94311	0
6.94757	0
6.95202	0
6.95648	0
6.96094	0
6.9654	0
6.96985	0
6.97431	0
6.97877	0
6.98322	0
6.98768	0
6.99214	0
6.99659	0
7.00105	0
7.00551	0
7.00997	0
7.01442	0
7.01888	0
7.02334	0
7.02779	0
7.03225	0
7.03671	0
7.04116	0
7.04562	0
7.05008	0
7.05454	0
7.05899	0
7.06345	0
7.06791	0
7.07236	0
7.07682	0
7.08128	0
7.08574	0
7.09019	0
7.09465	0
7.09911	0
7.10356	0
7.10802	0
7.11248	0
7.11693	0
7.12139	0
7.12585	0
7.13031	0
7.13476	0
7.13922	0
7.14368	0
7.14813	0
7.15259	0
7.15705	0
7.16151	0
7.16596	0
7.17042	0
7.17488	0
7.17933	0
7.18379	0
7.18825	0
7.1927	0
7.19716	0
7.20162	0
7.20608	0
7.21053	0
7.21499	0
7.21945	0
7.2239	0
7.22836	0
7.23282	0
7.23727	0
7.24173	0
7.24619	0
7.25065	0
7.2551	0
7.25956	0
7.26402	0
7.26847	0
7.27293	0
7.27739	0
7.28184	0
7.2863	0
7.29076	0
7.29522	0
7.29967	0
7.30413	0
7.30859	0
7.31304	0
7.3175	0
7.32196	0
7.32642	0
7.33087	0
7.33533	0
7.33979	0
7.34424	0
7.3487	0
7.35316	0
7.35761	0
7.36207	0
7.36653	0
7.37099	0
7.37544	0
7.3799	0
7.38436	0
7.38881	0
7.39327	0
7.39773	0
7.40219	0
7.40664	0
7.4111	0
7.41556	0
7.42001	0
7.42447	0
7.42893	0
7.43338	0
7.43784	0
7.4423	0
7.44676	0
7.45121	0
7.45567	0
7.46013	0
7.46458	0
7.46904	0
7.4735	0
7.47795	0
7.48241	0
7.48687	0
7.49133	0
7.49578	0
7.50024	0
7.5047	0
7.50915	0
7.51361	0
7.51807	0
7.52253	0
7.52698	0
7.53144	0
7.5359	0
7.54035	0
7.54481	0
7.54927	0
7.55372	0
7.55818	0
7.56264	0
7.5671	0
7.57155	0
7.57601	0
7.58047	0
7.58492	0
7.58938	0
7.59384	0
7.59829	0
7.60275	0
7.60721	0
7.61167	0
7.61612	0
7.62058	0
7.62504	0
7.62949	0
7.63395	0
7.63841	0
7.64287	0
7.64732	0
7.65178	0
7.65624	0
7.66069	0
7.66515	0
7.66961	0
7.67406	0
7.67852	0
7.68298	0
7.68744	0
7.69189	0
7.69635	0
7.70081	0
7.70526	0
7.70972	0
7.71418	0
7.71864	0
7.72309	0
7.72755	0
7.73201	0
7.73646	0
7.74092	0
7.74538	0
7.74983	0
7.75429	0
7.75875	0
7.76321	0
7.76766	0
7.77212	0
7.77658	0
7.78103	0
7.78549	0
7.78995	0
7.79441	0
7.79886	0
7.80332	0
7.80778	0
7.81223	0
7.81669	0
7.82115	0
7.8256	0
7.83006	0
7.83452	0
7.83897	0
7.84343	0
7.84789	0
7.85235	0
7.8568	0
7.86126	0
7.86572	0
7.87017	0
7.87463	0
7.87909	0
7.88355	0
7.888	0
7.89246	0
7.89692	0
7.90137	0
7.90583	0
7.91029	0
7.91474	0
7.9192	0
7.92366	0
7.92812	0
7.93257	0
7.93703	0
7.94149	0
7.94594	0
7.9504	0
7.95486	0
7.95932	0
7.96377	0
7.96823	0
7.97269	0
7.97714	0
7.9816	0
7.98606	0
7.99051	0
7.99497	0
7.99943	0
8.00389	0
8.00834	0
8.0128	0
8.01726	0
8.02171	0
8.02617	0
8.03063	0
8.03509	0
8.03954	0
8.044	0
8.04846	0
8.05291	0
8.05737	0
8.06183	0
8.06628	0
8.07074	0
8.0752	0
8.07966	0
8.08411	0
8.08857	0
8.09303	0
8.09748	0
8.10194	0
8.1064	0
8.11086	0
8.11531	0
8.11977	0
8.12423	0
8.12868	0
8.13314	0
8.1376	0
8.14205	0
8.14651	0
8.15097	0
8.15543	0
8.15988	0
8.16434	0
8.1688	0
8.17325	0
8.17771	0
8.18217	0
8.18662	0
8.19108	0
8.19554	0
8.2	0
8.20445	0
8.20891	0
8.21337	0
8.21782	0
8.22228	0
8.22674	0
8.23119	0
8.23565	0
8.24011	0
8.24457	0
8.24902	0
8.25348	0
8.25794	0
8.26239	0
8.26685	0
8.27131	0
8.27577	0
8.28022	0
8.28468	0
8.28914	0
8.29359	0
8.29805	0
8.30251	0
8.30696	0
8.31142	0
8.31588	0
8.32034	0
8.32479	0
8.32925	0
8.33371	0
8.33816	0
8.34262	0
8.34708	0
8.35154	0
8.35599	0
8.36045	0
8.36491	0
8.36936	0
8.37382	0
8.37828	0
8.38273	0
8.38719	0
8.39165	0
8.39611	0
8.40056	0
8.40502	0
8.40948	0
8.41393	0
8.41839	0
8.42285	0
8.42731	0
8.43176	0
8.43622	0
8.44068	0
8.44513	0
8.44959	0
8.45405	0
8.4585	0
8.46296	0
8.46742	0
8.47188	0
8.47633	0
8.48079	0
8.48525	0
8.4897	0
8.49416	0
8.49862	0
8.50307	0
8.50753	0
8.51199	0
8.51645	0
8.5209	0
8.52536	0
8.52982	0
8.53427	0
8.53873	0
8.54319	0
8.54764	0
8.5521	0
8.55656	0
8.56102	0
8.56547	0
8.56993	0
8.57439	0
8.57884	0
8.5833	0
8.58776	0
8.59222	0
8.59667	0
8.60113	0
8.60559	0
8.61004	0
8.6145	0
8.61896	0
8.62341	0
8.62787	0
8.63233	0
8.63679	0
8.64124	0
8.6457	0
8.65016	0
8.65461	0
8.65907	0
8.66353	0
8.66798	0
8.67244	0
8.6769	0
8.68136	0
8.68581	0
8.69027	0
8.69473	0
8.69918	0
8.70364	0
8.7081	0
8.71256	0
8.71701	0
8.72147	0
8.72593	0
8.73038	0
8.73484	0
8.7393	0
8.74376	0
8.74821	0
8.75267	0
8.75713	0
8.76158	0
8.76604	0
8.7705	0
8.77495	0
8.77941	0
8.78387	0
8.78833	0
8.79278	0
8.79724	0
8.8017	0
8.80615	0
8.81061	0
8.81507	0
8.81952	0
8.82398	0
8.82844	0
8.8329	0
8.83735	0
8.84181	0
8.84627	0
8.85072	0
8.85518	0
8.85964	0
8.8641	0
8.86855	0
8.87301	0
8.87747	0
8.88192	0
8.88638	0
8.89084	0
8.89529	0
8.89975	0
8.90421	0
8.90867	0
8.91312	0
8.91758	0
[truncated: 24,912 more rows]

## Sheet: Figure 3a - Blank
Retention Time (min)	Mass Spectral Intensity (arb)
0.00481858	0
0.0109758	0
0.0154329	0
0.0198898	0
0.024347	0
0.028804	0
0.0332611	0
0.0377183	0
0.0421752	0
0.046632	0
0.0510892	0
0.0555464	0
0.0600033	0
0.0644603	0
0.0689175	0
0.0733745	0
0.0778315	0
0.0822887	0
0.0867457	0
0.0912027	0
0.0964204	0
0.100877	0
0.105334	0
0.109792	0
0.114249	0
0.118705	0
0.123163	0
0.12762	0
0.132077	0
0.136534	0
0.140991	0
0.145448	0
0.149905	0
0.154362	0
0.158819	0
0.163276	0
0.167733	0
0.17219	0
0.176647	0
0.181879	0
0.186336	0
0.190793	0
0.19525	0
0.199707	0
0.204164	0
0.208622	0
0.213078	0
0.217535	0
0.221993	0
0.22645	0
0.230906	0
0.235364	0
0.239821	0
0.244278	0
0.248735	0
0.253192	0
0.257649	0
0.262892	0
0.267349	0
0.271806	0
0.276263	0
0.28072	0
0.285177	0
0.289635	0
0.294092	0
0.298548	0
0.303005	0
0.307463	0
0.311919	0
0.316377	0
0.320834	0
0.325291	0
0.329748	0
0.334205	0
0.338662	0
0.343119	0
0.34838	0
0.352837	0
0.357294	0
0.361751	0
0.366208	0
0.370665	0
0.375122	0
0.379579	0
0.384037	0
0.388493	0
0.392951	0
0.397408	0
0.401865	0
0.406322	0
0.410779	0
0.415236	0
0.419693	0
0.42415	0
0.42941	0
0.433867	0
0.438324	0
0.442781	0
0.447238	0
0.451695	0
0.456152	0
0.46061	0
0.465067	0
0.469524	0
0.47398	0
0.478437	0
0.482894	0
0.487352	0
0.491809	0
0.496266	0
0.500723	0
0.50518	0
0.509637	0
0.514902	0
0.51936	0
0.523817	0
0.528274	0
0.532731	0
0.537188	0
0.541645	0
0.546102	0
0.550559	0
0.555016	0
0.559473	0
0.56393	0
0.568387	0
0.572844	0
0.577301	0
0.581758	0
0.586215	0
0.590672	0
0.595956	0
0.600413	0
0.60487	0
0.609327	0
0.613784	0
0.618241	0
0.622698	0
0.627155	0
0.631612	0
0.636069	0
0.640527	0
0.644984	0
0.64944	0
0.653898	0
0.658355	0
0.662812	0
0.667269	0
0.671726	0
0.676183	0
0.681476	0
0.685932	0
0.690389	0
0.694847	0
0.699304	0
0.703761	0
0.708218	0
0.712675	0
0.717132	0
0.721589	0
0.726046	0
0.730503	0
0.73496	0
0.739417	0
0.743874	0
0.748331	0
0.752788	0
0.757245	0
0.762542	0
0.766999	0
0.771456	0
0.775913	0
0.78037	0
0.784827	0
0.789284	0
0.793741	0
0.798198	0
0.802655	0
0.807112	0
0.811569	0
0.816026	0
0.820483	0
0.82494	0
0.829397	0
0.833854	0
0.838311	0
0.842769	0
0.848044	0
0.852501	0
0.856958	0
0.861415	0
0.865872	0
0.870329	0
0.874786	0
0.879243	0
0.8837	0
0.888157	0
0.892614	0
0.897071	0
0.901528	0
0.905985	0
0.910442	0
0.9149	0
0.919356	0
0.923814	0
0.929097	0
0.933554	0
0.938011	0
0.942469	0
0.946926	0
0.951383	0
0.955839	0
0.960296	0
0.964754	0
0.969211	0
0.973667	0
0.978125	0
0.982582	0
0.987039	0
0.991496	0
0.995953	0
1.00041	0
1.00487	0
1.00932	0
1.01461	0
1.01907	0
1.02353	0
1.02798	0
1.03244	0
1.0369	0
1.04136	0
1.04581	0
1.05027	0
1.05473	0
1.05918	0
1.06364	0
1.0681	0
1.07255	0
1.07701	0
1.08147	0
1.08593	0
1.09038	0
1.09569	0
1.10014	0
1.1046	0
1.10906	0
1.11352	0
1.11797	0
1.12243	0
1.12689	0
1.13134	0
1.1358	0
1.14026	0
1.14472	0
1.14917	0
1.15363	0
1.15809	0
1.16254	0
1.167	0
1.17146	0
1.17591	0
1.18122	0
1.18568	0
1.19014	0
1.19459	0
1.19905	0
1.20351	0
1.20796	0
1.21242	0
1.21688	0
1.22133	0
1.22579	0
1.23025	0
1.23471	0
1.23916	0
1.24362	0
1.24808	0
1.25253	0
1.25699	0
1.26226	0
1.26672	0
1.27118	0
1.27564	0
1.28009	0
1.28455	0
1.28901	0
1.29346	0
1.29792	0
1.30238	0
1.30683	0
1.31129	0
1.31575	0
1.32021	0
1.32466	0
1.32912	0
1.33358	0
1.33803	0
1.34249	0
1.34776	0
1.35222	0
1.35668	0
1.36114	0
1.36559	0
1.37005	0
1.37451	0
1.37896	0
1.38342	0
1.38788	0
1.39234	0
1.39679	0
1.40125	0
1.40571	0
1.41016	0
1.41462	0
1.41908	0
1.42353	0
1.42883	0
1.43329	0
1.43775	0
1.4422	0
1.44666	0
1.45112	0
1.45557	0
1.46003	0
1.46449	0
1.46895	0
1.4734	0
1.47786	0
1.48232	0
1.48677	0
1.49123	0
1.49569	0
1.50014	0
1.5046	0
1.50906	0
1.51437	0
1.51883	0
1.52329	0
1.52774	0
1.5322	0
1.53666	0
1.54111	0
1.54557	0
1.55003	0
1.55449	0
1.55894	0
1.5634	0
1.56786	0
1.57231	0
1.57677	0
1.58123	0
1.58568	0
1.59014	0
1.59544	0
1.5999	0
1.60435	0
1.60881	0
1.61327	0
1.61773	0
1.62218	0
1.62664	0
1.6311	0
1.63555	0
1.64001	0
1.64447	0
1.64892	0
1.65338	0
1.65784	0
1.6623	0
1.66675	0
1.67121	0
1.67567	0
1.68095	0
1.68541	0
1.68986	0
1.69432	0
1.69878	0
1.70323	0
1.70769	0
1.71215	0
1.71661	0
1.72106	0
1.72552	0
1.72998	0
1.73443	0
1.73889	0
1.74335	0
1.74781	0
1.75226	0
1.75672	0
1.76199	0
1.76645	0
1.77091	0
1.77536	0
1.77982	0
1.78428	0
1.78873	0
1.79319	0
1.79765	0
1.80211	0
1.80656	0
1.81102	0
1.81548	0
1.81993	0
1.82439	0
1.82885	0
1.83331	0
1.83776	0
1.84222	0
1.84668	0
1.85113	0
1.85559	0
1.86005	0
1.8645	0
1.86896	0
1.87342	0
1.87788	0
1.88233	0
1.88679	0
1.89125	0
1.8957	0
1.90016	0
1.90462	0
1.90907	0
1.91353	0
1.91799	0
1.92245	0
1.92776	0
1.93221	0
1.93667	0
1.94113	0
1.94558	0
1.95004	0
1.9545	0
1.95896	0
1.96341	0
1.96787	0
1.97233	0
1.97678	0
1.98124	0
1.9857	0
1.99016	0
1.99461	0
1.99907	0
2.00353	0
2.00798	0
2.01329	0
2.01775	0
2.0222	0
2.02666	0
2.03112	0
2.03557	0
2.04003	0
2.04449	0
2.04894	0
2.0534	0
2.05786	0
2.06232	0
2.06677	0
2.07123	0
2.07569	0
2.08014	0
2.0846	0
2.08906	0
2.09435	0
2.09881	0
2.10327	0
2.10772	0
2.11218	0
2.11664	0
2.12109	0
2.12555	0
2.13001	0
2.13446	0
2.13892	0
2.14338	0
2.14784	0
2.15229	0
2.15675	0
2.16121	0
2.16566	0
2.17012	0
2.17458	0
2.17903	0
2.18349	0
2.18795	0
2.19241	0
2.19686	0
2.20132	0
2.20578	0
2.21023	0
2.21469	0
2.21915	0
2.22361	0
2.22806	0
2.23252	0
2.23698	0
2.24143	0
2.24589	0
2.25035	0
2.2548	0
2.25926	0
2.26454	0
2.26899	0
2.27345	0
2.27791	0
2.28236	0
2.28682	0
2.29128	0
2.29574	0
2.30019	0
2.30465	0
2.30911	0
2.31356	0
2.31802	0
2.32248	0
2.32694	0
2.33139	0
2.33585	0
2.34031	0
2.34476	0
2.34922	0
2.35368	0
2.35813	0
2.36259	0
2.36705	0
2.37151	0
2.37596	0
2.38042	0
2.38488	0
2.38933	0
2.39379	0
2.39825	0
2.40271	0
2.40716	0
2.41162	0
2.41608	0
2.42053	0
2.42499	0
2.42945	0
2.4339	0
2.43836	0
2.44282	0
2.44728	0
2.45173	0
2.45619	0
2.46065	0
2.4651	0
2.46956	0
2.47402	0
2.47847	0
2.48293	0
2.48739	0
2.49185	0
2.4963	0
2.50076	0
2.50522	0
2.50967	0
2.51494	0
2.5194	0
2.52386	0
2.52832	0
2.53277	0
2.53723	0
2.54169	0
2.54614	0
2.5506	0
2.55506	0
2.55952	0
2.56397	0
2.56843	0
2.57289	0
2.57734	0
2.5818	0
2.58626	0
2.59071	0
2.59602	0
2.60048	0
2.60493	0
2.60939	0
2.61385	0
2.61831	0
2.62276	0
2.62722	0
2.63168	0
2.63613	0
2.64059	0
2.64505	0
2.64951	0
2.65396	0
2.65842	0
2.66288	0
2.66733	0
2.67179	0
2.67625	0
2.68155	0
2.686	0
2.69046	0
2.69492	0
2.69938	0
2.70383	0
2.70829	0
2.71275	0
2.7172	0
2.72166	0
2.72612	0
2.73057	0
2.73503	0
2.73949	0
2.74395	0
2.7484	0
2.75286	0
2.75732	0
2.76262	0
2.76708	0
2.77154	0
2.77599	0
2.78045	0
2.78491	0
2.78936	0
2.79382	0
2.79828	0
2.80274	0
2.80719	0
2.81165	0
2.81611	0
2.82056	0
2.82502	0
2.82948	0
2.83393	0
2.83839	0
2.84285	0
2.84815	0
2.85261	0
2.85706	0
2.86152	0
2.86598	0
2.87043	0
2.87489	0
2.87935	0
2.8838	0
2.88826	0
2.89272	0
2.89718	0
2.90163	0
2.90609	0
2.91055	0
2.915	0
2.91946	0
2.92392	0
2.92923	0
2.93369	0
2.93814	0
2.9426	0
2.94706	0
2.95151	0
2.95597	0
2.96043	0
2.96488	0
2.96934	0
2.9738	0
2.97826	0
2.98271	0
2.98717	0
2.99163	0
2.99608	0
3.00054	0
3.005	0
3.00945	0
3.01475	0
3.01921	0
3.02367	0
3.02813	0
3.03258	0
3.03704	0
3.0415	0
3.04595	0
3.05041	0
3.05487	0
3.05932	0
3.06378	0
3.06824	0
3.0727	0
3.07715	0
3.08161	0
3.08607	0
3.09052	0
3.09498	0
3.09944	0
3.10389	0
3.10835	0
3.11281	0
3.11727	0
3.12172	0
3.12618	0
3.13064	0
3.13509	0
3.13955	0
3.14401	0
3.14847	0
3.15292	0
3.15738	0
3.16184	0
3.16629	0
3.17075	0
3.17521	0
3.18049	0
3.18495	0
3.18941	0
3.19387	0
3.19832	0
3.20278	0
3.20724	0
3.21169	0
3.21615	0
3.22061	0
3.22506	0
3.22952	0
3.23398	0
3.23844	0
3.24289	0
3.24735	0
3.25181	0
3.25626	0
3.26072	0
3.26518	0
3.26964	0
3.27409	0
3.27855	0
3.28301	0
3.28746	0
3.29192	0
3.29638	0
3.30083	0
3.30529	0
3.30975	0
3.31421	0
3.31866	0
3.32312	0
3.32758	0
3.33203	0
3.33649	0
3.34095	0
3.3454	0
3.34986	0
3.35432	0
3.35878	0
3.36323	0
3.36769	0
3.37215	0
3.3766	0
3.38106	0
3.38552	0
3.38998	0
3.39443	0
3.39889	0
3.40335	0
3.4078	0
3.41226	0
3.41672	0
3.42117	0
3.42563	0
3.43095	0
3.4354	0
3.43986	0
3.44432	0
3.44877	0
3.45323	0
3.45769	0
3.46215	0
3.4666	0
3.47106	0
3.47552	0
3.47997	0
3.48443	0
3.48889	0
3.49335	0
3.4978	0
3.50226	0
3.50672	0
3.51202	0
3.51648	0
3.52093	0
3.52539	0
3.52985	0
3.53431	0
3.53876	0
3.54322	0
3.54768	0
3.55213	0
3.55659	0
3.56105	0
3.5655	0
3.56996	0
3.57442	0
3.57888	0
3.58333	0
3.58779	0
3.59225	0
3.5967	0
3.60116	0
3.60562	0
3.61008	0
3.61453	0
3.61899	0
3.62345	0
3.6279	0
3.63236	0
3.63682	0
3.64127	0
3.64573	0
3.65019	0
3.65465	0
3.6591	0
3.66356	0
3.66802	0
3.67247	0
3.67779	0
3.68225	0
3.68671	0
3.69117	0
3.69562	0
3.70008	0
3.70454	0
3.70899	0
3.71345	0
3.71791	0
3.72236	0
3.72682	0
3.73128	0
3.73574	0
3.74019	0
3.74465	0
3.74911	0
3.75356	0
3.75802	0
3.76248	0
3.76694	0
3.77139	0
3.77585	0
3.78031	0
3.78476	0
3.78922	0
3.79368	0
3.79813	0
3.80259	0
3.80705	0
3.81151	0
3.81596	0
3.82042	0
3.82488	0
3.82933	0
3.83379	0
3.83825	0
3.8427	0
3.84716	0
3.85162	0
3.85608	0
3.86053	0
3.86499	0
3.86945	0
3.8739	0
3.87836	0
3.88282	0
3.88728	0
3.89173	0
3.89619	0
3.90065	0
3.9051	0
3.90956	0
3.91402	0
3.91847	0
3.92293	0
3.92823	0
3.93269	0
3.93715	0
3.94161	0
3.94606	0
3.95052	0
3.95498	0
3.95943	0
3.96389	0
3.96835	0
3.97281	0
3.97726	0
3.98172	0
3.98618	0
3.99063	0
3.99509	0
3.99955	0
4.004	0
4.00846	0
4.01292	0
4.01738	0
4.02183	0
4.02629	0
4.03075	0
4.0352	0
4.03966	0
4.04412	0
4.04858	0
4.05303	0
4.05749	0
4.06195	0
4.0664	0
4.07086	0
4.07532	0
4.07977	0
4.08423	0
4.08869	0
4.09315	0
4.09845	0
4.1029	0
4.10736	0
4.11182	0
4.11627	0
4.12073	0
4.12519	0
4.12965	0
4.1341	0
4.13856	0
4.14302	0
4.14747	0
4.15193	0
4.15639	0
4.16085	0
4.1653	0
4.16976	0
4.17422	0
4.17952	0
4.18397	0
4.18843	0
4.19289	0
4.19734	0
4.2018	0
4.20626	0
4.21072	0
4.21517	0
4.21963	0
4.22409	0
4.22854	0
4.233	0
4.23746	0
4.24191	0
4.24637	0
4.25083	0
4.25529	0
4.25974	0
4.2642	0
4.26866	0
4.27311	0
4.27757	0
4.28203	0
4.28648	0
4.29094	0
4.2954	0
4.29986	0
4.30431	0
4.30877	0
4.31323	0
4.31768	0
4.32214	0
4.3266	0
4.33106	0
4.33551	0
4.33997	0
4.34526	0
4.34971	0
4.35417	0
4.35863	0
4.36309	0
4.36754	0
4.372	0
4.37646	0
4.38091	0
4.38537	0
4.38983	0
4.39428	0
4.39874	0
4.4032	0
4.40766	0
4.41211	0
4.41657	0
4.42103	0
4.42548	0
4.42994	0
4.4344	0
4.43886	0
4.44331	0
4.44777	0
4.45223	0
4.45668	0
4.46114	0
4.4656	0
4.47005	0
4.47451	0
4.47897	0
4.48343	0
4.48788	0
4.49234	0
4.4968	0
4.50125	0
4.50571	0
4.51017	0
4.51462	0
4.51908	0
4.52354	0
4.528	0
4.53245	0
4.53691	0
4.54137	0
4.54582	0
4.55028	0
4.55474	0
4.5592	0
4.56365	0
4.56811	0
4.57257	0
4.57702	0
4.58148	0
4.58594	0
4.59039	0
4.59569	0
4.60015	0
4.6046	0
4.60906	0
4.61352	0
4.61797	0
4.62243	0
4.62689	0
4.63135	0
4.6358	0
4.64026	0
4.64472	0
4.64917	0
4.65363	0
4.65809	0
4.66255	0
4.667	0
4.67146	0
4.67592	0
4.68037	0
4.68483	0
4.68929	0
4.69374	0
4.6982	0
4.70266	0
4.70712	0
4.71157	0
4.71603	0
4.72049	0
4.72494	0
4.7294	0
4.73386	0
4.73832	0
4.74277	0
4.74723	0
4.75169	0
4.75614	0
4.76142	0
4.76588	0
4.77033	0
4.77479	0
4.77925	0
4.7837	0
4.78816	0
4.79262	0
4.79708	0
4.80153	0
4.80599	0
4.81045	0
4.8149	0
4.81936	0
4.82382	0
4.82827	0
4.83273	0
4.83719	0
4.84165	0
4.8461	0
4.85056	0
4.85502	0
4.85947	0
4.86393	0
4.86839	0
4.87285	0
4.8773	0
4.88176	0
4.88622	0
4.89067	0
4.89513	0
4.89959	0
4.90404	0
4.9085	0
4.91296	0
4.91742	0
4.92187	0
4.92633	0
4.93079	0
4.93524	0
4.9397	0
4.94416	0
4.94861	0
4.95307	0
4.95753	0
4.96199	0
4.96644	0
4.9709	0
4.97536	0
4.97981	0
4.98427	0
4.98873	0
4.99319	0
4.99764	0
5.0021	0
5.00656	0
5.01185	0
5.0163	0
5.02076	0
5.02522	0
5.02967	0
5.03413	0
5.03859	0
5.04305	0
5.0475	0
5.05196	0
5.05642	0
5.06087	0
5.06533	0
5.06979	0
5.07424	0
5.0787	0
5.08316	0
5.08762	0
5.09207	0
5.09653	0
5.10099	0
5.10544	0
5.1099	0
5.11436	0
5.11882	0
5.12327	0
5.12773	0
5.13219	0
5.13664	0
5.1411	0
5.14556	0
5.15001	0
5.15447	0
5.15893	0
5.16339	0
5.16784	0
5.1723	0
5.17676	0
5.18207	0
5.18652	0
5.19098	0
5.19544	0
5.19989	0
5.20435	0
5.20881	0
5.21327	0
5.21772	0
5.22218	0
5.22664	0
5.23109	0
5.23555	0
5.24001	0
5.24447	0
5.24892	0
5.25338	0
5.25784	0
5.26229	0
5.26675	0
5.27121	0
5.27566	0
5.28012	0
5.28458	0
5.28904	0
5.29349	0
5.29795	0
5.30241	0
5.30686	0
5.31132	0
5.31578	0
5.32023	0
5.32469	0
5.32915	0
5.33361	0
5.33806	0
5.34252	0
5.34698	0
5.35143	0
5.35589	0
5.36035	0
5.36481	0
5.36926	0
5.37372	0
5.37818	0
5.38263	0
5.38709	0
5.39155	0
5.396	0
5.40046	0
5.40492	0
5.40938	0
5.41383	0
5.41829	0
5.42275	0
5.42803	0
5.43248	0
5.43694	0
5.4414	0
5.44586	0
5.45031	0
5.45477	0
5.45923	0
5.46368	0
5.46814	0
5.4726	0
5.47705	0
5.48151	0
5.48597	0
5.49043	0
5.49488	0
5.49934	0
5.5038	0
5.50825	0
5.51271	0
5.51717	0
5.52163	0
5.52608	0
5.53054	0
5.535	0
5.53945	0
5.54391	0
5.54837	0
5.55282	0
5.55728	0
5.56174	0
5.5662	0
5.57065	0
5.57511	0
5.57957	0
5.58402	0
5.58848	0
5.59294	0
5.59822	0
5.60267	0
5.60713	0
5.61159	0
5.61604	0
5.6205	0
5.62496	0
5.62942	0
5.63387	0
5.63833	0
5.64279	0
5.64724	0
5.6517	0
5.65616	0
5.66061	0
5.66507	0
5.66953	0
5.67399	0
5.67844	0
5.6829	0
5.68736	0
5.69181	0
5.69627	0
5.70073	0
5.70519	0
5.70964	0
5.7141	0
5.71856	0
5.72301	0
5.72747	0
5.73193	0
5.73638	0
5.74084	0
5.7453	0
5.74976	0
5.75421	0
5.75867	0
5.76313	0
5.76758	0
5.77204	0
5.7765	0
5.78095	0
5.78541	0
5.78987	0
5.79433	0
5.79878	0
5.80324	0
5.8077	0
5.81215	0
5.81661	0
5.82107	0
5.82553	0
5.82998	0
5.83444	0
5.8389	0
5.84335	0
5.84864	0
5.8531	0
5.85755	0
5.86201	0
5.86647	0
5.87092	0
5.87538	0
5.87984	0
5.88429	0
5.88875	0
5.89321	0
5.89767	0
5.90212	0
5.90658	0
5.91104	0
5.91549	0
5.91995	0
5.92441	0
5.92887	0
5.93332	0
5.93778	0
5.94224	0
5.94669	0
5.95115	0
5.95561	0
5.96006	0
5.96452	0
5.96898	0
5.97344	0
5.97789	0
5.98235	0
5.98681	0
5.99126	0
5.99572	0
6.00018	0
6.00464	0
6.00909	0
6.01437	0
6.01883	0
6.02329	0
6.02774	0
6.0322	0
6.03666	0
6.04112	0
6.04557	0
6.05003	0
6.05449	0
6.05894	0
6.0634	0
6.06786	0
6.07231	0
6.07677	0
6.08123	0
6.08569	0
6.09014	0
6.0946	0
6.09906	0
6.10351	0
6.10797	0
6.11243	0
6.11689	0
6.12134	0
6.1258	0
6.13026	0
6.13471	0
6.13917	0
6.14363	0
6.14808	0
6.15254	0
6.157	0
6.16146	0
6.16591	0
6.17037	0
6.17483	0
6.17928	0
6.18374	0
6.1882	0
6.19265	0
6.19711	0
6.20157	0
6.20603	0
6.21048	0
6.21494	0
6.2194	0
6.22385	0
6.22831	0
6.23277	0
6.23723	0
6.24168	0
6.24614	0
6.2506	0
6.25505	0
6.25951	0
6.2648	0
6.26926	0
6.27372	0
6.27817	0
6.28263	0
6.28709	0
6.29154	0
6.296	0
6.30046	0
6.30492	0
6.30937	0
6.31383	0
6.31829	0
6.32274	0
6.3272	0
6.33166	0
6.33612	0
6.34057	0
6.34503	0
6.34949	0
6.35394	0
6.3584	0
6.36286	0
6.36731	0
6.37177	0
6.37623	0
6.38069	0
6.38514	0
6.3896	0
6.39406	0
6.39851	0
6.40297	0
6.40743	0
6.41188	0
6.41634	0
6.4208	0
6.42526	0
6.43054	0
6.435	0
6.43945	0
6.44391	0
6.44837	0
6.45282	0
6.45728	0
6.46174	0
6.4662	0
6.47065	0
6.47511	0
6.47957	0
6.48402	0
6.48848	0
6.49294	0
6.49739	0
6.50185	0
6.50631	0
6.51077	0
6.51522	0
6.51968	0
6.52414	0
6.52859	0
6.53305	0
6.53751	0
6.54197	0
6.54642	0
6.55088	0
6.55534	0
6.55979	0
6.56425	0
6.56871	0
6.57316	0
6.57762	0
6.58208	0
6.58654	0
6.59099	0
6.59545	0
6.59991	0
6.60436	0
6.60882	0
6.61328	0
6.61773	0
6.62219	0
6.62665	0
6.63111	0
6.63556	0
6.64002	0
6.64448	0
6.64893	0
6.65339	0
6.65785	0
6.66231	0
6.66676	0
6.67122	0
6.67568	0
6.68096	0
6.68542	0
6.68988	0
6.69433	0
6.69879	0
6.70325	0
6.70771	0
6.71216	0
6.71662	0
6.72108	0
6.72553	0
6.72999	0
6.73445	0
6.7389	0
6.74336	0
6.74782	0
6.75228	0
6.75673	0
6.76119	0
6.76565	0
6.7701	0
6.77456	0
6.77902	0
6.78347	0
6.78793	0
6.79239	0
6.79685	0
6.8013	0
6.80576	0
6.81022	0
6.81467	0
6.81913	0
6.82359	0
6.82805	0
6.8325	0
6.83696	0
6.84142	0
6.84672	0
6.85118	0
6.85563	0
6.86009	0
6.86455	0
6.869	0
6.87346	0
6.87792	0
6.88238	0
6.88683	0
6.89129	0
6.89575	0
6.9002	0
6.90466	0
6.90912	0
6.91358	0
6.91803	0
6.92249	0
6.92695	0
6.9314	0
6.93586	0
6.94032	0
6.94477	0
6.94923	0
6.95369	0
6.95815	0
6.9626	0
6.96706	0
6.97152	0
6.97597	0
6.98043	0
6.98489	0
6.98934	0
6.9938	0
6.99826	0
7.00272	0
7.00717	0
7.01163	0
7.01609	0
7.02054	0
7.025	0
7.02946	0
7.03392	0
7.03837	0
7.04283	0
7.04729	0
7.05174	0
7.0562	0
7.06066	0
7.06511	0
7.06957	0
7.07403	0
7.07849	0
7.08294	0
7.0874	0
7.09186	0
7.09714	0
7.10159	0
7.10605	0
7.11051	0
7.11497	0
7.11942	0
7.12388	0
7.12834	0
7.13279	0
7.13725	0
7.14171	0
7.14616	0
7.15062	0
7.15508	0
7.15954	0
7.16399	0
7.16845	0
7.17291	0
7.17736	0
7.18182	0
7.18628	0
7.19074	0
7.19519	0
7.19965	0
7.20411	0
7.20856	0
7.21302	0
7.21748	0
7.22193	0
7.22639	0
7.23085	0
7.23531	0
7.23976	0
7.24422	0
7.24868	0
7.25313	0
7.25759	0
7.26288	0
7.26734	0
7.27179	0
7.27625	0
7.28071	0
7.28516	0
7.28962	0
7.29408	0
7.29854	0
7.30299	0
7.30745	0
7.31191	0
7.31636	0
7.32082	0
7.32528	0
7.32974	0
7.33419	0
7.33865	0
7.34311	0
7.34756	0
7.35202	0
7.35648	0
7.36093	0
7.36539	0
7.36985	0
7.37431	0
7.37876	0
7.38322	0
7.38768	0
7.39213	0
7.39659	0
7.40105	0
7.4055	0
7.40996	0
7.41442	0
7.41888	0
7.42333	0
7.42779	0
7.43225	0
7.4367	0
7.44116	0
7.44562	0
7.45008	0
7.45453	0
7.45899	0
7.46345	0
7.4679	0
7.47236	0
7.47682	0
7.48127	0
7.48573	0
7.49019	0
7.49465	0
7.4991	0
7.50356	0
7.50802	0
7.5133	0
7.51775	0
7.52221	0
7.52667	0
7.53113	0
7.53558	0
7.54004	0
7.5445	0
7.54895	0
7.55341	0
7.55787	0
7.56232	0
7.56678	0
7.57124	0
7.5757	0
7.58015	0
7.58461	0
7.58907	0
7.59352	0
7.59798	0
7.60244	0
7.6069	0
7.61135	0
7.61581	0
7.62027	0
7.62472	0
7.62918	0
7.63364	0
7.63809	0
7.64255	0
7.64701	0
7.65147	0
7.65592	0
7.66038	0
7.66484	0
7.66929	0
7.67375	0
7.67904	0
7.6835	0
7.68795	0
7.69241	0
7.69687	0
7.70132	0
7.70578	0
7.71024	0
7.7147	0
7.71915	0
7.72361	0
7.72807	0
7.73252	0
7.73698	0
7.74144	0
7.74589	0
7.75035	0
7.75481	0
7.75927	0
7.76372	0
7.76818	0
7.77264	0
7.77709	0
7.78155	0
7.78601	0
7.79047	0
7.79492	0
7.79938	0
7.80384	0
7.80829	0
7.81275	0
7.81721	0
7.82166	0
7.82612	0
7.83058	0
7.83504	0
7.83949	0
7.84395	0
7.84841	0
7.85286	0
7.85732	0
7.86178	0
7.86624	0
7.87069	0
7.87515	0
7.87961	0
7.88406	0
7.88852	0
7.89298	0
7.89743	0
7.90189	0
7.90635	0
7.91081	0
7.91526	0
7.91972	0
7.92418	0
7.92947	0
7.93393	0
7.93839	0
7.94284	0
7.9473	0
7.95176	0
7.95621	0
7.96067	0
7.96513	0
7.96959	0
7.97404	0
7.9785	0
7.98296	0
7.98741	0
7.99187	0
7.99633	0
8.00078	0
8.00524	0
8.0097	0
8.01416	0
8.01861	0
8.02307	0
8.02753	0
8.03198	0
8.03644	0
8.0409	0
8.04536	0
8.04981	0
8.05427	0
8.05873	0
8.06318	0
8.06764	0
8.0721	0
8.07656	0
8.08101	0
8.08547	0
8.08993	0
8.09522	0
8.09968	0
8.10414	0
8.10859	0
8.11305	0
8.11751	0
8.12196	0
8.12642	0
8.13088	0
8.13533	0
8.13979	0
8.14425	0
8.14871	0
8.15316	0
8.15762	0
8.16208	0
8.16653	0
8.17099	0
8.17545	0
8.1799	0
8.18436	0
8.18882	0
8.19328	0
8.19773	0
8.20219	0
8.20665	0
8.2111	0
8.21556	0
8.22002	0
8.22448	0
8.22893	0
8.23339	0
8.23785	0
8.2423	0
8.24676	0
8.25122	0
8.25567	0
8.26013	0
8.26459	0
8.26905	0
8.2735	0
8.27796	0
8.28242	0
8.28687	0
8.29133	0
8.29579	0
8.30024	0
8.3047	0
8.30916	0
8.31362	0
8.31807	0
8.32253	0
8.32699	0
8.33144	0
8.3359	0
8.34036	0
8.34567	0
8.35012	0
8.35458	0
8.35904	0
8.36349	0
8.36795	0
8.37241	0
8.37687	0
8.38132	0
8.38578	0
8.39024	0
8.39469	0
8.39915	0
8.40361	0
8.40807	0
8.41252	0
8.41698	0
8.42144	0
8.42589	0
8.43035	0
8.43481	0
8.43926	0
8.44372	0
8.44818	0
8.45264	0
8.45709	0
8.46155	0
8.46601	0
8.47046	0
8.47492	0
8.47938	0
8.48384	0
8.48829	0
8.49275	0
8.49721	0
8.50166	0
8.50612	0
8.51145	0
8.51591	0
8.52036	0
8.52482	0
8.52928	0
8.53373	0
8.53819	0
8.54265	0
8.54711	0
8.55156	0
8.55602	0
8.56048	0
8.56493	0
8.56939	0
8.57385	0
8.5783	7423.57
8.58276	0
8.58722	0
8.59168	0
8.59613	0
8.60059	0
8.60505	0
8.6095	0
8.61396	0
8.61842	0
8.62288	0
8.62733	0
8.63179	0
8.63625	0
8.6407	0
8.64516	0
8.64962	0
8.65407	0
8.65853	0
8.66299	0
8.66745	0
8.6719	0
8.67636	0
8.68082	0
8.68527	0
8.68973	0
8.69419	0
8.69865	0
8.7031	0
8.70756	0
8.71202	0
8.71647	0
8.72093	0
8.72539	0
8.72984	0
8.7343	0
8.73876	0
8.74322	0
8.74767	0
8.75213	0
8.75659	0
8.76188	0
8.76634	0
8.77079	0
8.77525	0
8.77971	0
8.78416	0
8.78862	0
8.79308	0
8.79754	0
8.80199	0
8.80645	0
8.81091	0
8.81536	0
8.81982	0
8.82428	0
8.82873	0
8.83319	0
8.83765	0
8.84211	0
8.84656	0
8.85102	0
8.85548	0
8.85993	0
8.86439	0
8.86885	0
8.87331	0
8.87776	0
8.88222	0
8.88668	0
8.89113	0
8.89559	0
8.90005	0
8.9045	0
8.90896	0
8.91342	0
8.91788	0
8.92233	0
8.92679	0
8.93208	0
8.93653	0
8.94099	0
8.94545	0
8.94991	0
8.95436	0
8.95882	0
8.96328	0
[truncated: 24,898 more rows]

## Sheet: Figure 3a - Bennu
Retention Time (min)	Mass Spectral Intensity (arb)
0.00482283	0
0.0129916	0
0.0174486	0
0.0219055	0
0.0263623	0
0.0308198	0
0.0352766	0
0.0397337	0
0.0441906	0
0.0486479	0
0.0531048	0
0.0575617	0
0.0620192	0
0.066476	0
0.0709329	0
0.0753899	0
0.0798473	0
0.084304	0
0.0887611	0
0.0932181	0
0.0985274	0
0.102984	0
0.107442	0
0.111899	0
0.116356	0
0.120813	0
0.12527	0
0.129727	0
0.134184	0
0.138641	0
0.143098	0
0.147555	0
0.152012	0
0.156469	0
0.160926	0
0.165383	0
0.16984	0
0.174297	0
0.179583	0
0.18404	0
0.188497	0
0.192954	0
0.197411	0
0.201868	0
0.206325	0
0.210782	0
0.215239	0
0.219696	0
0.224154	0
0.228611	0
0.233068	0
0.237525	0
0.241982	0
0.246438	0
0.250896	0
0.255353	0
0.25981	0
0.265124	0
0.269581	0
0.274038	0
0.278495	0
0.282952	0
0.287409	0
0.291866	0
0.296323	0
0.30078	0
0.305237	0
0.309694	0
0.314151	0
0.318608	0
0.323065	0
0.327522	0
0.33198	0
0.336436	0
0.340894	0
0.346206	0
0.350663	0
0.35512	0
0.359577	0
0.364034	0
0.368491	0
0.372949	0
0.377406	0
0.381862	0
0.386319	0
0.390777	0
0.395234	0
0.399691	0
0.404148	0
0.408605	0
0.413062	0
0.417519	0
0.421976	0
0.426433	0
0.431761	0
0.436218	0
0.440675	0
0.445132	0
0.449589	0
0.454047	0
0.458504	0
0.462961	0
0.467418	0
0.471875	0
0.476332	0
0.480789	0
0.485246	0
0.489703	0
0.49416	0
0.498617	0
0.503074	0
0.507531	0
0.512834	0
0.517291	0
0.521748	0
0.526205	0
0.530662	0
0.535119	0
0.539576	0
0.544033	0
0.54849	0
0.552947	0
0.557404	0
0.561861	0
0.566318	0
0.570775	0
0.575232	0
0.579689	0
0.584146	0
0.588603	0
0.59306	0
0.598381	0
0.602838	0
0.607295	0
0.611752	0
0.616209	0
0.620666	0
0.625123	0
0.62958	0
0.634037	0
0.638494	0
0.642951	0
0.647408	0
0.651865	0
0.656322	0
0.660779	0
0.665236	0
0.669693	0
0.67415	0
0.679467	0
0.683924	0
0.688381	0
0.692837	0
0.697295	0
0.701752	0
0.706209	0
0.710666	0
0.715123	0
0.71958	0
0.724037	0
0.728494	0
0.732951	0
0.737408	0
0.741865	0
0.746322	0
0.750779	0
0.755236	0
0.759693	0
0.765007	0
0.769464	0
0.773921	0
0.778378	0
0.782835	0
0.787292	0
0.791749	0
0.796206	0
0.800663	0
0.80512	0
0.809577	0
0.814034	0
0.818492	0
0.822949	0
0.827406	0
0.831863	0
0.83632	0
0.840777	0
0.845234	0
0.850546	0
0.855003	0
0.85946	0
0.863917	0
0.868374	0
0.872831	0
0.877288	0
0.881745	0
0.886202	0
0.890659	0
0.895116	0
0.899574	0
0.90403	0
0.908487	0
0.912945	0
0.917401	0
0.921859	0
0.926316	0
0.931629	0
0.936086	0
0.940543	0
0.945	0
0.949457	0
0.953915	0
0.958372	0
0.962828	0
0.967286	0
0.971743	0
0.9762	0
0.980657	0
0.985113	0
0.989571	0
0.994028	0
0.998485	0
1.00294	0
1.0074	0
1.01186	0
1.01715	0
1.02161	0
1.02606	0
1.03052	0
1.03498	0
1.03943	0
1.04389	0
1.04835	0
1.05281	0
1.05726	0
1.06172	0
1.06618	0
1.07063	0
1.07509	0
1.07955	0
1.084	0
1.08846	0
1.09292	0
1.09822	0
1.10268	0
1.10713	0
1.11159	0
1.11605	0
1.1205	0
1.12496	0
1.12942	0
1.13388	0
1.13833	0
1.14279	0
1.14725	0
1.1517	0
1.15616	0
1.16062	0
1.16507	0
1.16953	0
1.17399	0
1.17845	0
1.18375	0
1.18821	0
1.19267	0
1.19713	0
1.20158	0
1.20604	0
1.2105	0
1.21495	0
1.21941	0
1.22387	0
1.22833	0
1.23278	0
1.23724	0
1.2417	0
1.24615	0
1.25061	0
1.25507	0
1.25952	0
1.26484	0
1.2693	0
1.27376	0
1.27821	0
1.28267	0
1.28713	0
1.29158	0
1.29604	0
1.3005	0
1.30496	0
1.30941	0
1.31387	0
1.31833	0
1.32278	0
1.32724	0
1.3317	0
1.33615	0
1.34061	0
1.34507	0
1.34953	0
1.35398	0
1.35844	0
1.3629	0
1.36735	0
1.37181	0
1.37627	0
1.38073	0
1.38518	0
1.38964	0
1.3941	0
1.39855	0
1.40301	0
1.40747	0
1.41192	0
1.41638	0
1.42084	0
1.4253	0
1.43059	0
1.43505	0
1.43951	0
1.44397	0
1.44842	0
1.45288	0
1.45734	0
1.46179	0
1.46625	0
1.47071	0
1.47516	0
1.47962	0
1.48408	0
1.48854	0
1.49299	0
1.49745	0
1.50191	0
1.50636	0
1.51082	0
1.51614	0
1.52059	0
1.52505	0
1.52951	0
1.53396	0
1.53842	0
1.54288	0
1.54733	0
1.55179	0
1.55625	0
1.56071	0
1.56516	0
1.56962	0
1.57408	0
1.57853	0
1.58299	0
1.58745	0
1.59191	0
1.59636	0
1.60082	0
1.60528	0
1.60973	0
1.61419	0
1.61865	0
1.6231	0
1.62756	0
1.63202	0
1.63648	0
1.64093	0
1.64539	0
1.64985	0
1.6543	0
1.65876	0
1.66322	0
1.66768	0
1.67213	0
1.67659	0
1.68189	0
1.68635	0
1.69081	0
1.69527	0
1.69972	0
1.70418	0
1.70864	0
1.71309	0
1.71755	0
1.72201	0
1.72646	0
1.73092	0
1.73538	0
1.73984	0
1.74429	0
1.74875	0
1.75321	0
1.75766	0
1.76299	0
1.76744	0
1.7719	0
1.77636	0
1.78082	0
1.78527	0
1.78973	0
1.79419	0
1.79864	0
1.8031	0
1.80756	0
1.81202	0
1.81647	0
1.82093	0
1.82539	0
1.82984	0
1.8343	0
1.83876	0
1.84321	0
1.84767	0
1.85213	0
1.85659	0
1.86104	0
1.8655	0
1.86996	0
1.87441	0
1.87887	0
1.88333	0
1.88779	0
1.89224	0
1.8967	0
1.90116	0
1.90561	0
1.91007	0
1.91453	0
1.91898	0
1.92344	0
1.9279	0
1.93322	0
1.93768	0
1.94213	0
1.94659	0
1.95105	0
1.95551	0
1.95996	0
1.96442	0
1.96888	0
1.97333	0
1.97779	0
1.98225	0
1.9867	0
1.99116	0
1.99562	0
2.00008	0
2.00453	0
2.00899	0
2.01345	0
2.0179	0
2.02236	0
2.02682	0
2.03127	0
2.03573	0
2.04019	0
2.04465	0
2.0491	0
2.05356	0
2.05802	0
2.06247	0
2.06693	0
2.07139	0
2.07585	0
2.0803	0
2.08476	0
2.08922	0
2.09367	0
2.09813	0
2.10259	0
2.10704	0
2.1115	0
2.11596	0
2.12042	0
2.12487	0
2.12933	0
2.13379	0
2.13824	0
2.1427	0
2.14716	0
2.15162	0
2.15607	0
2.16053	0
2.16499	0
2.16944	0
2.1739	0
2.17836	0
2.18368	0
2.18814	0
2.1926	0
2.19705	0
2.20151	0
2.20597	0
2.21042	0
2.21488	0
2.21934	0
2.2238	0
2.22825	0
2.23271	0
2.23717	0
2.24162	0
2.24608	0
2.25054	0
2.25499	0
2.25945	0
2.26478	0
2.26924	0
2.27369	0
2.27815	0
2.28261	0
2.28707	0
2.29152	0
2.29598	0
2.30044	0
2.30489	0
2.30935	0
2.31381	0
2.31827	0
2.32272	0
2.32718	0
2.33164	0
2.33609	0
2.34055	0
2.34501	0
2.35031	0
2.35477	0
2.35923	0
2.36368	0
2.36814	0
2.3726	0
2.37705	0
2.38151	0
2.38597	0
2.39043	0
2.39488	0
2.39934	0
2.4038	0
2.40825	0
2.41271	0
2.41717	0
2.42162	0
2.42608	0
2.43054	0
2.435	0
2.43945	0
2.44391	0
2.44837	0
2.45282	0
2.45728	0
2.46174	0
2.46619	0
2.47065	0
2.47511	0
2.47957	0
2.48402	0
2.48848	0
2.49294	0
2.49739	0
2.50185	0
2.50631	0
2.51077	0
2.51612	0
2.52057	0
2.52503	0
2.52949	0
2.53394	0
2.5384	0
2.54286	0
2.54731	0
2.55177	0
2.55623	0
2.56069	0
2.56514	0
2.5696	0
2.57406	0
2.57851	0
2.58297	0
2.58743	0
2.59188	0
2.59723	0
2.60168	0
2.60614	0
2.6106	0
2.61505	0
2.61951	0
2.62397	0
2.62843	0
2.63288	0
2.63734	0
2.6418	0
2.64625	0
2.65071	0
2.65517	0
2.65963	0
2.66408	0
2.66854	0
2.673	0
2.67745	0
2.68191	0
2.68637	0
2.69082	0
2.69528	0
2.69974	0
2.7042	0
2.70865	0
2.71311	0
2.71757	0
2.72202	0
2.72648	0
2.73094	0
2.73539	0
2.73985	0
2.74431	0
2.74877	0
2.75322	0
2.75768	0
2.76303	0
2.76748	0
2.77194	0
2.7764	0
2.78086	0
2.78531	0
2.78977	0
2.79423	0
2.79868	0
2.80314	0
2.8076	0
2.81205	0
2.81651	0
2.82097	0
2.82543	0
2.82988	0
2.83434	0
2.8388	0
2.84325	0
2.8486	0
2.85306	0
2.85752	0
2.86197	0
2.86643	0
2.87089	0
2.87535	0
2.8798	0
2.88426	0
2.88872	0
2.89317	0
2.89763	0
2.90209	0
2.90655	0
2.911	0
2.91546	0
2.91992	0
2.92437	0
2.92883	0
2.93329	0
2.93774	0
2.9422	0
2.94666	0
2.95112	0
2.95557	0
2.96003	0
2.96449	0
2.96894	0
2.9734	0
2.97786	0
2.98231	0
2.98677	0
2.99123	0
2.99569	0
3.00014	0
3.0046	0
3.00906	0
3.01436	0
3.01882	0
3.02328	0
3.02774	0
3.03219	0
3.03665	0
3.04111	0
3.04556	0
3.05002	0
3.05448	0
3.05893	0
3.06339	0
3.06785	0
3.07231	0
3.07676	0
3.08122	0
3.08568	0
3.09013	0
3.09459	0
3.09991	0
3.10437	0
3.10883	0
3.11328	0
3.11774	0
3.1222	0
3.12665	0
3.13111	0
3.13557	0
3.14002	0
3.14448	0
3.14894	0
3.1534	0
3.15785	0
3.16231	0
3.16677	0
3.17122	0
3.17568	0
3.18102	0
3.18548	0
3.18994	0
3.1944	0
3.19885	0
3.20331	0
3.20777	0
3.21222	0
3.21668	0
3.22114	0
3.22559	0
3.23005	0
3.23451	0
3.23897	0
3.24342	0
3.24788	0
3.25234	0
3.25679	0
3.26125	0
3.26661	0
3.27106	0
3.27552	0
3.27998	0
3.28443	0
3.28889	0
3.29335	0
3.29781	0
3.30226	0
3.30672	0
3.31118	0
3.31563	0
3.32009	0
3.32455	0
3.32901	0
3.33346	0
3.33792	0
3.34238	0
3.34683	0
3.35129	0
3.35575	0
3.3602	0
3.36466	0
3.36912	0
3.37358	0
3.37803	0
3.38249	0
3.38695	0
3.3914	0
3.39586	0
3.40032	0
3.40478	0
3.40923	0
3.41369	0
3.41815	0
3.4226	0
3.42706	0
3.43241	0
3.43687	0
3.44133	0
3.44578	0
3.45024	0
3.4547	0
3.45915	0
3.46361	0
3.46807	0
3.47253	0
3.47698	0
3.48144	0
3.4859	0
3.49035	0
3.49481	0
3.49927	0
3.50372	0
3.50818	0
3.51264	0
3.5171	0
3.52155	0
3.52601	0
3.53047	0
3.53492	0
3.53938	0
3.54384	0
3.54829	0
3.55275	0
3.55721	0
3.56167	0
3.56612	0
3.57058	0
3.57504	0
3.57949	0
3.58395	0
3.58841	0
3.59287	0
3.59732	0
3.60178	0
3.60624	0
3.61069	0
3.61515	0
3.61961	0
3.62406	0
3.62852	0
3.63298	0
3.63744	0
3.64189	0
3.64635	0
3.65081	0
3.65526	0
3.65972	0
3.66418	0
3.66863	0
3.67309	0
3.67755	0
3.68289	0
3.68735	0
3.69181	0
3.69626	0
3.70072	0
3.70518	0
3.70964	0
3.71409	0
3.71855	0
3.72301	0
3.72746	0
3.73192	0
3.73638	0
3.74083	0
3.74529	0
3.74975	0
3.75421	0
3.75866	0
3.76312	0
3.76758	0
3.77203	0
3.77649	0
3.78095	0
3.78541	0
3.78986	0
3.79432	0
3.79878	0
3.80323	0
3.80769	0
3.81215	0
3.8166	0
3.82106	0
3.82552	0
3.82998	0
3.83443	0
3.83889	0
3.84335	0
3.84868	0
3.85314	0
3.85759	0
3.86205	0
3.86651	0
3.87096	0
3.87542	0
3.87988	0
3.88434	0
3.88879	0
3.89325	0
3.89771	0
3.90216	0
3.90662	0
3.91108	0
3.91554	0
3.91999	0
3.92445	0
3.92891	0
3.93336	0
3.93782	0
3.94228	0
3.94673	0
3.95119	0
3.95565	0
3.96011	0
3.96456	0
3.96902	0
3.97348	0
3.97793	0
3.98239	0
3.98685	0
3.9913	0
3.99576	0
4.00022	0
4.00468	0
4.00913	0
4.01359	0
4.01805	0
4.0225	0
4.02696	0
4.03142	0
4.03587	0
4.04033	0
4.04479	0
4.04925	0
4.0537	0
4.05816	0
4.06262	0
4.06707	0
4.07153	0
4.07599	0
4.08045	0
4.0849	0
4.08936	0
4.09382	0
4.09914	0
4.10359	0
4.10805	0
4.11251	0
4.11696	0
4.12142	0
4.12588	0
4.13034	0
4.13479	0
4.13925	0
4.14371	0
4.14816	0
4.15262	0
4.15708	0
4.16153	0
4.16599	0
4.17045	0
4.17491	0
4.17936	0
4.18382	0
4.18828	0
4.19273	0
4.19719	0
4.20165	0
4.20611	0
4.21056	0
4.21502	0
4.21948	0
4.22393	0
4.22839	0
4.23285	0
4.2373	0
4.24176	0
4.24622	0
4.25068	0
4.25513	0
4.25959	0
4.26491	0
4.26937	0
4.27383	0
4.27828	0
4.28274	0
4.2872	0
4.29165	0
4.29611	0
4.30057	0
4.30503	0
4.30948	0
4.31394	0
4.3184	0
4.32285	0
4.32731	0
4.33177	0
4.33623	0
4.34068	0
4.34514	0
4.3496	0
4.35405	0
4.35851	0
4.36297	0
4.36742	0
4.37188	0
4.37634	0
4.3808	0
4.38525	0
4.38971	0
4.39417	0
4.39862	0
4.40308	0
4.40754	0
4.412	0
4.41645	0
4.42091	0
4.42537	0
4.42982	0
4.43428	0
4.43874	0
4.44319	0
4.44765	0
4.45211	0
4.45657	0
4.46102	0
4.46548	0
4.46994	0
4.47439	0
4.47885	0
4.48331	0
4.48776	0
4.49222	0
4.49668	0
4.50114	0
4.50559	0
4.51005	0
4.51536	0
4.51981	0
4.52427	0
4.52873	0
4.53318	0
4.53764	0
4.5421	0
4.54656	0
4.55101	0
4.55547	0
4.55993	0
4.56438	0
4.56884	0
4.5733	0
4.57775	0
4.58221	0
4.58667	0
4.59113	0
4.59558	0
4.60004	0
4.6045	0
4.60895	0
4.61341	0
4.61787	0
4.62232	0
4.62678	0
4.63124	0
4.6357	0
4.64015	0
4.64461	0
4.64907	0
4.65352	0
4.65798	0
4.66244	0
4.6669	0
4.67135	0
4.67581	0
4.68115	0
4.6856	0
4.69006	0
4.69452	0
4.69897	0
4.70343	0
4.70789	0
4.71234	0
4.7168	0
4.72126	0
4.72572	0
4.73017	0
4.73463	0
4.73909	0
4.74354	0
4.748	0
4.75246	0
4.75692	0
4.76137	0
4.76583	0
4.77029	0
4.77474	0
4.7792	0
4.78366	0
4.78811	0
4.79257	0
4.79703	0
4.80149	0
4.80594	0
4.8104	0
4.81486	0
4.81931	0
4.82377	0
4.82823	0
4.83268	0
4.83714	0
4.8416	0
4.84606	0
4.85051	0
4.85497	0
4.85943	0
4.86388	0
4.86834	0
4.8728	0
4.87726	0
4.88171	0
4.88617	0
4.89063	0
4.89508	0
4.89954	0
4.904	0
4.90845	0
4.91291	0
4.91737	0
4.92183	0
4.92628	0
4.93161	0
4.93607	0
4.94052	0
4.94498	0
4.94944	0
4.95389	0
4.95835	0
4.96281	0
4.96726	0
4.97172	0
4.97618	0
4.98064	0
4.98509	0
4.98955	0
4.99401	0
4.99846	0
5.00292	0
5.00738	0
5.01183	0
5.01717	0
5.02163	0
5.02608	0
5.03054	0
5.035	0
5.03946	0
5.04391	0
5.04837	0
5.05283	0
5.05728	0
5.06174	0
5.0662	0
5.07065	0
5.07511	0
5.07957	0
5.08403	0
5.08848	0
5.09294	0
5.0974	0
5.10185	0
5.10631	0
5.11077	0
5.11522	0
5.11968	0
5.12414	0
5.1286	0
5.13305	0
5.13751	0
5.14197	0
5.14642	0
5.15088	0
5.15534	0
5.15979	0
5.16425	0
5.16871	0
5.17317	0
5.17762	0
5.18295	0
5.18741	0
5.19187	0
5.19633	0
5.20078	0
5.20524	0
5.2097	0
5.21415	0
5.21861	0
5.22307	0
5.22752	0
5.23198	0
5.23644	0
5.2409	0
5.24535	0
5.24981	0
5.25427	0
5.25872	0
5.26318	0
5.26764	0
5.2721	0
5.27655	0
5.28101	0
5.28547	0
5.28992	0
5.29438	0
5.29884	0
5.30329	0
5.30775	0
5.31221	0
5.31667	0
5.32112	0
5.32558	0
5.33004	0
5.33449	0
5.33895	0
5.34341	0
5.34787	0
5.35232	0
5.35678	0
5.36124	0
5.36569	0
5.37015	0
5.37461	0
5.37906	0
5.38352	0
5.38798	0
5.39244	0
5.39689	0
5.40135	0
5.40581	0
5.41026	0
5.41472	0
5.41918	0
5.42363	0
5.42809	0
5.43343	0
5.43788	0
5.44234	0
5.4468	0
5.45125	0
5.45571	0
5.46017	0
5.46462	0
5.46908	0
5.47354	0
5.478	0
5.48245	0
5.48691	0
5.49137	0
5.49582	0
5.50028	0
5.50474	0
5.5092	0
5.51365	0
5.51811	0
5.52257	0
5.52702	0
5.53148	0
5.53594	0
5.54039	0
5.54485	0
5.54931	0
5.55377	0
5.55822	0
5.56268	0
5.56714	0
5.57159	0
5.57605	0
5.58051	0
5.58497	0
5.58942	0
5.59388	0
5.5992	0
5.60366	0
5.60812	0
5.61257	0
5.61703	0
5.62149	0
5.62595	0
5.6304	0
5.63486	0
5.63932	0
5.64377	0
5.64823	0
5.65269	0
5.65715	0
5.6616	0
5.66606	0
5.67052	0
5.67497	0
5.67943	0
5.68389	0
5.68834	0
5.6928	0
5.69726	0
5.70172	0
5.70617	0
5.71063	0
5.71509	0
5.71954	0
5.724	0
5.72846	0
5.73292	0
5.73737	0
5.74183	0
5.74629	0
5.75074	0
5.7552	0
5.75966	0
5.76411	0
5.76857	0
5.77303	0
5.77749	0
5.78194	0
5.7864	0
5.79086	0
5.79531	0
5.79977	0
5.80423	0
5.80868	0
5.81314	0
5.8176	0
5.82206	0
5.82651	0
5.83097	0
5.83543	0
5.83988	0
5.84434	0
5.84966	0
5.85412	0
5.85857	0
5.86303	0
5.86749	0
5.87195	0
5.8764	0
5.88086	0
5.88532	0
5.88977	0
5.89423	0
5.89869	0
5.90315	0
5.9076	0
5.91206	0
5.91652	0
5.92097	0
5.92543	0
5.92989	0
5.93434	0
5.9388	0
5.94326	0
5.94772	0
5.95217	0
5.95663	0
5.96109	0
5.96554	0
5.97	0
5.97446	0
5.97892	0
5.98337	0
5.98783	0
5.99229	0
5.99674	0
6.0012	0
6.00566	0
6.01011	0
6.01543	0
6.01989	0
6.02435	0
6.0288	0
6.03326	0
6.03772	0
6.04217	0
6.04663	0
6.05109	0
6.05555	0
6.06	0
6.06446	0
6.06892	0
6.07337	0
6.07783	0
6.08229	0
6.08675	0
6.0912	0
6.09651	0
6.10097	0
6.10543	0
6.10988	0
6.11434	0
6.1188	0
6.12325	0
6.12771	0
6.13217	0
6.13663	0
6.14108	0
6.14554	0
6.15	0
6.15445	0
6.15891	0
6.16337	0
6.16782	0
6.17228	0
6.17674	0
6.18206	0
6.18651	0
6.19097	0
6.19543	0
6.19988	0
6.20434	0
6.2088	0
6.21325	0
6.21771	0
6.22217	0
6.22663	0
6.23108	0
6.23554	0
6.24	0
6.24445	0
6.24891	0
6.25337	0
6.25783	0
6.26228	0
6.26674	0
6.2712	0
6.27565	0
6.28011	0
6.28457	0
6.28902	0
6.29348	0
6.29794	0
6.3024	0
6.30685	0
6.31131	0
6.31577	0
6.32022	0
6.32468	0
6.32914	0
6.33359	0
6.33805	0
6.34251	0
6.34783	0
6.35229	0
6.35675	0
6.3612	0
6.36566	0
6.37012	0
6.37458	0
6.37903	0
6.38349	0
6.38795	0
6.3924	0
6.39686	0
6.40132	0
6.40577	0
6.41023	0
6.41469	0
6.41915	0
6.4236	0
6.42806	0
6.43334	0
6.4378	0
6.44226	0
6.44672	0
6.45117	0
6.45563	0
6.46009	0
6.46454	0
6.469	0
6.47346	0
6.47791	0
6.48237	0
6.48683	0
6.49129	0
6.49574	0
6.5002	0
6.50466	0
6.50911	0
6.51357	0
6.51803	0
6.52249	0
6.52694	0
6.5314	0
6.53586	0
6.54031	0
6.54477	0
6.54923	0
6.55368	0
6.55814	0
6.5626	0
6.56706	0
6.57151	0
6.57597	0
6.58043	0
6.58488	0
6.58934	0
6.5938	0
6.59911	0
6.60356	0
6.60802	0
6.61248	0
6.61693	0
6.62139	0
6.62585	0
6.63031	0
6.63476	0
6.63922	0
6.64368	0
6.64813	0
6.65259	0
6.65705	0
6.6615	0
6.66596	0
6.67042	0
6.67488	0
6.67933	0
6.68379	0
6.68825	0
6.6927	0
6.69716	0
6.70162	0
6.70608	0
6.71053	0
6.71499	0
6.71945	0
6.7239	0
6.72836	0
6.73282	0
6.73727	0
6.74173	0
6.74619	0
6.75065	0
6.7551	0
6.75956	0
6.76402	0
6.76847	0
6.77293	0
6.77739	0
6.78185	0
6.7863	0
6.79076	0
6.79522	0
6.79967	0
6.80413	0
6.80859	0
6.81304	0
6.8175	0
6.82196	0
6.82642	0
6.83087	0
6.83533	0
6.83979	0
6.84424	0
6.84957	0
6.85402	0
6.85848	0
6.86294	0
6.8674	0
6.87185	0
6.87631	0
6.88077	0
6.88522	0
6.88968	0
6.89414	0
6.89859	0
6.90305	0
6.90751	0
6.91197	0
6.91642	0
6.92088	0
6.92534	0
6.92979	0
6.93425	0
6.93871	0
6.94317	0
6.94762	0
6.95208	0
6.95654	0
6.96099	0
6.96545	0
6.96991	0
6.97436	0
6.97882	0
6.98328	0
6.98774	0
6.99219	0
6.99665	0
7.00111	0
7.00556	0
7.01002	0
7.01532	0
7.01978	0
7.02423	0
7.02869	0
7.03315	0
7.0376	0
7.04206	0
7.04652	0
7.05097	0
7.05543	0
7.05989	0
7.06435	0
7.0688	0
7.07326	0
7.07772	0
7.08217	0
7.08663	0
7.09109	0
7.09555	0
7.1	0
7.10446	0
7.10892	0
7.11337	0
7.11783	0
7.12229	0
7.12674	0
7.1312	0
7.13566	0
7.14012	0
7.14457	0
7.14903	0
7.15349	0
7.15794	0
7.1624	0
7.16686	0
7.17131	0
7.17577	0
7.18023	0
7.18469	0
7.18914	0
7.1936	0
7.19806	0
7.20251	0
7.20697	0
7.21143	0
7.21589	0
7.22034	0
7.2248	0
7.22926	0
7.23371	0
7.23817	0
7.24263	0
7.24708	0
7.25154	0
7.256	0
7.26046	0
7.26576	0
7.27022	0
7.27468	0
7.27913	0
7.28359	0
7.28805	0
7.2925	0
7.29696	0
7.30142	0
7.30587	0
7.31033	0
7.31479	0
7.31925	0
7.3237	0
7.32816	0
7.33262	0
7.33707	0
7.34153	0
7.34599	0
7.35045	0
7.3549	0
7.35936	0
7.36382	0
7.36827	0
7.37273	0
7.37719	0
7.38164	0
7.3861	0
7.39056	0
7.39502	0
7.39947	0
7.40393	0
7.40839	0
7.41284	0
7.4173	0
7.42176	0
7.42622	0
7.43152	0
7.43598	0
7.44044	0
7.4449	0
7.44935	0
7.45381	0
7.45827	0
7.46272	0
7.46718	0
7.47164	0
7.47609	0
7.48055	0
7.48501	0
7.48947	0
7.49392	0
7.49838	0
7.50284	0
7.50729	0
7.51175	0
7.51621	0
7.52067	0
7.52512	0
7.52958	0
7.53404	0
7.53849	0
7.54295	0
7.54741	0
7.55186	0
7.55632	0
7.56078	0
7.56524	0
7.56969	0
7.57415	0
7.57861	0
7.58306	0
7.58752	0
7.59198	0
7.59643	0
7.60089	0
7.60535	0
7.60981	0
7.61426	0
7.61872	0
7.62318	0
7.62763	0
7.63209	0
7.63655	0
7.64101	0
7.64546	0
7.64992	0
7.65438	0
7.65883	0
7.66329	0
7.66775	0
7.6722	0
7.67666	0
7.68198	0
7.68644	0
7.69089	0
7.69535	0
7.69981	0
7.70426	0
7.70872	0
7.71318	0
7.71763	0
7.72209	0
7.72655	0
7.73101	0
7.73546	0
7.73992	0
7.74438	0
7.74883	0
7.75329	0
7.75775	0
7.76221	0
7.76666	0
7.77112	0
7.77558	0
7.78003	0
7.78449	0
7.78895	0
7.7934	0
7.79786	0
7.80232	0
7.80678	0
7.81123	0
7.81569	0
7.82015	0
7.8246	0
7.82906	0
7.83352	0
7.83798	0
7.84243	0
7.84773	0
7.85218	0
7.85664	0
7.8611	0
7.86556	0
7.87001	0
7.87447	0
7.87893	0
7.88338	0
7.88784	0
7.8923	0
7.89675	0
7.90121	0
7.90567	0
7.91013	0
7.91458	0
7.91904	0
7.9235	0
7.92795	0
7.93241	0
7.93687	0
7.94133	0
7.94578	0
7.95024	0
7.9547	0
7.95915	0
7.96361	0
7.96807	0
7.97252	0
7.97698	0
7.98144	0
7.9859	0
7.99035	0
7.99481	0
7.99927	0
8.00372	0
8.00818	0
8.01264	0
8.01709	0
8.02155	0
8.02601	0
8.03047	0
8.03492	0
8.03938	0
8.04384	0
8.04829	0
8.05275	0
8.05721	0
8.06167	0
8.06612	0
8.07058	0
8.07504	0
8.07949	0
8.08395	0
8.08841	0
8.09286	0
8.09818	0
8.10264	0
8.10709	0
8.11155	0
8.11601	0
8.12046	0
8.12492	0
8.12938	0
8.13383	0
8.13829	0
8.14275	0
8.14721	0
8.15166	0
8.15612	0
8.16058	0
8.16503	0
8.16949	0
8.17395	0
8.17841	0
8.18286	0
8.18732	0
8.19178	0
8.19623	0
8.20069	0
8.20515	0
8.2096	0
8.21406	0
8.21852	0
8.22298	0
8.22743	0
8.23189	0
8.23635	0
8.2408	0
8.24526	0
8.24972	0
8.25418	0
8.25863	0
8.26394	0
8.2684	0
8.27285	0
8.27731	0
8.28177	0
8.28622	0
8.29068	0
8.29514	0
8.2996	0
8.30405	0
8.30851	0
8.31297	0
8.31742	0
8.32188	0
8.32634	0
8.3308	0
8.33525	0
8.33971	0
8.34417	0
8.34862	0
8.35308	0
8.35754	0
8.36199	0
8.36645	0
8.37091	0
8.37537	0
8.37982	0
8.38428	0
8.38874	0
8.39319	0
8.39765	0
8.40211	0
8.40656	0
8.41102	0
8.41548	0
8.41994	0
8.42439	0
8.42885	0
8.43331	0
8.43776	0
8.44222	0
8.44668	0
8.45114	0
8.45559	0
8.46005	0
8.46451	0
8.46896	0
8.47342	0
8.47788	0
8.48233	0
8.48679	0
8.49125	0
8.49571	0
8.50016	0
8.50462	0
8.50908	0
8.51437	0
8.51883	0
8.52328	0
8.52774	0
8.5322	0
8.53665	0
8.54111	0
8.54557	0
8.55003	0
8.55448	0
8.55894	0
8.5634	0
8.56785	0
8.57231	0
8.57677	0
8.58122	0
8.58568	0
8.59014	0
8.5946	0
8.59905	0
8.60351	0
8.60797	0
8.61242	0
8.61688	0
8.62134	0
8.6258	0
8.63025	0
8.63471	0
8.63917	0
8.64362	0
8.64808	0
8.65254	0
8.657	0
8.66145	0
8.66591	0
8.67037	0
8.67482	0
8.68015	0
8.6846	0
8.68906	0
8.69352	0
8.69798	0
8.70243	0
8.70689	0
8.71135	0
8.7158	0
8.72026	0
8.72472	0
8.72917	0
8.73363	0
8.73809	0
8.74255	0
8.747	0
8.75146	0
8.75592	0
8.76037	0
8.76483	0
8.76929	0
8.77375	0
8.7782	0
8.78266	0
8.78712	0
8.79157	0
8.79603	0
8.80049	0
8.80494	0
8.8094	0
8.81386	0
8.81832	0
8.82277	0
8.82723	0
8.83169	0
8.83614	0
8.8406	0
8.84506	0
8.84951	0
8.85397	0
8.85843	0
8.86289	0
8.86734	0
8.8718	0
8.87626	0
8.88071	0
8.88517	0
8.88963	0
8.89409	0
8.89854	0
8.903	0
8.90746	0
8.91191	0
8.91637	0
8.92083	0
8.92528	0
8.93063	0
8.93508	0
8.93954	0
8.944	0
8.94845	0
8.95291	0
8.95737	0
8.96182	0
8.96628	0
[truncated: 24,894 more rows]

## Sheet: Figure 3b - Standard
Retention Time (min)	Mass Spectral Intensity (arb)
0.00481254	0
0.010985	0
0.0154422	0
0.0198991	0
0.0243562	0
0.0288133	0
0.0332705	0
0.0377276	0
0.0421845	0
0.0466414	0
0.0510984	0
0.0555558	0
0.0600126	0
0.0644696	0
0.0689268	0
0.0733839	0
0.0778408	0
0.082298	0
0.086755	0
0.0912118	0
0.096413	0
0.10087	0
0.105327	0
0.109784	0
0.114241	0
0.118698	0
0.123155	0
0.127613	0
0.13207	0
0.136527	0
0.140983	0
0.14544	0
0.149898	0
0.154355	0
0.158812	0
0.163269	0
0.167726	0
0.172183	0
0.17664	0
0.181097	0
0.185554	0
0.190011	0
0.194468	0
0.198925	0
0.203382	0
0.207839	0
0.212296	0
0.216753	0
0.22121	0
0.225667	0
0.230124	0
0.234581	0
0.239038	0
0.243496	0
0.247953	0
0.25241	0
0.256866	0
0.262075	0
0.266532	0
0.270989	0
0.275446	0
0.279903	0
0.28436	0
0.288817	0
0.293274	0
0.297731	0
0.302188	0
0.306645	0
0.311102	0
0.315559	0
0.320016	0
0.324473	0
0.32893	0
0.333387	0
0.337844	0
0.342301	0
0.346758	0
0.351215	0
0.355673	0
0.36013	0
0.364587	0
0.369044	0
0.373501	0
0.377958	0
0.382415	0
0.386872	0
0.391329	0
0.395786	0
0.400243	0
0.4047	0
0.409157	0
0.413614	0
0.418071	0
0.422528	0
0.426985	0
0.431442	0
0.435899	0
0.440356	0
0.444813	0
0.449271	0
0.453728	0
0.458184	0
0.462641	0
0.467098	0
0.471556	0
0.476013	0
0.48047	0
0.484927	0
0.489384	0
0.493841	0
0.498298	0
0.502755	0
0.507212	0
0.51241	0
0.516867	0
0.521324	0
0.525781	0
0.530238	0
0.534695	0
0.539152	0
0.543609	0
0.548066	0
0.552523	0
0.55698	0
0.561437	0
0.565894	0
0.570351	0
0.574808	0
0.579265	0
0.583723	0
0.58818	0
0.592637	0
0.597094	0
0.601551	0
0.606008	0
0.610465	0
0.614922	0
0.619379	0
0.623836	0
0.628293	0
0.63275	0
0.637207	0
0.641664	0
0.646121	0
0.650578	0
0.655035	0
0.659493	0
0.663949	0
0.668406	0
0.672863	0
0.678046	0
0.682503	0
0.68696	0
0.691417	0
0.695874	0
0.700331	0
0.704788	0
0.709245	0
0.713702	0
0.718159	0
0.722616	0
0.727073	0
0.73153	0
0.735987	0
0.740444	0
0.744901	0
0.749358	0
0.753815	0
0.758273	0
0.76273	0
0.767187	0
0.771644	0
0.776101	0
0.780557	0
0.785015	0
0.789472	0
0.793929	0
0.798386	0
0.802843	0
0.8073	0
0.811757	0
0.816214	0
0.820671	0
0.825128	0
0.829585	0
0.834042	0
0.838499	0
0.842956	0
0.847413	0
0.85187	0
0.856328	0
0.860785	0
0.865241	0
0.869699	0
0.874156	0
0.878613	0
0.88307	0
0.887527	0
0.891984	0
0.896441	0
0.900898	0
0.905355	0
0.909812	0
0.914269	0
0.918726	0
0.923183	0
0.92764	0
0.932097	0
0.936554	0
0.941011	0
0.945468	0
0.949926	0
0.954382	0
0.958839	0
0.963297	0
0.967754	0
0.972211	0
0.976667	0
0.981125	0
0.985582	0
0.990039	0
0.994496	0
0.998953	0
1.00341	0
1.00787	0
1.01232	0
1.01678	0
1.02124	0
1.0257	0
1.03015	0
1.03461	0
1.03907	0
1.04352	0
1.04798	0
1.05244	0
1.05689	0
1.06135	0
1.06581	0
1.07027	0
1.07472	0
1.07918	0
1.08364	0
1.08809	0
1.09255	0
1.09701	0
1.10147	0
1.10592	0
1.11038	0
1.11484	0
1.11929	0
1.12375	0
1.12821	0
1.13266	0
1.13712	0
1.14158	0
1.14604	0
1.15049	0
1.15495	0
1.15941	0
1.16386	0
1.16832	0
1.17278	0
1.17723	0
1.18169	0
1.18615	0
1.19061	0
1.19506	0
1.19952	0
1.20398	0
1.20843	0
1.21289	0
1.21735	0
1.22181	0
1.22626	0
1.23072	0
1.23518	0
1.23963	0
1.24409	0
1.24855	0
1.253	0
1.25746	0
1.26266	0
1.26711	0
1.27157	0
1.27603	0
1.28048	0
1.28494	0
1.2894	0
1.29385	0
1.29831	0
1.30277	0
1.30723	0
1.31168	0
1.31614	0
1.3206	0
1.32505	0
1.32951	0
1.33397	0
1.33842	0
1.34288	0
1.34734	0
1.3518	0
1.35625	0
1.36071	0
1.36517	0
1.36962	0
1.37408	0
1.37854	0
1.38299	0
1.38745	0
1.39191	0
1.39637	0
1.40082	0
1.40528	0
1.40974	0
1.41419	0
1.41865	0
1.42311	0
1.42828	0
1.43274	0
1.4372	0
1.44165	0
1.44611	0
1.45057	0
1.45502	0
1.45948	0
1.46394	0
1.4684	0
1.47285	0
1.47731	0
1.48177	0
1.48622	0
1.49068	0
1.49514	0
1.4996	0
1.50405	0
1.50851	0
1.51297	0
1.51742	0
1.52188	0
1.52634	0
1.53079	0
1.53525	0
1.53971	0
1.54417	0
1.54862	0
1.55308	0
1.55754	0
1.56199	0
1.56645	0
1.57091	0
1.57536	0
1.57982	0
1.58428	0
1.58874	0
1.59319	0
1.59765	0
1.60211	0
1.60656	0
1.61102	0
1.61548	0
1.61994	0
1.62439	0
1.62885	0
1.63331	0
1.63776	0
1.64222	0
1.64668	0
1.65113	0
1.65559	0
1.66005	0
1.66451	0
1.66896	0
1.67342	0
1.67788	0
1.68233	0
1.68679	0
1.69125	0
1.69571	0
1.70016	0
1.70462	0
1.70908	0
1.71353	0
1.71799	0
1.72245	0
1.7269	0
1.73136	0
1.73582	0
1.74028	0
1.74473	0
1.74919	0
1.75365	0
1.7581	0
1.76256	0
1.76702	0
1.77147	0
1.77593	0
1.78039	0
1.78485	0
1.7893	0
1.79376	0
1.79822	0
1.80267	0
1.80713	0
1.81159	0
1.81605	0
1.8205	0
1.82496	0
1.82942	0
1.83387	0
1.83833	0
1.84279	0
1.84724	0
1.8517	0
1.85616	0
1.86062	0
1.86507	0
1.86953	0
1.87399	0
1.87844	0
1.8829	0
1.88736	0
1.89181	0
1.89627	0
1.90073	0
1.90519	0
1.90964	0
1.9141	0
1.91856	0
1.92301	0
1.92747	0
1.93193	0
1.93639	0
1.94084	0
1.9453	0
1.94976	0
1.95421	0
1.95867	0
1.96313	0
1.96758	0
1.97204	0
1.9765	0
1.98096	0
1.98541	0
1.98987	0
1.99433	0
1.99878	0
2.00324	0
2.0077	0
2.01215	0
2.01661	0
2.02107	0
2.02553	0
2.02998	0
2.03444	0
2.0389	0
2.04335	0
2.04781	0
2.05227	0
2.05673	0
2.06118	0
2.06564	0
2.0701	0
2.07455	0
2.07901	0
2.08347	0
2.08792	0
2.09238	0
2.09684	0
2.1013	0
2.10575	0
2.11021	0
2.11467	0
2.11912	0
2.12358	0
2.12804	0
2.13249	0
2.13695	0
2.14141	0
2.14587	0
2.15032	0
2.15478	0
2.15924	0
2.16369	0
2.16815	0
2.17261	0
2.17707	0
2.18152	0
2.18598	0
2.19044	0
2.19489	0
2.19935	0
2.20381	0
2.20826	0
2.21272	0
2.21718	0
2.22164	0
2.22609	0
2.23055	0
2.23501	0
2.23946	0
2.24392	0
2.24838	0
2.25284	0
2.25729	0
2.26175	0
2.26621	0
2.27066	0
2.27512	0
2.27958	0
2.28403	0
2.28849	0
2.29295	0
2.29741	8621.63
2.30186	0
2.30632	0
2.31078	0
2.31523	0
2.31969	0
2.32415	0
2.32861	0
2.33306	0
2.33752	0
2.34198	0
2.34643	0
2.35089	0
2.35535	0
2.3598	0
2.36426	0
2.36872	0
2.37318	0
2.37763	0
2.38209	0
2.38655	0
2.391	0
2.39546	0
2.39992	0
2.40437	0
2.40883	0
2.41329	0
2.41775	0
2.4222	0
2.42666	0
2.43112	0
2.43557	0
2.44003	0
2.44449	0
2.44895	0
2.4534	0
2.45786	0
2.46232	0
2.46677	0
2.47123	0
2.47569	0
2.48014	0
2.4846	0
2.48906	0
2.49352	0
2.49797	0
2.50243	0
2.50689	0
2.51134	0
2.5158	0
2.52026	0
2.52472	0
2.52917	0
2.53363	0
2.53809	0
2.54254	0
2.547	0
2.55146	0
2.55591	0
2.56037	0
2.56483	0
2.56929	0
2.57374	0
2.5782	0
2.58266	0
2.58711	0
2.59157	0
2.59603	0
2.60048	0
2.60494	0
2.6094	0
2.61386	0
2.61831	0
2.62277	0
2.62723	0
2.63168	0
2.63614	0
2.6406	0
2.64506	0
2.64951	0
2.65397	0
2.65843	0
2.66288	0
2.66734	0
2.6718	0
2.67625	0
2.68071	0
2.68517	0
2.68963	0
2.69408	0
2.69854	0
2.703	0
2.70745	0
2.71191	0
2.71637	0
2.72082	0
2.72528	0
2.72974	0
2.7342	0
2.73865	0
2.74311	0
2.74757	0
2.75202	0
2.75648	0
2.76094	0
2.7654	0
2.76985	0
2.77431	0
2.77877	0
2.78322	0
2.78768	0
2.79214	0
2.79659	0
2.80105	0
2.80551	0
2.80997	0
2.81442	0
2.81888	0
2.82334	0
2.82779	0
2.83225	0
2.83671	0
2.84117	0
2.84562	0
2.85008	0
2.85454	0
2.85899	0
2.86345	0
2.86791	0
2.87236	0
2.87682	0
2.88128	0
2.88574	0
2.89019	0
2.89465	0
2.89911	0
2.90356	0
2.90802	0
2.91248	0
2.91693	0
2.92139	0
2.92585	0
2.93031	0
2.93476	0
2.93922	0
2.94368	0
2.94813	0
2.95259	0
2.95705	0
2.9615	0
2.96596	0
2.97042	0
2.97488	0
2.97933	0
2.98379	0
2.98825	0
2.9927	0
2.99716	0
3.00162	0
3.00608	0
3.01053	0
3.01499	0
3.01945	0
3.0239	0
3.02836	0
3.03282	0
3.03727	0
3.04173	0
3.04619	0
3.05065	0
3.0551	0
3.05956	0
3.06402	0
3.06847	0
3.07293	0
3.07739	0
3.08185	0
3.0863	0
3.09076	0
3.09522	0
3.09967	0
3.10413	0
3.10859	0
3.11304	0
3.1175	0
3.12196	0
3.12642	0
3.13087	0
3.13533	0
3.13979	0
3.14424	0
3.1487	0
3.15316	0
3.15762	0
3.16207	0
3.16653	0
3.17099	0
3.17544	0
3.1799	0
3.18436	0
3.18881	0
3.19327	0
3.19773	0
3.20219	0
3.20664	0
3.2111	0
3.21556	0
3.22001	0
3.22447	0
3.22893	0
3.23339	0
3.23784	0
3.2423	0
3.24676	0
3.25121	0
3.25567	0
3.26013	0
3.26458	0
3.26904	0
3.2735	0
3.27796	0
3.28241	0
3.28687	0
3.29133	0
3.29578	0
3.30024	0
3.3047	0
3.30915	0
3.31361	0
3.31807	0
3.32253	0
3.32698	0
3.33144	0
3.3359	0
3.34035	0
3.34481	0
3.34927	0
3.35372	0
3.35818	0
3.36264	0
3.3671	0
3.37155	0
3.37601	0
3.38047	0
3.38492	0
3.38938	0
3.39384	0
3.3983	0
3.40275	0
3.40721	0
3.41167	0
3.41612	0
3.42058	0
3.42504	0
3.42949	0
3.43395	0
3.43841	0
3.44287	0
3.44732	0
3.45178	0
3.45624	0
3.46069	0
3.46515	0
3.46961	0
3.47407	0
3.47852	0
3.48298	0
3.48744	0
3.49189	0
3.49635	0
3.50081	0
3.50526	0
3.50972	0
3.51418	0
3.51864	0
3.52309	0
3.52755	0
3.53201	0
3.53646	0
3.54092	0
3.54538	0
3.54983	0
3.55429	0
3.55875	0
3.56321	0
3.56766	0
3.57212	0
3.57658	0
3.58103	0
3.58549	0
3.58995	0
3.59441	0
3.59886	0
3.60332	0
3.60778	0
3.61223	0
3.61669	0
3.62115	0
3.6256	0
3.63006	0
3.63452	0
3.63898	0
3.64343	0
3.64789	0
3.65235	0
3.6568	0
3.66126	0
3.66572	0
3.67018	0
3.67463	0
3.67909	0
3.68355	0
3.688	0
3.69246	0
3.69692	0
3.70137	0
3.70583	0
3.71029	0
3.71475	0
3.7192	0
3.72366	0
3.72812	0
3.73257	0
3.73703	0
3.74149	0
3.74594	0
3.7504	0
3.75486	0
3.75932	0
3.76377	0
3.76823	0
3.77269	0
3.77714	0
3.7816	0
3.78606	0
3.79052	0
3.79497	0
3.79943	0
3.80389	0
3.80834	0
3.8128	0
3.81726	0
3.82171	0
3.82617	0
3.83063	0
3.83509	0
3.83954	0
3.844	0
3.84846	0
3.85291	0
3.85737	0
3.86183	0
3.86628	0
3.87074	0
3.8752	0
3.87966	0
3.88411	0
3.88857	0
3.89303	0
3.89748	0
3.90194	0
3.9064	0
3.91085	0
3.91531	0
3.91977	0
3.92423	0
3.92868	0
3.93314	0
3.9376	0
3.94205	0
3.94651	0
3.95097	0
3.95543	0
3.95988	0
3.96434	0
3.9688	0
3.97325	0
3.97771	0
3.98217	0
3.98662	0
3.99108	0
3.99554	0
4	0
4.00445	0
4.00891	0
4.01337	0
4.01782	0
4.02228	0
4.02674	0
4.0312	0
4.03565	0
4.04011	0
4.04457	0
4.04902	0
4.05348	0
4.05794	0
4.06239	0
4.06685	0
4.07131	0
4.07577	0
4.08022	0
4.08468	0
4.08914	0
4.09359	0
4.09805	0
4.10251	0
4.10697	0
4.11142	0
4.11588	0
4.12034	0
4.12479	0
4.12925	0
4.13371	0
4.13816	0
4.14262	0
4.14708	0
4.15154	0
4.15599	0
4.16045	0
4.16491	0
4.16936	0
4.17382	0
4.17828	0
4.18273	0
4.18719	0
4.19165	0
4.19611	0
4.20056	0
4.20502	0
4.20948	0
4.21393	0
4.21839	0
4.22285	0
4.2273	0
4.23176	0
4.23622	0
4.24068	0
4.24513	0
4.24959	0
4.25405	0
4.2585	0
4.26296	0
4.26742	0
4.27188	0
4.27633	0
4.28079	0
4.28525	0
4.2897	0
4.29416	0
4.29862	0
4.30307	0
4.30753	0
4.31199	0
4.31645	0
4.3209	0
4.32536	0
4.32982	0
4.33427	0
4.33873	0
4.34319	0
4.34765	0
4.3521	0
4.35656	0
4.36102	0
4.36547	0
4.36993	0
4.37439	0
4.37884	0
4.3833	0
4.38776	0
4.39222	0
4.39667	0
4.40113	0
4.40559	0
4.41004	0
4.4145	0
4.41896	0
4.42342	0
4.42787	0
4.43233	0
4.43679	0
4.44124	0
4.4457	0
4.45016	0
4.45461	0
4.45907	0
4.46353	0
4.46798	0
4.47244	0
4.4769	0
4.48136	0
4.48581	0
4.49027	0
4.49473	0
4.49918	0
4.50364	0
4.5081	0
4.51256	0
4.51701	0
4.52147	0
4.52593	0
4.53038	0
4.53484	0
4.5393	0
4.54376	0
4.54821	0
4.55267	0
4.55713	0
4.56158	0
4.56604	0
4.5705	0
4.57495	0
4.57941	0
4.58387	0
4.58833	0
4.59278	0
4.59724	0
4.6017	0
4.60615	0
4.61061	0
4.61507	0
4.61953	0
4.62398	0
4.62844	0
4.6329	0
4.63735	0
4.64181	0
4.64627	0
4.65072	0
4.65518	0
4.65964	0
4.6641	0
4.66855	0
4.67301	0
4.67747	0
4.68192	0
4.68638	0
4.69084	0
4.69529	0
4.69975	0
4.70421	0
4.70867	0
4.71312	0
4.71758	0
4.72204	0
4.72649	0
4.73095	0
4.73541	0
4.73987	0
4.74432	0
4.74878	0
4.75324	0
4.75769	0
4.76215	0
4.76661	0
4.77106	0
4.77552	0
4.77998	0
4.78444	0
4.78889	0
4.79335	0
4.79781	0
4.80226	0
4.80672	0
4.81118	0
4.81564	0
4.82009	0
4.82455	0
4.82901	0
4.83346	0
4.83792	0
4.84238	0
4.84683	0
4.85129	0
4.85575	0
4.86021	0
4.86466	0
4.86912	0
4.87358	0
4.87803	0
4.88249	0
4.88695	0
4.8914	0
4.89586	0
4.90032	0
4.90478	0
4.90923	0
4.91369	0
4.91815	0
4.9226	0
4.92706	0
4.93152	0
4.93598	0
4.94043	0
4.94489	0
4.94935	0
4.9538	0
4.95826	0
4.96272	0
4.96717	0
4.97163	0
4.97609	0
4.98055	0
4.985	0
4.98946	0
4.99392	0
4.99837	0
5.00283	0
5.00729	0
5.01174	0
5.0162	0
5.02066	0
5.02512	0
5.02957	0
5.03403	0
5.03849	0
5.04294	0
5.0474	0
5.05186	0
5.05632	0
5.06077	0
5.06523	0
5.06969	0
5.07414	0
5.0786	0
5.08306	0
5.08751	0
5.09197	0
5.09643	0
5.10089	0
5.10534	0
5.1098	0
5.11426	0
5.11871	0
5.12317	0
5.12763	0
5.13209	0
5.13654	0
5.141	0
5.14546	0
5.14991	0
5.15437	0
5.15883	0
5.16328	0
5.16774	0
5.1722	0
5.17666	0
5.18111	0
5.18557	0
5.19003	0
5.19448	0
5.19894	0
5.2034	0
5.20785	0
5.21231	0
5.21677	0
5.22123	0
5.22568	0
5.23014	0
5.2346	0
5.23905	0
5.24351	0
5.24797	0
5.25243	0
5.25688	0
5.26134	0
5.2658	0
5.27025	0
5.27471	0
5.27917	0
5.28362	0
5.28808	0
5.29254	0
5.297	0
5.30145	0
5.30591	0
5.31037	0
5.31482	0
5.31928	0
5.32374	0
5.32819	0
5.33265	0
5.33711	0
5.34157	0
5.34602	0
5.35048	0
5.35494	0
5.35939	0
5.36385	0
5.36831	0
5.37277	0
5.37722	0
5.38168	0
5.38614	0
5.39059	0
5.39505	0
5.39951	0
5.40396	0
5.40842	0
5.41288	0
5.41734	0
5.42179	0
5.42625	0
5.43071	0
5.43516	0
5.43962	0
5.44408	0
5.44853	0
5.45299	0
5.45745	0
5.46191	0
5.46636	0
5.47082	0
5.47528	0
5.47973	0
5.48419	0
5.48865	0
5.49311	0
5.49756	0
5.50202	0
5.50648	0
5.51093	0
5.51539	0
5.51985	0
5.5243	0
5.52876	0
5.53322	0
5.53768	0
5.54213	0
5.54659	0
5.55105	0
5.5555	0
5.55996	0
5.56442	0
5.56888	0
5.57333	0
5.57779	0
5.58225	0
5.5867	0
5.59116	0
5.59562	0
5.60007	0
5.60453	0
5.60899	0
5.61345	0
5.6179	0
5.62236	0
5.62682	0
5.63127	0
5.63573	0
5.64019	0
5.64464	0
5.6491	0
5.65356	0
5.65802	0
5.66247	0
5.66693	0
5.67139	0
5.67584	0
5.6803	0
5.68476	0
5.68922	0
5.69367	0
5.69813	0
5.70259	0
5.70704	0
5.7115	0
5.71596	0
5.72041	0
5.72487	0
5.72933	0
5.73379	0
5.73824	0
5.7427	0
5.74716	0
5.75161	0
5.75607	0
5.76053	0
5.76498	0
5.76944	0
5.7739	0
5.77836	0
5.78281	0
5.78727	0
5.79173	0
5.79618	0
5.80064	0
5.8051	0
5.80956	0
5.81401	0
5.81847	0
5.82293	0
5.82738	0
5.83184	0
5.8363	0
5.84075	0
5.84521	0
5.84967	0
5.85413	0
5.85858	0
5.86304	0
5.8675	0
5.87195	0
5.87641	0
5.88087	0
5.88532	0
5.88978	0
5.89424	0
5.8987	0
5.90315	0
5.90761	0
5.91207	0
5.91652	0
5.92098	0
5.92544	0
5.9299	0
5.93435	0
5.93881	0
5.94327	0
5.94772	0
5.95218	0
5.95664	0
5.96109	0
5.96555	0
5.97001	0
5.97447	0
5.97892	0
5.98338	0
5.98784	0
5.99229	0
5.99675	0
6.00121	0
6.00567	0
6.01012	0
6.01458	0
6.01904	0
6.02349	0
6.02795	0
6.03241	0
6.03686	0
6.04132	0
6.04578	0
6.05024	0
6.05469	0
6.05915	0
6.06361	0
6.06806	0
6.07252	0
6.07698	0
6.08143	0
6.08589	0
6.09035	0
6.09481	0
6.09926	0
6.10372	0
6.10818	0
6.11263	0
6.11709	0
6.12155	0
6.12601	0
6.13046	0
6.13492	0
6.13938	0
6.14383	0
6.14829	0
6.15275	0
6.1572	0
6.16166	0
6.16612	0
6.17058	0
6.17503	0
6.17949	0
6.18395	0
6.1884	0
6.19286	0
6.19732	0
6.20177	0
6.20623	0
6.21069	0
6.21515	0
6.2196	0
6.22406	0
6.22852	0
6.23297	0
6.23743	0
6.24189	0
6.24635	0
6.2508	0
6.25526	0
6.25972	0
6.26417	0
6.26863	0
6.27309	0
6.27754	0
6.282	0
6.28646	0
6.29092	0
6.29537	0
6.29983	0
6.30429	0
6.30874	0
6.3132	0
6.31766	0
6.32212	0
6.32657	0
6.33103	0
6.33549	0
6.33994	0
6.3444	0
6.34886	0
6.35331	0
6.35777	0
6.36223	0
6.36669	0
6.37114	0
6.3756	0
6.38006	0
6.38451	0
6.38897	0
6.39343	0
6.39788	0
6.40234	0
6.4068	0
6.41126	0
6.41571	0
6.42017	0
6.42463	0
6.42908	0
6.43354	0
6.438	0
6.44246	0
6.44691	0
6.45137	0
6.45583	0
6.46028	0
6.46474	0
6.4692	0
6.47365	0
6.47811	0
6.48257	0
6.48703	0
6.49148	0
6.49594	0
6.5004	0
6.50485	0
6.50931	0
6.5145	0
6.51895	0
6.52341	0
6.52787	0
6.53233	0
6.53678	0
6.54124	0
6.5457	0
6.55015	0
6.55461	0
6.55907	0
6.56353	0
6.56798	0
6.57244	0
6.5769	0
6.58135	0
6.58581	0
6.59027	0
6.59472	0
6.59918	0
6.60364	0
6.6081	0
6.61255	0
6.61701	0
6.62147	0
6.62592	0
6.63038	0
6.63484	0
6.63929	0
6.64375	0
6.64821	0
6.65267	0
6.65712	0
6.66158	0
6.66604	0
6.67049	0
6.67495	0
6.68014	0
6.6846	0
6.68906	0
6.69352	0
6.69797	0
6.70243	0
6.70689	0
6.71134	0
6.7158	0
6.72026	0
6.72471	0
6.72917	0
6.73363	0
6.73809	0
6.74254	0
6.747	0
6.75146	0
6.75591	0
6.76037	0
6.76483	0
6.76929	0
6.77374	0
6.7782	0
6.78266	0
6.78711	0
6.79157	0
6.79603	0
6.80048	0
6.80494	0
6.8094	0
6.81386	0
6.81831	0
6.82277	0
6.82723	0
6.83168	0
6.83614	0
6.8406	0
6.84505	0
6.84951	0
6.85397	0
6.85843	0
6.86288	0
6.86734	0
6.8718	0
6.87625	0
6.88071	0
6.88517	0
6.88962	0
6.89408	0
6.89854	0
6.903	0
6.90745	0
6.91191	0
6.91637	0
6.92082	0
6.92528	0
6.92974	0
6.9342	0
6.93865	0
6.94311	0
6.94757	0
6.95202	0
6.95648	0
6.96094	0
6.9654	0
6.96985	0
6.97431	0
6.97877	0
6.98322	0
6.98768	0
6.99214	0
6.99659	0
7.00105	0
7.00551	0
7.00997	0
7.01442	0
7.01888	0
7.02334	0
7.02779	0
7.03225	0
7.03671	0
7.04116	0
7.04562	0
7.05008	0
7.05454	0
7.05899	0
7.06345	0
7.06791	0
7.07236	0
7.07682	0
7.08128	0
7.08574	0
7.09019	0
7.09465	0
7.09911	0
7.10356	0
7.10802	0
7.11248	0
7.11693	0
7.12139	0
7.12585	0
7.13031	0
7.13476	0
7.13922	0
7.14368	0
7.14813	0
7.15259	0
7.15705	0
7.16151	0
7.16596	0
7.17042	0
7.17488	0
7.17933	0
7.18379	0
7.18825	0
7.1927	0
7.19716	0
7.20162	0
7.20608	0
7.21053	0
7.21499	0
7.21945	0
7.2239	0
7.22836	0
7.23282	0
7.23727	0
7.24173	0
7.24619	0
7.25065	0
7.2551	0
7.25956	0
7.26402	0
7.26847	0
7.27293	0
7.27739	0
7.28184	0
7.2863	0
7.29076	0
7.29522	0
7.29967	0
7.30413	0
7.30859	0
7.31304	0
7.3175	0
7.32196	0
7.32642	0
7.33087	0
7.33533	0
7.33979	0
7.34424	0
7.3487	0
7.35316	0
7.35761	0
7.36207	0
7.36653	0
7.37099	0
7.37544	0
7.3799	0
7.38436	0
7.38881	0
7.39327	0
7.39773	0
7.40219	0
7.40664	0
7.4111	0
7.41556	0
7.42001	0
7.42447	0
7.42893	0
7.43338	0
7.43784	0
7.4423	0
7.44676	0
7.45121	0
7.45567	0
7.46013	0
7.46458	0
7.46904	0
7.4735	0
7.47795	0
7.48241	0
7.48687	0
7.49133	0
7.49578	0
7.50024	0
7.5047	0
7.50915	0
7.51361	0
7.51807	0
7.52253	0
7.52698	0
7.53144	0
7.5359	0
7.54035	0
7.54481	0
7.54927	0
7.55372	0
7.55818	0
7.56264	0
7.5671	0
7.57155	0
7.57601	0
7.58047	0
7.58492	0
7.58938	0
7.59384	0
7.59829	0
7.60275	0
7.60721	0
7.61167	0
7.61612	0
7.62058	0
7.62504	0
7.62949	0
7.63395	0
7.63841	0
7.64287	0
7.64732	0
7.65178	0
7.65624	0
7.66069	0
7.66515	0
7.66961	0
7.67406	0
7.67852	0
7.68298	0
7.68744	0
7.69189	0
7.69635	0
7.70081	0
7.70526	0
7.70972	0
7.71418	0
7.71864	0
7.72309	0
7.72755	0
7.73201	0
7.73646	0
7.74092	0
7.74538	0
7.74983	0
7.75429	0
7.75875	0
7.76321	0
7.76766	0
7.77212	0
7.77658	0
7.78103	0
7.78549	0
7.78995	0
7.79441	0
7.79886	0
7.80332	0
7.80778	0
7.81223	0
7.81669	0
7.82115	0
7.8256	0
7.83006	0
7.83452	0
7.83897	0
7.84343	0
7.84789	0
7.85235	0
7.8568	0
7.86126	0
7.86572	0
7.87017	0
7.87463	0
7.87909	0
7.88355	0
7.888	0
7.89246	0
7.89692	0
7.90137	0
7.90583	0
7.91029	0
7.91474	0
7.9192	0
7.92366	0
7.92812	0
7.93257	0
7.93703	0
7.94149	0
7.94594	0
7.9504	0
7.95486	0
7.95932	0
7.96377	0
7.96823	0
7.97269	0
7.97714	0
7.9816	0
7.98606	0
7.99051	0
7.99497	0
7.99943	0
8.00389	0
8.00834	0
8.0128	0
8.01726	0
8.02171	0
8.02617	0
8.03063	0
8.03509	0
8.03954	0
8.044	0
8.04846	0
8.05291	0
8.05737	0
8.06183	0
8.06628	0
8.07074	0
8.0752	0
8.07966	0
8.08411	0
8.08857	0
8.09303	0
8.09748	0
8.10194	0
8.1064	0
8.11086	0
8.11531	0
8.11977	0
8.12423	0
8.12868	0
8.13314	0
8.1376	0
8.14205	0
8.14651	0
8.15097	0
8.15543	0
8.15988	0
8.16434	0
8.1688	0
8.17325	0
8.17771	0
8.18217	0
8.18662	0
8.19108	0
8.19554	0
8.2	0
8.20445	0
8.20891	0
8.21337	0
8.21782	0
8.22228	0
8.22674	0
8.23119	0
8.23565	0
8.24011	0
8.24457	0
8.24902	0
8.25348	0
8.25794	0
8.26239	0
8.26685	0
8.27131	0
8.27577	0
8.28022	0
8.28468	0
8.28914	0
8.29359	0
8.29805	0
8.30251	0
8.30696	0
8.31142	0
8.31588	0
8.32034	0
8.32479	0
8.32925	0
8.33371	0
8.33816	0
8.34262	0
8.34708	0
8.35154	0
8.35599	0
8.36045	0
8.36491	0
8.36936	0
8.37382	0
8.37828	0
8.38273	0
8.38719	0
8.39165	0
8.39611	0
8.40056	0
8.40502	0
8.40948	0
8.41393	0
8.41839	0
8.42285	0
8.42731	0
8.43176	0
8.43622	0
8.44068	0
8.44513	0
8.44959	0
8.45405	0
8.4585	0
8.46296	0
8.46742	0
8.47188	0
8.47633	0
8.48079	0
8.48525	0
8.4897	0
8.49416	0
8.49862	0
8.50307	0
8.50753	0
8.51199	0
8.51645	0
8.5209	0
8.52536	0
8.52982	0
8.53427	0
8.53873	0
8.54319	0
8.54764	0
8.5521	0
8.55656	0
8.56102	0
8.56547	0
8.56993	0
8.57439	0
8.57884	0
8.5833	0
8.58776	0
8.59222	0
8.59667	0
8.60113	0
8.60559	0
8.61004	0
8.6145	0
8.61896	0
8.62341	0
8.62787	0
8.63233	0
8.63679	0
8.64124	0
8.6457	0
8.65016	0
8.65461	0
8.65907	0
8.66353	0
8.66798	0
8.67244	0
8.6769	0
8.68136	0
8.68581	0
8.69027	0
8.69473	0
8.69918	0
8.70364	0
8.7081	0
8.71256	0
8.71701	0
8.72147	0
8.72593	0
8.73038	0
8.73484	0
8.7393	0
8.74376	0
8.74821	0
8.75267	0
8.75713	0
8.76158	0
8.76604	0
8.7705	0
8.77495	0
8.77941	0
8.78387	0
8.78833	0
8.79278	0
8.79724	0
8.8017	0
8.80615	0
8.81061	0
8.81507	0
8.81952	0
8.82398	0
8.82844	0
8.8329	0
8.83735	0
8.84181	0
8.84627	0
8.85072	0
8.85518	0
8.85964	0
8.8641	0
8.86855	0
8.87301	0
8.87747	0
8.88192	0
8.88638	0
8.89084	0
8.89529	0
8.89975	0
8.90421	0
8.90867	0
8.91312	0
8.91758	0
[truncated: 24,912 more rows]

## Sheet: Figure 3b - Blank
Retention Time (min)	Mass Spectral Intensity (arb)
0.00481858	0
0.0109758	0
0.0154329	0
0.0198898	0
0.024347	0
0.028804	0
0.0332611	0
0.0377183	0
0.0421752	0
0.046632	0
0.0510892	0
0.0555464	0
0.0600033	0
0.0644603	0
0.0689175	0
0.0733745	0
0.0778315	0
0.0822887	0
0.0867457	0
0.0912027	0
0.0964204	0
0.100877	0
0.105334	0
0.109792	0
0.114249	0
0.118705	0
0.123163	0
0.12762	0
0.132077	0
0.136534	0
0.140991	0
0.145448	0
0.149905	0
0.154362	0
0.158819	0
0.163276	0
0.167733	0
0.17219	0
0.176647	0
0.181879	0
0.186336	0
0.190793	0
0.19525	0
0.199707	0
0.204164	0
0.208622	0
0.213078	0
0.217535	0
0.221993	0
0.22645	0
0.230906	0
0.235364	0
0.239821	0
0.244278	0
0.248735	0
0.253192	0
0.257649	0
0.262892	0
0.267349	0
0.271806	0
0.276263	0
0.28072	0
0.285177	0
0.289635	0
0.294092	0
0.298548	0
0.303005	0
0.307463	0
0.311919	0
0.316377	0
0.320834	0
0.325291	0
0.329748	0
0.334205	0
0.338662	0
0.343119	0
0.34838	0
0.352837	0
0.357294	0
0.361751	0
0.366208	0
0.370665	0
0.375122	0
0.379579	0
0.384037	0
0.388493	0
0.392951	0
0.397408	0
0.401865	0
0.406322	0
0.410779	0
0.415236	0
0.419693	0
0.42415	0
0.42941	0
0.433867	0
0.438324	0
0.442781	0
0.447238	0
0.451695	0
0.456152	0
0.46061	0
0.465067	0
0.469524	0
0.47398	0
0.478437	0
0.482894	0
0.487352	0
0.491809	0
0.496266	0
0.500723	0
0.50518	0
0.509637	0
0.514902	0
0.51936	0
0.523817	0
0.528274	0
0.532731	0
0.537188	0
0.541645	0
0.546102	0
0.550559	0
0.555016	0
0.559473	0
0.56393	0
0.568387	0
0.572844	0
0.577301	0
0.581758	0
0.586215	0
0.590672	0
0.595956	0
0.600413	0
0.60487	0
0.609327	0
0.613784	0
0.618241	0
0.622698	0
0.627155	0
0.631612	0
0.636069	0
0.640527	0
0.644984	0
0.64944	0
0.653898	0
0.658355	0
0.662812	0
0.667269	0
0.671726	0
0.676183	0
0.681476	0
0.685932	0
0.690389	0
0.694847	0
0.699304	0
0.703761	0
0.708218	0
0.712675	0
0.717132	0
0.721589	0
0.726046	0
0.730503	0
0.73496	0
0.739417	0
0.743874	0
0.748331	0
0.752788	0
0.757245	0
0.762542	0
0.766999	0
0.771456	0
0.775913	0
0.78037	0
0.784827	0
0.789284	0
0.793741	0
0.798198	0
0.802655	0
0.807112	0
0.811569	0
0.816026	0
0.820483	0
0.82494	0
0.829397	0
0.833854	0
0.838311	0
0.842769	0
0.848044	0
0.852501	0
0.856958	0
0.861415	0
0.865872	0
0.870329	0
0.874786	0
0.879243	0
0.8837	0
0.888157	0
0.892614	0
0.897071	0
0.901528	0
0.905985	0
0.910442	0
0.9149	0
0.919356	0
0.923814	0
0.929097	0
0.933554	0
0.938011	0
0.942469	0
0.946926	0
0.951383	0
0.955839	0
0.960296	0
0.964754	0
0.969211	0
0.973667	0
0.978125	0
0.982582	0
0.987039	0
0.991496	0
0.995953	0
1.00041	0
1.00487	0
1.00932	0
1.01461	0
1.01907	0
1.02353	0
1.02798	0
1.03244	0
1.0369	0
1.04136	0
1.04581	0
1.05027	0
1.05473	0
1.05918	0
1.06364	0
1.0681	0
1.07255	0
1.07701	0
1.08147	0
1.08593	0
1.09038	0
1.09569	0
1.10014	0
1.1046	0
1.10906	0
1.11352	0
1.11797	0
1.12243	0
1.12689	0
1.13134	0
1.1358	0
1.14026	0
1.14472	0
1.14917	0
1.15363	0
1.15809	0
1.16254	0
1.167	0
1.17146	0
1.17591	0
1.18122	0
1.18568	0
1.19014	0
1.19459	0
1.19905	0
1.20351	0
1.20796	0
1.21242	0
1.21688	0
1.22133	0
1.22579	0
1.23025	0
1.23471	0
1.23916	0
1.24362	0
1.24808	0
1.25253	0
1.25699	0
1.26226	0
1.26672	0
1.27118	0
1.27564	0
1.28009	0
1.28455	0
1.28901	0
1.29346	0
1.29792	0
1.30238	0
1.30683	0
1.31129	0
1.31575	0
1.32021	0
1.32466	0
1.32912	0
1.33358	0
1.33803	0
1.34249	0
1.34776	0
1.35222	0
1.35668	0
1.36114	0
1.36559	0
1.37005	0
1.37451	0
1.37896	0
1.38342	0
1.38788	0
1.39234	0
1.39679	0
1.40125	0
1.40571	0
1.41016	0
1.41462	0
1.41908	0
1.42353	0
1.42883	0
1.43329	0
1.43775	0
1.4422	0
1.44666	0
1.45112	0
1.45557	0
1.46003	0
1.46449	0
1.46895	0
1.4734	0
1.47786	0
1.48232	0
1.48677	0
1.49123	0
1.49569	0
1.50014	0
1.5046	0
1.50906	0
1.51437	0
1.51883	0
1.52329	0
1.52774	0
1.5322	0
1.53666	0
1.54111	0
1.54557	0
1.55003	0
1.55449	0
1.55894	0
1.5634	0
1.56786	0
1.57231	0
1.57677	0
1.58123	0
1.58568	0
1.59014	0
1.59544	0
1.5999	0
1.60435	0
1.60881	0
1.61327	0
1.61773	0
1.62218	0
1.62664	0
1.6311	0
1.63555	0
1.64001	0
1.64447	0
1.64892	0
1.65338	0
1.65784	0
1.6623	0
1.66675	0
1.67121	0
1.67567	0
1.68095	0
1.68541	0
1.68986	0
1.69432	0
1.69878	0
1.70323	0
1.70769	0
1.71215	0
1.71661	0
1.72106	0
1.72552	0
1.72998	0
1.73443	0
1.73889	0
1.74335	0
1.74781	0
1.75226	0
1.75672	0
1.76199	0
1.76645	0
1.77091	0
1.77536	0
1.77982	0
1.78428	0
1.78873	0
1.79319	0
1.79765	0
1.80211	0
1.80656	0
1.81102	0
1.81548	0
1.81993	0
1.82439	0
1.82885	0
1.83331	0
1.83776	0
1.84222	0
1.84668	0
1.85113	0
1.85559	0
1.86005	0
1.8645	0
1.86896	0
1.87342	0
1.87788	0
1.88233	0
1.88679	0
1.89125	0
1.8957	0
1.90016	0
1.90462	0
1.90907	0
1.91353	0
1.91799	0
1.92245	0
1.92776	0
1.93221	0
1.93667	0
1.94113	0
1.94558	0
1.95004	0
1.9545	0
1.95896	0
1.96341	0
1.96787	0
1.97233	0
1.97678	0
1.98124	0
1.9857	0
1.99016	0
1.99461	0
1.99907	0
2.00353	0
2.00798	0
2.01329	0
2.01775	0
2.0222	0
2.02666	0
2.03112	0
2.03557	0
2.04003	0
2.04449	0
2.04894	0
2.0534	0
2.05786	0
2.06232	0
2.06677	0
2.07123	0
2.07569	0
2.08014	0
2.0846	0
2.08906	0
2.09435	0
2.09881	0
2.10327	0
2.10772	0
2.11218	0
2.11664	0
2.12109	0
2.12555	0
2.13001	0
2.13446	0
2.13892	0
2.14338	0
2.14784	0
2.15229	0
2.15675	0
2.16121	0
2.16566	0
2.17012	0
2.17458	0
2.17903	0
2.18349	0
2.18795	0
2.19241	0
2.19686	0
2.20132	0
2.20578	0
2.21023	0
2.21469	0
2.21915	0
2.22361	0
2.22806	0
2.23252	0
2.23698	0
2.24143	0
2.24589	0
2.25035	0
2.2548	0
2.25926	0
2.26454	0
2.26899	0
2.27345	0
2.27791	0
2.28236	0
2.28682	0
2.29128	0
2.29574	0
2.30019	0
2.30465	0
2.30911	0
2.31356	0
2.31802	0
2.32248	0
2.32694	0
2.33139	0
2.33585	0
2.34031	0
2.34476	0
2.34922	0
2.35368	0
2.35813	0
2.36259	0
2.36705	0
2.37151	0
2.37596	0
2.38042	0
2.38488	0
2.38933	0
2.39379	0
2.39825	0
2.40271	0
2.40716	0
2.41162	0
2.41608	0
2.42053	0
2.42499	0
2.42945	0
2.4339	0
2.43836	0
2.44282	0
2.44728	0
2.45173	0
2.45619	0
2.46065	0
2.4651	0
2.46956	0
2.47402	0
2.47847	0
2.48293	0
2.48739	0
2.49185	0
2.4963	0
2.50076	0
2.50522	0
2.50967	0
2.51494	0
2.5194	0
2.52386	0
2.52832	0
2.53277	0
2.53723	0
2.54169	0
2.54614	0
2.5506	0
2.55506	0
2.55952	0
2.56397	0
2.56843	0
2.57289	0
2.57734	0
2.5818	0
2.58626	0
2.59071	0
2.59602	0
2.60048	0
2.60493	0
2.60939	0
2.61385	0
2.61831	0
2.62276	0
2.62722	0
2.63168	0
2.63613	0
2.64059	0
2.64505	0
2.64951	0
2.65396	0
2.65842	0
2.66288	0
2.66733	0
2.67179	0
2.67625	0
2.68155	0
2.686	0
2.69046	0
2.69492	0
2.69938	0
2.70383	0
2.70829	0
2.71275	0
2.7172	0
2.72166	0
2.72612	0
2.73057	0
2.73503	0
2.73949	0
2.74395	0
2.7484	0
2.75286	0
2.75732	0
2.76262	0
2.76708	0
2.77154	0
2.77599	0
2.78045	0
2.78491	0
2.78936	0
2.79382	0
2.79828	0
2.80274	0
2.80719	0
2.81165	0
2.81611	0
2.82056	0
2.82502	0
2.82948	0
2.83393	0
2.83839	0
2.84285	0
2.84815	0
2.85261	0
2.85706	0
2.86152	0
2.86598	0
2.87043	0
2.87489	0
2.87935	0
2.8838	0
2.88826	0
2.89272	0
2.89718	0
2.90163	0
2.90609	0
2.91055	0
2.915	0
2.91946	0
2.92392	0
2.92923	0
2.93369	0
2.93814	0
2.9426	0
2.94706	0
2.95151	0
2.95597	0
2.96043	0
2.96488	0
2.96934	0
2.9738	0
2.97826	0
2.98271	0
2.98717	0
2.99163	0
2.99608	0
3.00054	0
3.005	0
3.00945	0
3.01475	0
3.01921	0
3.02367	0
3.02813	0
3.03258	0
3.03704	0
3.0415	0
3.04595	0
3.05041	0
3.05487	0
3.05932	0
3.06378	0
3.06824	0
3.0727	0
3.07715	0
3.08161	0
3.08607	0
3.09052	0
3.09498	0
3.09944	0
3.10389	0
3.10835	0
3.11281	0
3.11727	0
3.12172	0
3.12618	0
3.13064	0
3.13509	0
3.13955	0
3.14401	0
3.14847	0
3.15292	0
3.15738	0
3.16184	0
3.16629	0
3.17075	0
3.17521	0
3.18049	0
3.18495	0
3.18941	0
3.19387	0
3.19832	0
3.20278	0
3.20724	0
3.21169	0
3.21615	0
3.22061	0
3.22506	0
3.22952	0
3.23398	0
3.23844	0
3.24289	0
3.24735	0
3.25181	0
3.25626	0
3.26072	0
3.26518	0
3.26964	0
3.27409	0
3.27855	0
3.28301	0
3.28746	0
3.29192	0
3.29638	0
3.30083	0
3.30529	0
3.30975	0
3.31421	0
3.31866	0
3.32312	0
3.32758	0
3.33203	0
3.33649	0
3.34095	0
3.3454	0
3.34986	0
3.35432	0
3.35878	0
3.36323	0
3.36769	0
3.37215	0
3.3766	0
3.38106	0
3.38552	0
3.38998	0
3.39443	0
3.39889	0
3.40335	0
3.4078	0
3.41226	0
3.41672	0
3.42117	0
3.42563	0
3.43095	0
3.4354	0
3.43986	0
3.44432	0
3.44877	0
3.45323	0
3.45769	0
3.46215	0
3.4666	0
3.47106	0
3.47552	0
3.47997	0
3.48443	0
3.48889	0
3.49335	0
3.4978	0
3.50226	0
3.50672	0
3.51202	0
3.51648	0
3.52093	0
3.52539	0
3.52985	0
3.53431	0
3.53876	0
3.54322	0
3.54768	0
3.55213	0
3.55659	0
3.56105	0
3.5655	0
3.56996	0
3.57442	0
3.57888	0
3.58333	0
3.58779	0
3.59225	0
3.5967	0
3.60116	0
3.60562	0
3.61008	0
3.61453	0
3.61899	0
3.62345	0
3.6279	0
3.63236	0
3.63682	0
3.64127	0
3.64573	0
3.65019	0
3.65465	0
3.6591	0
3.66356	0
3.66802	0
3.67247	0
3.67779	0
3.68225	0
3.68671	0
3.69117	0
3.69562	0
3.70008	0
3.70454	0
3.70899	0
3.71345	0
3.71791	0
3.72236	0
3.72682	0
3.73128	0
3.73574	0
3.74019	0
3.74465	0
3.74911	0
3.75356	0
3.75802	0
3.76248	0
3.76694	0
3.77139	0
3.77585	0
3.78031	0
3.78476	0
3.78922	0
3.79368	0
3.79813	0
3.80259	0
3.80705	0
3.81151	0
3.81596	0
3.82042	0
3.82488	0
3.82933	0
3.83379	0
3.83825	0
3.8427	0
3.84716	0
3.85162	0
3.85608	0
3.86053	0
3.86499	0
3.86945	0
3.8739	0
3.87836	0
3.88282	0
3.88728	0
3.89173	0
3.89619	0
3.90065	0
3.9051	0
3.90956	0
3.91402	0
3.91847	0
3.92293	0
3.92823	0
3.93269	0
3.93715	0
3.94161	0
3.94606	0
3.95052	0
3.95498	0
3.95943	0
3.96389	0
3.96835	0
3.97281	0
3.97726	0
3.98172	0
3.98618	0
3.99063	0
3.99509	0
3.99955	0
4.004	0
4.00846	0
4.01292	0
4.01738	0
4.02183	0
4.02629	0
4.03075	0
4.0352	0
4.03966	0
4.04412	0
4.04858	0
4.05303	0
4.05749	0
4.06195	0
4.0664	0
4.07086	0
4.07532	0
4.07977	0
4.08423	0
4.08869	0
4.09315	0
4.09845	0
4.1029	0
4.10736	0
4.11182	0
4.11627	0
4.12073	0
4.12519	0
4.12965	0
4.1341	0
4.13856	0
4.14302	0
4.14747	0
4.15193	0
4.15639	0
4.16085	0
4.1653	0
4.16976	0
4.17422	0
4.17952	0
4.18397	0
4.18843	0
4.19289	0
4.19734	0
4.2018	0
4.20626	0
4.21072	0
4.21517	0
4.21963	0
4.22409	0
4.22854	0
4.233	0
4.23746	0
4.24191	0
4.24637	0
4.25083	0
4.25529	0
4.25974	0
4.2642	0
4.26866	0
4.27311	0
4.27757	0
4.28203	0
4.28648	0
4.29094	0
4.2954	0
4.29986	0
4.30431	0
4.30877	0
4.31323	0
4.31768	0
4.32214	0
4.3266	0
4.33106	0
4.33551	0
4.33997	0
4.34526	0
4.34971	0
4.35417	0
4.35863	0
4.36309	0
4.36754	0
4.372	0
4.37646	0
4.38091	0
4.38537	0
4.38983	0
4.39428	0
4.39874	0
4.4032	0
4.40766	0
4.41211	0
4.41657	0
4.42103	0
4.42548	0
4.42994	0
4.4344	0
4.43886	0
4.44331	0
4.44777	0
4.45223	0
4.45668	0
4.46114	0
4.4656	0
4.47005	0
4.47451	0
4.47897	0
4.48343	0
4.48788	0
4.49234	0
4.4968	0
4.50125	0
4.50571	0
4.51017	0
4.51462	0
4.51908	0
4.52354	0
4.528	0
4.53245	0
4.53691	0
4.54137	0
4.54582	0
4.55028	0
4.55474	0
4.5592	0
4.56365	0
4.56811	0
4.57257	0
4.57702	0
4.58148	0
4.58594	0
4.59039	0
4.59569	0
4.60015	0
4.6046	0
4.60906	0
4.61352	0
4.61797	0
4.62243	0
4.62689	0
4.63135	0
4.6358	0
4.64026	0
4.64472	0
4.64917	0
4.65363	0
4.65809	0
4.66255	0
4.667	0
4.67146	0
4.67592	0
4.68037	0
4.68483	0
4.68929	0
4.69374	0
4.6982	0
4.70266	0
4.70712	0
4.71157	0
4.71603	0
4.72049	0
4.72494	0
4.7294	0
4.73386	0
4.73832	0
4.74277	0
4.74723	0
4.75169	0
4.75614	0
4.76142	0
4.76588	0
4.77033	0
4.77479	0
4.77925	0
4.7837	0
4.78816	0
4.79262	0
4.79708	0
4.80153	0
4.80599	0
4.81045	0
4.8149	0
4.81936	0
4.82382	0
4.82827	0
4.83273	0
4.83719	0
4.84165	0
4.8461	0
4.85056	0
4.85502	0
4.85947	0
4.86393	0
4.86839	0
4.87285	0
4.8773	0
4.88176	0
4.88622	0
4.89067	0
4.89513	0
4.89959	0
4.90404	0
4.9085	0
4.91296	0
4.91742	0
4.92187	0
4.92633	0
4.93079	0
4.93524	0
4.9397	0
4.94416	0
4.94861	0
4.95307	0
4.95753	0
4.96199	0
4.96644	0
4.9709	0
4.97536	0
4.97981	0
4.98427	0
4.98873	0
4.99319	0
4.99764	0
5.0021	0
5.00656	0
5.01185	0
5.0163	0
5.02076	0
5.02522	0
5.02967	0
5.03413	0
5.03859	0
5.04305	0
5.0475	0
5.05196	0
5.05642	0
5.06087	0
5.06533	0
5.06979	0
5.07424	0
5.0787	0
5.08316	0
5.08762	0
5.09207	0
5.09653	0
5.10099	0
5.10544	0
5.1099	0
5.11436	0
5.11882	0
5.12327	0
5.12773	0
5.13219	0
5.13664	0
5.1411	0
5.14556	0
5.15001	0
5.15447	0
5.15893	0
5.16339	0
5.16784	0
5.1723	0
5.17676	0
5.18207	0
5.18652	0
5.19098	0
5.19544	0
5.19989	0
5.20435	0
5.20881	0
5.21327	0
5.21772	0
5.22218	0
5.22664	0
5.23109	0
5.23555	0
5.24001	0
5.24447	0
5.24892	0
5.25338	0
5.25784	0
5.26229	0
5.26675	0
5.27121	0
5.27566	0
5.28012	0
5.28458	0
5.28904	0
5.29349	0
5.29795	0
5.30241	0
5.30686	0
5.31132	0
5.31578	0
5.32023	0
5.32469	0
5.32915	0
5.33361	0
5.33806	0
5.34252	0
5.34698	0
5.35143	0
5.35589	0
5.36035	0
5.36481	0
5.36926	0
5.37372	0
5.37818	0
5.38263	0
5.38709	0
5.39155	0
5.396	0
5.40046	0
5.40492	0
5.40938	0
5.41383	0
5.41829	0
5.42275	0
5.42803	0
5.43248	0
5.43694	0
5.4414	0
5.44586	0
5.45031	0
5.45477	0
5.45923	0
5.46368	0
5.46814	0
5.4726	0
5.47705	0
5.48151	0
5.48597	0
5.49043	0
5.49488	0
5.49934	0
5.5038	0
5.50825	0
5.51271	0
5.51717	0
5.52163	0
5.52608	0
5.53054	0
5.535	0
5.53945	0
5.54391	0
5.54837	0
5.55282	0
5.55728	0
5.56174	0
5.5662	0
5.57065	0
5.57511	0
5.57957	0
5.58402	0
5.58848	0
5.59294	0
5.59822	0
5.60267	0
5.60713	0
5.61159	0
5.61604	0
5.6205	0
5.62496	0
5.62942	0
5.63387	0
5.63833	0
5.64279	0
5.64724	0
5.6517	0
5.65616	0
5.66061	0
5.66507	0
5.66953	0
5.67399	0
5.67844	0
5.6829	0
5.68736	0
5.69181	0
5.69627	0
5.70073	0
5.70519	0
5.70964	0
5.7141	0
5.71856	0
5.72301	0
5.72747	0
5.73193	0
5.73638	0
5.74084	0
5.7453	0
5.74976	0
5.75421	0
5.75867	0
5.76313	0
5.76758	0
5.77204	0
5.7765	0
5.78095	0
5.78541	0
5.78987	0
5.79433	0
5.79878	0
5.80324	0
5.8077	0
5.81215	0
5.81661	0
5.82107	0
5.82553	0
5.82998	0
5.83444	0
5.8389	0
5.84335	0
5.84864	0
5.8531	0
5.85755	0
5.86201	0
5.86647	0
5.87092	0
5.87538	0
5.87984	0
5.88429	0
5.88875	0
5.89321	0
5.89767	0
5.90212	0
5.90658	0
5.91104	0
5.91549	0
5.91995	0
5.92441	0
5.92887	0
5.93332	0
5.93778	0
5.94224	0
5.94669	0
5.95115	0
5.95561	0
5.96006	0
5.96452	0
5.96898	0
5.97344	0
5.97789	0
5.98235	0
5.98681	0
5.99126	0
5.99572	0
6.00018	0
6.00464	0
6.00909	0
6.01437	0
6.01883	0
6.02329	0
6.02774	0
6.0322	0
6.03666	0
6.04112	0
6.04557	0
6.05003	0
6.05449	0
6.05894	0
6.0634	0
6.06786	0
6.07231	0
6.07677	0
6.08123	0
6.08569	0
6.09014	0
6.0946	0
6.09906	0
6.10351	0
6.10797	0
6.11243	0
6.11689	0
6.12134	0
6.1258	0
6.13026	0
6.13471	0
6.13917	0
6.14363	0
6.14808	0
6.15254	0
6.157	0
6.16146	0
6.16591	0
6.17037	0
6.17483	0
6.17928	0
6.18374	0
6.1882	0
6.19265	0
6.19711	0
6.20157	0
6.20603	0
6.21048	0
6.21494	0
6.2194	0
6.22385	0
6.22831	0
6.23277	0
6.23723	0
6.24168	0
6.24614	0
6.2506	0
6.25505	0
6.25951	0
6.2648	0
6.26926	0
6.27372	0
6.27817	0
6.28263	0
6.28709	0
6.29154	0
6.296	0
6.30046	0
6.30492	0
6.30937	0
6.31383	0
6.31829	0
6.32274	0
6.3272	0
6.33166	0
6.33612	0
6.34057	0
6.34503	0
6.34949	0
6.35394	0
6.3584	0
6.36286	0
6.36731	0
6.37177	0
6.37623	0
6.38069	0
6.38514	0
6.3896	0
6.39406	0
6.39851	0
6.40297	0
6.40743	0
6.41188	0
6.41634	0
6.4208	0
6.42526	0
6.43054	0
6.435	0
6.43945	0
6.44391	0
6.44837	0
6.45282	0
6.45728	0
6.46174	0
6.4662	0
6.47065	0
6.47511	0
6.47957	0
6.48402	0
6.48848	0
6.49294	0
6.49739	0
6.50185	0
6.50631	0
6.51077	0
6.51522	0
6.51968	0
6.52414	0
6.52859	0
6.53305	0
6.53751	0
6.54197	0
6.54642	0
6.55088	0
6.55534	0
6.55979	0
6.56425	0
6.56871	0
6.57316	0
6.57762	0
6.58208	0
6.58654	0
6.59099	0
6.59545	0
6.59991	0
6.60436	0
6.60882	0
6.61328	0
6.61773	0
6.62219	0
6.62665	0
6.63111	0
6.63556	0
6.64002	0
6.64448	0
6.64893	0
6.65339	0
6.65785	0
6.66231	0
6.66676	0
6.67122	0
6.67568	0
6.68096	0
6.68542	0
6.68988	0
6.69433	0
6.69879	0
6.70325	0
6.70771	0
6.71216	0
6.71662	0
6.72108	0
6.72553	0
6.72999	0
6.73445	0
6.7389	0
6.74336	0
6.74782	0
6.75228	0
6.75673	0
6.76119	0
6.76565	0
6.7701	0
6.77456	0
6.77902	0
6.78347	0
6.78793	0
6.79239	0
6.79685	0
6.8013	0
6.80576	0
6.81022	0
6.81467	0
6.81913	0
6.82359	0
6.82805	0
6.8325	0
6.83696	0
6.84142	0
6.84672	0
6.85118	0
6.85563	0
6.86009	0
6.86455	0
6.869	0
6.87346	0
6.87792	0
6.88238	0
6.88683	0
6.89129	0
6.89575	0
6.9002	0
6.90466	0
6.90912	0
6.91358	0
6.91803	0
6.92249	0
6.92695	0
6.9314	0
6.93586	0
6.94032	0
6.94477	0
6.94923	0
6.95369	0
6.95815	0
6.9626	0
6.96706	0
6.97152	0
6.97597	0
6.98043	0
6.98489	0
6.98934	0
6.9938	0
6.99826	0
7.00272	0
7.00717	0
7.01163	0
7.01609	0
7.02054	0
7.025	0
7.02946	0
7.03392	0
7.03837	0
7.04283	0
7.04729	0
7.05174	0
7.0562	0
7.06066	0
7.06511	0
7.06957	0
7.07403	0
7.07849	0
7.08294	0
7.0874	0
7.09186	0
7.09714	0
7.10159	0
7.10605	0
7.11051	0
7.11497	0
7.11942	0
7.12388	0
7.12834	0
7.13279	0
7.13725	0
7.14171	0
7.14616	0
7.15062	0
7.15508	0
7.15954	0
7.16399	0
7.16845	0
7.17291	0
7.17736	0
7.18182	0
7.18628	0
7.19074	0
7.19519	0
7.19965	0
7.20411	0
7.20856	0
7.21302	0
7.21748	0
7.22193	0
7.22639	0
7.23085	0
7.23531	0
7.23976	0
7.24422	0
7.24868	0
7.25313	0
7.25759	0
7.26288	0
7.26734	0
7.27179	0
7.27625	0
7.28071	0
7.28516	0
7.28962	0
7.29408	0
7.29854	0
7.30299	0
7.30745	0
7.31191	0
7.31636	0
7.32082	0
7.32528	0
7.32974	0
7.33419	0
7.33865	0
7.34311	0
7.34756	0
7.35202	0
7.35648	0
7.36093	0
7.36539	0
7.36985	0
7.37431	0
7.37876	0
7.38322	0
7.38768	0
7.39213	0
7.39659	0
7.40105	0
7.4055	0
7.40996	0
7.41442	0
7.41888	0
7.42333	0
7.42779	0
7.43225	0
7.4367	0
7.44116	0
7.44562	0
7.45008	0
7.45453	0
7.45899	0
7.46345	0
7.4679	0
7.47236	0
7.47682	0
7.48127	0
7.48573	0
7.49019	0
7.49465	0
7.4991	0
7.50356	0
7.50802	0
7.5133	0
7.51775	0
7.52221	0
7.52667	0
7.53113	0
7.53558	0
7.54004	0
7.5445	0
7.54895	0
7.55341	0
7.55787	0
7.56232	0
7.56678	0
7.57124	0
7.5757	0
7.58015	0
7.58461	0
7.58907	0
7.59352	0
7.59798	0
7.60244	0
7.6069	0
7.61135	0
7.61581	0
7.62027	0
7.62472	0
7.62918	0
7.63364	0
7.63809	0
7.64255	0
7.64701	0
7.65147	0
7.65592	0
7.66038	0
7.66484	0
7.66929	0
7.67375	0
7.67904	0
7.6835	0
7.68795	0
7.69241	0
7.69687	0
7.70132	0
7.70578	0
7.71024	0
7.7147	0
7.71915	0
7.72361	0
7.72807	0
7.73252	0
7.73698	0
7.74144	0
7.74589	0
7.75035	0
7.75481	0
7.75927	0
7.76372	0
7.76818	0
7.77264	0
7.77709	0
7.78155	0
7.78601	0
7.79047	0
7.79492	0
7.79938	0
7.80384	0
7.80829	0
7.81275	0
7.81721	0
7.82166	0
7.82612	0
7.83058	0
7.83504	0
7.83949	0
7.84395	0
7.84841	0
7.85286	0
7.85732	0
7.86178	0
7.86624	0
7.87069	0
7.87515	0
7.87961	0
7.88406	0
7.88852	0
7.89298	0
7.89743	0
7.90189	0
7.90635	0
7.91081	0
7.91526	0
7.91972	0
7.92418	0
7.92947	0
7.93393	0
7.93839	0
7.94284	0
7.9473	0
7.95176	0
7.95621	0
7.96067	0
7.96513	0
7.96959	0
7.97404	0
7.9785	0
7.98296	0
7.98741	0
7.99187	0
7.99633	0
8.00078	0
8.00524	0
8.0097	0
8.01416	0
8.01861	0
8.02307	0
8.02753	0
8.03198	0
8.03644	0
8.0409	0
8.04536	0
8.04981	0
8.05427	0
8.05873	0
8.06318	0
8.06764	0
8.0721	0
8.07656	0
8.08101	0
8.08547	0
8.08993	0
8.09522	0
8.09968	0
8.10414	0
8.10859	0
8.11305	0
8.11751	0
8.12196	0
8.12642	0
8.13088	0
8.13533	0
8.13979	0
8.14425	0
8.14871	0
8.15316	0
8.15762	0
8.16208	0
8.16653	0
8.17099	0
8.17545	0
8.1799	0
8.18436	0
8.18882	0
8.19328	0
8.19773	0
8.20219	0
8.20665	0
8.2111	0
8.21556	0
8.22002	0
8.22448	0
8.22893	0
8.23339	0
8.23785	0
8.2423	0
8.24676	0
8.25122	0
8.25567	0
8.26013	0
8.26459	0
8.26905	0
8.2735	0
8.27796	0
8.28242	0
8.28687	0
8.29133	0
8.29579	0
8.30024	0
8.3047	0
8.30916	0
8.31362	0
8.31807	0
8.32253	0
8.32699	0
8.33144	0
8.3359	0
8.34036	0
8.34567	0
8.35012	0
8.35458	0
8.35904	0
8.36349	0
8.36795	0
8.37241	0
8.37687	0
8.38132	0
8.38578	0
8.39024	0
8.39469	0
8.39915	0
8.40361	0
8.40807	0
8.41252	0
8.41698	0
8.42144	0
8.42589	0
8.43035	0
8.43481	0
8.43926	0
8.44372	0
8.44818	0
8.45264	0
8.45709	0
8.46155	0
8.46601	0
8.47046	0
8.47492	0
8.47938	0
8.48384	0
8.48829	0
8.49275	0
8.49721	0
8.50166	0
8.50612	0
8.51145	0
8.51591	0
8.52036	0
8.52482	0
8.52928	0
8.53373	0
8.53819	0
8.54265	0
8.54711	0
8.55156	0
8.55602	0
8.56048	0
8.56493	0
8.56939	0
8.57385	0
8.5783	0
8.58276	0
8.58722	0
8.59168	0
8.59613	0
8.60059	0
8.60505	0
8.6095	0
8.61396	0
8.61842	0
8.62288	0
8.62733	0
8.63179	0
8.63625	0
8.6407	0
8.64516	0
8.64962	0
8.65407	0
8.65853	0
8.66299	0
8.66745	0
8.6719	0
8.67636	0
8.68082	0
8.68527	0
8.68973	0
8.69419	0
8.69865	0
8.7031	0
8.70756	0
8.71202	0
8.71647	0
8.72093	0
8.72539	0
8.72984	0
8.7343	0
8.73876	0
8.74322	0
8.74767	0
8.75213	0
8.75659	0
8.76188	0
8.76634	0
8.77079	0
8.77525	0
8.77971	0
8.78416	0
8.78862	0
8.79308	0
8.79754	0
8.80199	0
8.80645	0
8.81091	0
8.81536	0
8.81982	0
8.82428	0
8.82873	0
8.83319	0
8.83765	0
8.84211	0
8.84656	0
8.85102	0
8.85548	0
8.85993	0
8.86439	0
8.86885	0
8.87331	0
8.87776	0
8.88222	0
8.88668	0
8.89113	0
8.89559	0
8.90005	0
8.9045	0
8.90896	0
8.91342	0
8.91788	0
8.92233	0
8.92679	0
8.93208	0
8.93653	0
8.94099	0
8.94545	0
8.94991	0
8.95436	0
8.95882	0
8.96328	0
[truncated: 24,898 more rows]

## Sheet: Figure 3b - Bennu
Retention Time (min)	Mass Spectral Intensity (arb)
0.00482283	0
0.0129916	0
0.0174486	0
0.0219055	0
0.0263623	0
0.0308198	0
0.0352766	0
0.0397337	0
0.0441906	0
0.0486479	0
0.0531048	0
0.0575617	0
0.0620192	0
0.066476	0
0.0709329	0
0.0753899	0
0.0798473	0
0.084304	0
0.0887611	0
0.0932181	0
0.0985274	0
0.102984	0
0.107442	0
0.111899	0
0.116356	0
0.120813	0
0.12527	0
0.129727	0
0.134184	0
0.138641	0
0.143098	0
0.147555	0
0.152012	0
0.156469	0
0.160926	0
0.165383	0
0.16984	0
0.174297	0
0.179583	0
0.18404	0
0.188497	0
0.192954	0
0.197411	0
0.201868	0
0.206325	0
0.210782	0
0.215239	0
0.219696	0
0.224154	0
0.228611	0
0.233068	0
0.237525	0
0.241982	0
0.246438	0
0.250896	0
0.255353	0
0.25981	0
0.265124	0
0.269581	0
0.274038	0
0.278495	0
0.282952	0
0.287409	0
0.291866	0
0.296323	0
0.30078	0
0.305237	0
0.309694	0
0.314151	0
0.318608	0
0.323065	0
0.327522	0
0.33198	0
0.336436	0
0.340894	0
0.346206	0
0.350663	0
0.35512	0
0.359577	0
0.364034	0
0.368491	0
0.372949	0
0.377406	0
0.381862	0
0.386319	0
0.390777	0
0.395234	0
0.399691	0
0.404148	0
0.408605	0
0.413062	0
0.417519	0
0.421976	0
0.426433	0
0.431761	0
0.436218	0
0.440675	0
0.445132	0
0.449589	0
0.454047	0
0.458504	0
0.462961	0
0.467418	0
0.471875	0
0.476332	0
0.480789	0
0.485246	0
0.489703	0
0.49416	0
0.498617	0
0.503074	0
0.507531	0
0.512834	0
0.517291	0
0.521748	0
0.526205	0
0.530662	0
0.535119	0
0.539576	0
0.544033	0
0.54849	0
0.552947	0
0.557404	0
0.561861	0
0.566318	0
0.570775	0
0.575232	0
0.579689	0
0.584146	0
0.588603	0
0.59306	0
0.598381	0
0.602838	0
0.607295	0
0.611752	0
0.616209	0
0.620666	0
0.625123	0
0.62958	0
0.634037	0
0.638494	0
0.642951	0
0.647408	0
0.651865	0
0.656322	0
0.660779	0
0.665236	0
0.669693	0
0.67415	0
0.679467	0
0.683924	0
0.688381	0
0.692837	0
0.697295	0
0.701752	0
0.706209	0
0.710666	0
0.715123	0
0.71958	0
0.724037	0
0.728494	0
0.732951	0
0.737408	0
0.741865	0
0.746322	0
0.750779	0
0.755236	0
0.759693	0
0.765007	0
0.769464	0
0.773921	0
0.778378	0
0.782835	0
0.787292	0
0.791749	0
0.796206	0
0.800663	0
0.80512	0
0.809577	0
0.814034	0
0.818492	0
0.822949	0
0.827406	0
0.831863	0
0.83632	0
0.840777	0
0.845234	0
0.850546	0
0.855003	0
0.85946	0
0.863917	0
0.868374	0
0.872831	0
0.877288	0
0.881745	0
0.886202	0
0.890659	0
0.895116	0
0.899574	0
0.90403	0
0.908487	0
0.912945	0
0.917401	0
0.921859	0
0.926316	0
0.931629	0
0.936086	0
0.940543	0
0.945	0
0.949457	0
0.953915	0
0.958372	0
0.962828	0
0.967286	0
0.971743	0
0.9762	0
0.980657	0
0.985113	0
0.989571	0
0.994028	0
0.998485	0
1.00294	0
1.0074	0
1.01186	0
1.01715	0
1.02161	0
1.02606	0
1.03052	0
1.03498	0
1.03943	0
1.04389	0
1.04835	0
1.05281	0
1.05726	0
1.06172	0
1.06618	0
1.07063	0
1.07509	0
1.07955	0
1.084	0
1.08846	0
1.09292	0
1.09822	0
1.10268	0
1.10713	0
1.11159	0
1.11605	0
1.1205	0
1.12496	0
1.12942	0
1.13388	0
1.13833	0
1.14279	0
1.14725	0
1.1517	0
1.15616	0
1.16062	0
1.16507	0
1.16953	0
1.17399	0
1.17845	0
1.18375	0
1.18821	0
1.19267	0
1.19713	0
1.20158	0
1.20604	0
1.2105	0
1.21495	0
1.21941	0
1.22387	0
1.22833	0
1.23278	0
1.23724	0
1.2417	0
1.24615	0
1.25061	0
1.25507	0
1.25952	0
1.26484	0
1.2693	0
1.27376	0
1.27821	0
1.28267	0
1.28713	0
1.29158	0
1.29604	0
1.3005	0
1.30496	0
1.30941	0
1.31387	0
1.31833	0
1.32278	0
1.32724	0
1.3317	0
1.33615	0
1.34061	0
1.34507	0
1.34953	0
1.35398	0
1.35844	0
1.3629	0
1.36735	0
1.37181	0
1.37627	0
1.38073	0
1.38518	0
1.38964	0
1.3941	0
1.39855	0
1.40301	0
1.40747	0
1.41192	0
1.41638	0
1.42084	0
1.4253	0
1.43059	0
1.43505	0
1.43951	0
1.44397	0
1.44842	0
1.45288	0
1.45734	0
1.46179	0
1.46625	0
1.47071	0
1.47516	0
1.47962	0
1.48408	0
1.48854	0
1.49299	0
1.49745	0
1.50191	0
1.50636	0
1.51082	0
1.51614	0
1.52059	0
1.52505	0
1.52951	0
1.53396	0
1.53842	0
1.54288	0
1.54733	0
1.55179	0
1.55625	0
1.56071	0
1.56516	0
1.56962	0
1.57408	0
1.57853	0
1.58299	0
1.58745	0
1.59191	0
1.59636	0
1.60082	0
1.60528	0
1.60973	0
1.61419	0
1.61865	0
1.6231	0
1.62756	0
1.63202	0
1.63648	0
1.64093	0
1.64539	0
1.64985	0
1.6543	0
1.65876	0
1.66322	0
1.66768	0
1.67213	0
1.67659	0
1.68189	0
1.68635	0
1.69081	0
1.69527	0
1.69972	0
1.70418	0
1.70864	0
1.71309	0
1.71755	0
1.72201	0
1.72646	0
1.73092	0
1.73538	0
1.73984	0
1.74429	0
1.74875	0
1.75321	0
1.75766	0
1.76299	0
1.76744	0
1.7719	0
1.77636	0
1.78082	0
1.78527	0
1.78973	0
1.79419	0
1.79864	0
1.8031	0
1.80756	0
1.81202	0
1.81647	0
1.82093	0
1.82539	0
1.82984	0
1.8343	0
1.83876	0
1.84321	0
1.84767	0
1.85213	0
1.85659	0
1.86104	0
1.8655	0
1.86996	0
1.87441	0
1.87887	0
1.88333	0
1.88779	0
1.89224	0
1.8967	0
1.90116	0
1.90561	0
1.91007	0
1.91453	0
1.91898	0
1.92344	0
1.9279	0
1.93322	0
1.93768	0
1.94213	0
1.94659	0
1.95105	0
1.95551	0
1.95996	0
1.96442	0
1.96888	0
1.97333	0
1.97779	0
1.98225	0
1.9867	0
1.99116	0
1.99562	0
2.00008	0
2.00453	0
2.00899	0
2.01345	0
2.0179	0
2.02236	0
2.02682	0
2.03127	0
2.03573	0
2.04019	0
2.04465	0
2.0491	0
2.05356	0
2.05802	0
2.06247	0
2.06693	0
2.07139	0
2.07585	0
2.0803	0
2.08476	0
2.08922	0
2.09367	0
2.09813	0
2.10259	0
2.10704	0
2.1115	0
2.11596	0
2.12042	0
2.12487	0
2.12933	0
2.13379	0
2.13824	0
2.1427	0
2.14716	0
2.15162	0
2.15607	0
2.16053	0
2.16499	0
2.16944	0
2.1739	0
2.17836	0
2.18368	0
2.18814	0
2.1926	0
2.19705	0
2.20151	0
2.20597	0
2.21042	0
2.21488	0
2.21934	0
2.2238	0
2.22825	0
2.23271	0
2.23717	0
2.24162	0
2.24608	0
2.25054	0
2.25499	0
2.25945	0
2.26478	0
2.26924	0
2.27369	0
2.27815	0
2.28261	0
2.28707	0
2.29152	0
2.29598	0
2.30044	0
2.30489	0
2.30935	0
2.31381	0
2.31827	0
2.32272	0
2.32718	0
2.33164	0
2.33609	0
2.34055	0
2.34501	0
2.35031	0
2.35477	0
2.35923	0
2.36368	0
2.36814	0
2.3726	0
2.37705	0
2.38151	0
2.38597	0
2.39043	0
2.39488	0
2.39934	0
2.4038	0
2.40825	0
2.41271	0
2.41717	0
2.42162	0
2.42608	0
2.43054	0
2.435	0
2.43945	0
2.44391	0
2.44837	0
2.45282	0
2.45728	0
2.46174	0
2.46619	0
2.47065	0
2.47511	0
2.47957	0
2.48402	0
2.48848	0
2.49294	0
2.49739	0
2.50185	0
2.50631	0
2.51077	0
2.51612	0
2.52057	0
2.52503	0
2.52949	0
2.53394	0
2.5384	0
2.54286	0
2.54731	0
2.55177	0
2.55623	0
2.56069	0
2.56514	0
2.5696	0
2.57406	0
2.57851	0
2.58297	0
2.58743	0
2.59188	0
2.59723	0
2.60168	0
2.60614	0
2.6106	0
2.61505	0
2.61951	0
2.62397	0
2.62843	0
2.63288	0
2.63734	0
2.6418	0
2.64625	0
2.65071	0
2.65517	0
2.65963	0
2.66408	0
2.66854	0
2.673	0
2.67745	0
2.68191	0
2.68637	0
2.69082	0
2.69528	0
2.69974	0
2.7042	0
2.70865	0
2.71311	0
2.71757	0
2.72202	0
2.72648	0
2.73094	0
2.73539	0
2.73985	0
2.74431	0
2.74877	0
2.75322	0
2.75768	0
2.76303	0
2.76748	0
2.77194	0
2.7764	0
2.78086	0
2.78531	0
2.78977	0
2.79423	0
2.79868	0
2.80314	0
2.8076	0
2.81205	0
2.81651	0
2.82097	0
2.82543	0
2.82988	0
2.83434	0
2.8388	0
2.84325	0
2.8486	0
2.85306	0
2.85752	0
2.86197	0
2.86643	0
2.87089	0
2.87535	0
2.8798	0
2.88426	0
2.88872	0
2.89317	0
2.89763	0
2.90209	0
2.90655	0
2.911	0
2.91546	0
2.91992	0
2.92437	0
2.92883	0
2.93329	0
2.93774	0
2.9422	0
2.94666	0
2.95112	0
2.95557	0
2.96003	0
2.96449	0
2.96894	0
2.9734	0
2.97786	0
2.98231	0
2.98677	0
2.99123	0
2.99569	0
3.00014	0
3.0046	0
3.00906	0
3.01436	0
3.01882	0
3.02328	0
3.02774	0
3.03219	0
3.03665	0
3.04111	0
3.04556	0
3.05002	0
3.05448	0
3.05893	0
3.06339	0
3.06785	0
3.07231	0
3.07676	0
3.08122	0
3.08568	0
3.09013	0
3.09459	0
3.09991	0
3.10437	0
3.10883	0
3.11328	0
3.11774	0
3.1222	0
3.12665	0
3.13111	0
3.13557	0
3.14002	0
3.14448	0
3.14894	0
3.1534	0
3.15785	0
3.16231	0
3.16677	0
3.17122	0
3.17568	0
3.18102	0
3.18548	0
3.18994	0
3.1944	0
3.19885	0
3.20331	0
3.20777	0
3.21222	0
3.21668	0
3.22114	0
3.22559	0
3.23005	0
3.23451	0
3.23897	0
3.24342	0
3.24788	0
3.25234	0
3.25679	0
3.26125	0
3.26661	0
3.27106	0
3.27552	0
3.27998	0
3.28443	0
3.28889	0
3.29335	0
3.29781	0
3.30226	0
3.30672	0
3.31118	0
3.31563	0
3.32009	0
3.32455	0
3.32901	0
3.33346	0
3.33792	0
3.34238	0
3.34683	0
3.35129	0
3.35575	0
3.3602	0
3.36466	0
3.36912	0
3.37358	0
3.37803	0
3.38249	0
3.38695	0
3.3914	0
3.39586	0
3.40032	0
3.40478	0
3.40923	0
3.41369	0
3.41815	0
3.4226	0
3.42706	0
3.43241	0
3.43687	0
3.44133	0
3.44578	0
3.45024	0
3.4547	0
3.45915	0
3.46361	0
3.46807	0
3.47253	0
3.47698	0
3.48144	0
3.4859	0
3.49035	0
3.49481	0
3.49927	0
3.50372	0
3.50818	0
3.51264	0
3.5171	0
3.52155	0
3.52601	0
3.53047	0
3.53492	0
3.53938	0
3.54384	0
3.54829	0
3.55275	0
3.55721	0
3.56167	0
3.56612	0
3.57058	0
3.57504	0
3.57949	0
3.58395	0
3.58841	0
3.59287	0
3.59732	0
3.60178	0
3.60624	0
3.61069	0
3.61515	0
3.61961	0
3.62406	0
3.62852	0
3.63298	0
3.63744	0
3.64189	0
3.64635	0
3.65081	0
3.65526	0
3.65972	0
3.66418	0
3.66863	0
3.67309	0
3.67755	0
3.68289	0
3.68735	0
3.69181	0
3.69626	0
3.70072	0
3.70518	0
3.70964	0
3.71409	0
3.71855	0
3.72301	0
3.72746	0
3.73192	0
3.73638	0
3.74083	0
3.74529	0
3.74975	0
3.75421	0
3.75866	0
3.76312	0
3.76758	0
3.77203	0
3.77649	0
3.78095	0
3.78541	0
3.78986	0
3.79432	0
3.79878	0
3.80323	0
3.80769	0
3.81215	0
3.8166	0
3.82106	0
3.82552	0
3.82998	0
3.83443	0
3.83889	0
3.84335	0
3.84868	0
3.85314	0
3.85759	0
3.86205	0
3.86651	0
3.87096	0
3.87542	0
3.87988	0
3.88434	0
3.88879	0
3.89325	0
3.89771	0
3.90216	0
3.90662	0
3.91108	0
3.91554	0
3.91999	0
3.92445	0
3.92891	0
3.93336	0
3.93782	0
3.94228	0
3.94673	0
3.95119	0
3.95565	0
3.96011	0
3.96456	0
3.96902	0
3.97348	0
3.97793	0
3.98239	0
3.98685	0
3.9913	0
3.99576	0
4.00022	0
4.00468	0
4.00913	0
4.01359	0
4.01805	0
4.0225	0
4.02696	0
4.03142	0
4.03587	0
4.04033	0
4.04479	0
4.04925	0
4.0537	0
4.05816	0
4.06262	0
4.06707	0
4.07153	0
4.07599	0
4.08045	0
4.0849	0
4.08936	0
4.09382	0
4.09914	0
4.10359	0
4.10805	0
4.11251	0
4.11696	0
4.12142	0
4.12588	0
4.13034	0
4.13479	0
4.13925	0
4.14371	0
4.14816	0
4.15262	0
4.15708	0
4.16153	0
4.16599	0
4.17045	0
4.17491	0
4.17936	0
4.18382	0
4.18828	0
4.19273	0
4.19719	0
4.20165	0
4.20611	0
4.21056	0
4.21502	0
4.21948	0
4.22393	0
4.22839	0
4.23285	0
4.2373	0
4.24176	0
4.24622	0
4.25068	0
4.25513	0
4.25959	0
4.26491	0
4.26937	0
4.27383	0
4.27828	0
4.28274	0
4.2872	0
4.29165	0
4.29611	0
4.30057	0
4.30503	0
4.30948	0
4.31394	0
4.3184	0
4.32285	0
4.32731	0
4.33177	0
4.33623	0
4.34068	0
4.34514	0
4.3496	0
4.35405	0
4.35851	0
4.36297	0
4.36742	0
4.37188	0
4.37634	0
4.3808	0
4.38525	0
4.38971	0
4.39417	0
4.39862	0
4.40308	0
4.40754	0
4.412	0
4.41645	0
4.42091	0
4.42537	0
4.42982	0
4.43428	0
4.43874	0
4.44319	0
4.44765	0
4.45211	0
4.45657	0
4.46102	0
4.46548	0
4.46994	0
4.47439	0
4.47885	0
4.48331	0
4.48776	0
4.49222	0
4.49668	0
4.50114	0
4.50559	0
4.51005	0
4.51536	0
4.51981	0
4.52427	0
4.52873	0
4.53318	0
4.53764	0
4.5421	0
4.54656	0
4.55101	0
4.55547	0
4.55993	0
4.56438	0
4.56884	0
4.5733	0
4.57775	0
4.58221	0
4.58667	0
4.59113	0
4.59558	0
4.60004	0
4.6045	0
4.60895	0
4.61341	0
4.61787	0
4.62232	0
4.62678	0
4.63124	0
4.6357	0
4.64015	0
4.64461	0
4.64907	0
4.65352	0
4.65798	0
4.66244	0
4.6669	0
4.67135	0
4.67581	0
4.68115	0
4.6856	0
4.69006	0
4.69452	0
4.69897	0
4.70343	0
4.70789	0
4.71234	0
4.7168	0
4.72126	0
4.72572	0
4.73017	0
4.73463	0
4.73909	0
4.74354	0
4.748	0
4.75246	0
4.75692	0
4.76137	0
4.76583	0
4.77029	0
4.77474	0
4.7792	0
4.78366	0
4.78811	0
4.79257	0
4.79703	0
4.80149	0
4.80594	0
4.8104	0
4.81486	0
4.81931	0
4.82377	0
4.82823	0
4.83268	0
4.83714	0
4.8416	0
4.84606	0
4.85051	0
4.85497	0
4.85943	0
4.86388	0
4.86834	0
4.8728	0
4.87726	0
4.88171	0
4.88617	0
4.89063	0
4.89508	0
4.89954	0
4.904	0
4.90845	0
4.91291	0
4.91737	0
4.92183	0
4.92628	0
4.93161	0
4.93607	0
4.94052	0
4.94498	0
4.94944	0
4.95389	0
4.95835	0
4.96281	0
4.96726	0
4.97172	0
4.97618	0
4.98064	0
4.98509	0
4.98955	0
4.99401	0
4.99846	0
5.00292	0
5.00738	0
5.01183	0
5.01717	0
5.02163	0
5.02608	0
5.03054	0
5.035	0
5.03946	0
5.04391	0
5.04837	0
5.05283	0
5.05728	0
5.06174	0
5.0662	0
5.07065	0
5.07511	0
5.07957	0
5.08403	0
5.08848	0
5.09294	0
5.0974	0
5.10185	0
5.10631	0
5.11077	0
5.11522	0
5.11968	0
5.12414	0
5.1286	0
5.13305	0
5.13751	0
5.14197	0
5.14642	0
5.15088	0
5.15534	0
5.15979	0
5.16425	0
5.16871	0
5.17317	0
5.17762	0
5.18295	0
5.18741	0
5.19187	0
5.19633	0
5.20078	0
5.20524	0
5.2097	0
5.21415	0
5.21861	0
5.22307	0
5.22752	0
5.23198	0
5.23644	0
5.2409	0
5.24535	0
5.24981	0
5.25427	0
5.25872	0
5.26318	0
5.26764	0
5.2721	0
5.27655	0
5.28101	0
5.28547	0
5.28992	0
5.29438	0
5.29884	0
5.30329	0
5.30775	0
5.31221	0
5.31667	0
5.32112	0
5.32558	0
5.33004	0
5.33449	0
5.33895	0
5.34341	0
5.34787	0
5.35232	0
5.35678	0
5.36124	0
5.36569	0
5.37015	0
5.37461	0
5.37906	0
5.38352	0
5.38798	0
5.39244	0
5.39689	0
5.40135	0
5.40581	0
5.41026	0
5.41472	0
5.41918	0
5.42363	0
5.42809	0
5.43343	0
5.43788	0
5.44234	0
5.4468	0
5.45125	0
5.45571	0
5.46017	0
5.46462	0
5.46908	0
5.47354	0
5.478	0
5.48245	0
5.48691	0
5.49137	0
5.49582	0
5.50028	0
5.50474	0
5.5092	0
5.51365	0
5.51811	0
5.52257	0
5.52702	0
5.53148	0
5.53594	0
5.54039	0
5.54485	0
5.54931	0
5.55377	0
5.55822	0
5.56268	0
5.56714	0
5.57159	0
5.57605	0
5.58051	0
5.58497	0
5.58942	0
5.59388	0
5.5992	0
5.60366	0
5.60812	0
5.61257	0
5.61703	0
5.62149	0
5.62595	0
5.6304	0
5.63486	0
5.63932	0
5.64377	0
5.64823	0
5.65269	0
5.65715	0
5.6616	0
5.66606	0
5.67052	0
5.67497	0
5.67943	0
5.68389	0
5.68834	0
5.6928	0
5.69726	0
5.70172	0
5.70617	0
5.71063	0
5.71509	0
5.71954	0
5.724	0
5.72846	0
5.73292	0
5.73737	0
5.74183	0
5.74629	0
5.75074	0
5.7552	0
5.75966	0
5.76411	0
5.76857	0
5.77303	0
5.77749	0
5.78194	0
5.7864	0
5.79086	0
5.79531	0
5.79977	0
5.80423	0
5.80868	0
5.81314	0
5.8176	0
5.82206	0
5.82651	0
5.83097	0
5.83543	0
5.83988	0
5.84434	0
5.84966	0
5.85412	0
5.85857	0
5.86303	0
5.86749	0
5.87195	0
5.8764	0
5.88086	0
5.88532	0
5.88977	0
5.89423	0
5.89869	0
5.90315	0
5.9076	0
5.91206	0
5.91652	0
5.92097	0
5.92543	0
5.92989	0
5.93434	0
5.9388	0
5.94326	0
5.94772	0
5.95217	0
5.95663	0
5.96109	0
5.96554	0
5.97	0
5.97446	0
5.97892	0
5.98337	0
5.98783	0
5.99229	0
5.99674	0
6.0012	0
6.00566	0
6.01011	0
6.01543	0
6.01989	0
6.02435	0
6.0288	0
6.03326	0
6.03772	0
6.04217	0
6.04663	0
6.05109	0
6.05555	0
6.06	0
6.06446	0
6.06892	0
6.07337	0
6.07783	0
6.08229	0
6.08675	0
6.0912	0
6.09651	0
6.10097	0
6.10543	0
6.10988	0
6.11434	0
6.1188	0
6.12325	0
6.12771	0
6.13217	0
6.13663	0
6.14108	0
6.14554	0
6.15	0
6.15445	0
6.15891	0
6.16337	0
6.16782	0
6.17228	0
6.17674	0
6.18206	0
6.18651	0
6.19097	0
6.19543	0
6.19988	0
6.20434	0
6.2088	0
6.21325	0
6.21771	0
6.22217	0
6.22663	0
6.23108	0
6.23554	0
6.24	0
6.24445	0
6.24891	0
6.25337	0
6.25783	0
6.26228	0
6.26674	0
6.2712	0
6.27565	0
6.28011	0
6.28457	0
6.28902	0
6.29348	0
6.29794	0
6.3024	0
6.30685	0
6.31131	0
6.31577	0
6.32022	0
6.32468	0
6.32914	0
6.33359	0
6.33805	0
6.34251	0
6.34783	0
6.35229	0
6.35675	0
6.3612	0
6.36566	0
6.37012	0
6.37458	0
6.37903	0
6.38349	0
6.38795	0
6.3924	0
6.39686	0
6.40132	0
6.40577	0
6.41023	0
6.41469	0
6.41915	0
6.4236	0
6.42806	0
6.43334	0
6.4378	0
6.44226	0
6.44672	0
6.45117	0
6.45563	0
6.46009	0
6.46454	0
6.469	0
6.47346	0
6.47791	0
6.48237	0
6.48683	0
6.49129	0
6.49574	0
6.5002	0
6.50466	0
6.50911	0
6.51357	0
6.51803	0
6.52249	0
6.52694	0
6.5314	0
6.53586	0
6.54031	0
6.54477	0
6.54923	0
6.55368	0
6.55814	0
6.5626	0
6.56706	0
6.57151	0
6.57597	0
6.58043	0
6.58488	0
6.58934	0
6.5938	0
6.59911	0
6.60356	0
6.60802	0
6.61248	0
6.61693	0
6.62139	0
6.62585	0
6.63031	0
6.63476	0
6.63922	0
6.64368	0
6.64813	0
6.65259	0
6.65705	0
6.6615	0
6.66596	0
6.67042	0
6.67488	0
6.67933	0
6.68379	0
6.68825	0
6.6927	0
6.69716	0
6.70162	0
6.70608	0
6.71053	0
6.71499	0
6.71945	0
6.7239	0
6.72836	0
6.73282	0
6.73727	0
6.74173	0
6.74619	0
6.75065	0
6.7551	0
6.75956	0
6.76402	0
6.76847	0
6.77293	0
6.77739	0
6.78185	0
6.7863	0
6.79076	0
6.79522	0
6.79967	0
6.80413	0
6.80859	0
6.81304	0
6.8175	0
6.82196	0
6.82642	0
6.83087	0
6.83533	0
6.83979	0
6.84424	0
6.84957	0
6.85402	0
6.85848	0
6.86294	0
6.8674	0
6.87185	0
6.87631	0
6.88077	0
6.88522	0
6.88968	0
6.89414	0
6.89859	0
6.90305	0
6.90751	0
6.91197	0
6.91642	0
6.92088	0
6.92534	0
6.92979	0
6.93425	0
6.93871	0
6.94317	0
6.94762	0
6.95208	0
6.95654	0
6.96099	0
6.96545	0
6.96991	0
6.97436	0
6.97882	0
6.98328	0
6.98774	0
6.99219	0
6.99665	0
7.00111	0
7.00556	0
7.01002	0
7.01532	0
7.01978	0
7.02423	0
7.02869	0
7.03315	0
7.0376	0
7.04206	0
7.04652	0
7.05097	0
7.05543	0
7.05989	0
7.06435	0
7.0688	0
7.07326	0
7.07772	0
7.08217	0
7.08663	0
7.09109	0
7.09555	0
7.1	0
7.10446	0
7.10892	0
7.11337	0
7.11783	0
7.12229	0
7.12674	0
7.1312	0
7.13566	0
7.14012	0
7.14457	0
7.14903	0
7.15349	0
7.15794	0
7.1624	0
7.16686	0
7.17131	0
7.17577	0
7.18023	0
7.18469	0
7.18914	0
7.1936	0
7.19806	0
7.20251	0
7.20697	0
7.21143	0
7.21589	0
7.22034	0
7.2248	0
7.22926	0
7.23371	0
7.23817	0
7.24263	0
7.24708	0
7.25154	0
7.256	0
7.26046	0
7.26576	0
7.27022	0
7.27468	0
7.27913	0
7.28359	0
7.28805	0
7.2925	0
7.29696	0
7.30142	0
7.30587	0
7.31033	0
7.31479	0
7.31925	0
7.3237	0
7.32816	0
7.33262	0
7.33707	0
7.34153	0
7.34599	0
7.35045	0
7.3549	0
7.35936	0
7.36382	0
7.36827	0
7.37273	0
7.37719	0
7.38164	0
7.3861	0
7.39056	0
7.39502	0
7.39947	0
7.40393	0
7.40839	0
7.41284	0
7.4173	0
7.42176	0
7.42622	0
7.43152	0
7.43598	0
7.44044	0
7.4449	0
7.44935	0
7.45381	0
7.45827	0
7.46272	0
7.46718	0
7.47164	0
7.47609	0
7.48055	0
7.48501	0
7.48947	0
7.49392	0
7.49838	0
7.50284	0
7.50729	0
7.51175	0
7.51621	0
7.52067	0
7.52512	0
7.52958	0
7.53404	0
7.53849	0
7.54295	0
7.54741	0
7.55186	0
7.55632	0
7.56078	0
7.56524	0
7.56969	0
7.57415	0
7.57861	0
7.58306	0
7.58752	0
7.59198	0
7.59643	0
7.60089	0
7.60535	0
7.60981	0
7.61426	0
7.61872	0
7.62318	0
7.62763	0
7.63209	0
7.63655	0
7.64101	0
7.64546	0
7.64992	0
7.65438	0
7.65883	0
7.66329	0
7.66775	0
7.6722	0
7.67666	0
7.68198	0
7.68644	0
7.69089	0
7.69535	0
7.69981	0
7.70426	0
7.70872	0
7.71318	0
7.71763	0
7.72209	0
7.72655	0
7.73101	0
7.73546	0
7.73992	0
7.74438	0
7.74883	0
7.75329	0
7.75775	0
7.76221	0
7.76666	0
7.77112	0
7.77558	0
7.78003	0
7.78449	0
7.78895	0
7.7934	0
7.79786	0
7.80232	0
7.80678	0
7.81123	0
7.81569	0
7.82015	0
7.8246	0
7.82906	0
7.83352	0
7.83798	0
7.84243	0
7.84773	0
7.85218	0
7.85664	0
7.8611	0
7.86556	0
7.87001	0
7.87447	0
7.87893	0
7.88338	0
7.88784	0
7.8923	0
7.89675	0
7.90121	0
7.90567	0
7.91013	0
7.91458	0
7.91904	0
7.9235	0
7.92795	0
7.93241	0
7.93687	0
7.94133	0
7.94578	0
7.95024	0
7.9547	0
7.95915	0
7.96361	0
7.96807	0
7.97252	0
7.97698	0
7.98144	0
7.9859	0
7.99035	0
7.99481	0
7.99927	0
8.00372	0
8.00818	0
8.01264	0
8.01709	0
8.02155	0
8.02601	0
8.03047	0
8.03492	0
8.03938	0
8.04384	0
8.04829	0
8.05275	0
8.05721	0
8.06167	0
8.06612	0
8.07058	0
8.07504	0
8.07949	0
8.08395	0
8.08841	0
8.09286	0
8.09818	0
8.10264	0
8.10709	0
8.11155	0
8.11601	0
8.12046	0
8.12492	0
8.12938	0
8.13383	0
8.13829	0
8.14275	0
8.14721	0
8.15166	0
8.15612	0
8.16058	0
8.16503	0
8.16949	0
8.17395	0
8.17841	0
8.18286	0
8.18732	0
8.19178	0
8.19623	0
8.20069	0
8.20515	0
8.2096	0
8.21406	0
8.21852	0
8.22298	0
8.22743	0
8.23189	0
8.23635	0
8.2408	0
8.24526	0
8.24972	0
8.25418	0
8.25863	0
8.26394	0
8.2684	0
8.27285	0
8.27731	0
8.28177	0
8.28622	0
8.29068	0
8.29514	0
8.2996	0
8.30405	0
8.30851	0
8.31297	0
8.31742	0
8.32188	0
8.32634	0
8.3308	0
8.33525	0
8.33971	0
8.34417	0
8.34862	0
8.35308	0
8.35754	0
8.36199	0
8.36645	0
8.37091	0
8.37537	0
8.37982	0
8.38428	0
8.38874	0
8.39319	0
8.39765	0
8.40211	0
8.40656	0
8.41102	0
8.41548	0
8.41994	0
8.42439	0
8.42885	0
8.43331	0
8.43776	0
8.44222	0
8.44668	0
8.45114	0
8.45559	0
8.46005	0
8.46451	0
8.46896	0
8.47342	0
8.47788	0
8.48233	0
8.48679	0
8.49125	0
8.49571	0
8.50016	0
8.50462	0
8.50908	0
8.51437	0
8.51883	0
8.52328	0
8.52774	0
8.5322	0
8.53665	0
8.54111	0
8.54557	0
8.55003	0
8.55448	0
8.55894	0
8.5634	0
8.56785	0
8.57231	0
8.57677	0
8.58122	0
8.58568	0
8.59014	0
8.5946	0
8.59905	0
8.60351	0
8.60797	0
8.61242	0
8.61688	0
8.62134	0
8.6258	0
8.63025	0
8.63471	0
8.63917	0
8.64362	0
8.64808	0
8.65254	0
8.657	0
8.66145	0
8.66591	0
8.67037	0
8.67482	0
8.68015	0
8.6846	0
8.68906	0
8.69352	0
8.69798	0
8.70243	0
8.70689	0
8.71135	0
8.7158	0
8.72026	0
8.72472	0
8.72917	0
8.73363	0
8.73809	0
8.74255	0
8.747	0
8.75146	0
8.75592	0
8.76037	0
8.76483	0
8.76929	0
8.77375	0
8.7782	0
8.78266	0
8.78712	0
8.79157	0
8.79603	0
8.80049	0
8.80494	0
8.8094	0
8.81386	0
8.81832	0
8.82277	0
8.82723	0
8.83169	0
8.83614	0
8.8406	0
8.84506	0
8.84951	0
8.85397	0
8.85843	0
8.86289	0
8.86734	0
8.8718	0
8.87626	0
8.88071	0
8.88517	0
8.88963	0
8.89409	0
8.89854	0
8.903	0
8.90746	0
8.91191	0
8.91637	0
8.92083	0
8.92528	0
8.93063	0
8.93508	0
8.93954	0
8.944	0
8.94845	0
8.95291	0
8.95737	0
8.96182	0
8.96628	0
[truncated: 24,894 more rows]

## Sheet: Figure 3c - Standard (MS)
Retention Time (min)	Mass Spectral Intensity (arb)
0.00481254	0
0.010985	0
0.0154422	0
0.0198991	0
0.0243562	0
0.0288133	0
0.0332705	0
0.0377276	0
0.0421845	0
0.0466414	0
0.0510984	0
0.0555558	0
0.0600126	0
0.0644696	0
0.0689268	0
0.0733839	0
0.0778408	0
0.082298	0
0.086755	0
0.0912118	0
0.096413	0
0.10087	0
0.105327	0
0.109784	0
0.114241	0
0.118698	0
0.123155	0
0.127613	0
0.13207	0
0.136527	0
0.140983	0
0.14544	0
0.149898	0
0.154355	0
0.158812	0
0.163269	0
0.167726	0
0.172183	0
0.17664	0
0.181097	0
0.185554	0
0.190011	0
0.194468	0
0.198925	0
0.203382	0
0.207839	0
0.212296	0
0.216753	0
0.22121	0
0.225667	0
0.230124	0
0.234581	0
0.239038	0
0.243496	0
0.247953	0
0.25241	0
0.256866	0
0.262075	0
0.266532	0
0.270989	0
0.275446	0
0.279903	0
0.28436	0
0.288817	0
0.293274	0
0.297731	0
0.302188	0
0.306645	0
0.311102	0
0.315559	0
0.320016	0
0.324473	0
0.32893	0
0.333387	0
0.337844	0
0.342301	0
0.346758	0
0.351215	0
0.355673	0
0.36013	0
0.364587	0
0.369044	0
0.373501	0
0.377958	0
0.382415	0
0.386872	0
0.391329	0
0.395786	0
0.400243	0
0.4047	0
0.409157	0
0.413614	0
0.418071	0
0.422528	0
0.426985	0
0.431442	0
0.435899	0
0.440356	0
0.444813	0
0.449271	0
0.453728	0
0.458184	0
0.462641	0
0.467098	0
0.471556	0
0.476013	0
0.48047	0
0.484927	0
0.489384	0
0.493841	0
0.498298	0
0.502755	0
0.507212	0
0.51241	0
0.516867	0
0.521324	0
0.525781	0
0.530238	0
0.534695	0
0.539152	0
0.543609	0
0.548066	0
0.552523	0
0.55698	0
0.561437	0
0.565894	0
0.570351	0
0.574808	0
0.579265	0
0.583723	0
0.58818	0
0.592637	0
0.597094	0
0.601551	0
0.606008	0
0.610465	0
0.614922	0
0.619379	0
0.623836	0
0.628293	0
0.63275	0
0.637207	0
0.641664	0
0.646121	0
0.650578	0
0.655035	0
0.659493	0
0.663949	0
0.668406	0
0.672863	0
0.678046	0
0.682503	0
0.68696	0
0.691417	0
0.695874	0
0.700331	0
0.704788	0
0.709245	0
0.713702	0
0.718159	0
0.722616	0
0.727073	0
0.73153	0
0.735987	0
0.740444	0
0.744901	0
0.749358	0
0.753815	0
0.758273	0
0.76273	0
0.767187	0
0.771644	0
0.776101	0
0.780557	0
0.785015	0
0.789472	0
0.793929	0
0.798386	0
0.802843	0
0.8073	0
0.811757	0
0.816214	0
0.820671	0
0.825128	0
0.829585	0
0.834042	0
0.838499	0
0.842956	0
0.847413	0
0.85187	0
0.856328	0
0.860785	0
0.865241	0
0.869699	0
0.874156	0
0.878613	0
0.88307	0
0.887527	0
0.891984	0
0.896441	0
0.900898	0
0.905355	0
0.909812	0
0.914269	0
0.918726	0
0.923183	0
0.92764	0
0.932097	0
0.936554	0
0.941011	0
0.945468	0
0.949926	0
0.954382	0
0.958839	0
0.963297	0
0.967754	0
0.972211	0
0.976667	0
0.981125	0
0.985582	0
0.990039	0
0.994496	0
0.998953	0
1.00341	0
1.00787	0
1.01232	0
1.01678	0
1.02124	0
1.0257	0
1.03015	0
1.03461	0
1.03907	0
1.04352	0
1.04798	0
1.05244	0
1.05689	0
1.06135	0
1.06581	0
1.07027	0
1.07472	0
1.07918	0
1.08364	0
1.08809	0
1.09255	0
1.09701	0
1.10147	0
1.10592	0
1.11038	0
1.11484	0
1.11929	0
1.12375	0
1.12821	0
1.13266	0
1.13712	0
1.14158	0
1.14604	0
1.15049	0
1.15495	0
1.15941	0
1.16386	0
1.16832	0
1.17278	0
1.17723	0
1.18169	0
1.18615	0
1.19061	0
1.19506	0
1.19952	0
1.20398	0
1.20843	0
1.21289	0
1.21735	0
1.22181	0
1.22626	0
1.23072	0
1.23518	0
1.23963	0
1.24409	0
1.24855	0
1.253	0
1.25746	0
1.26266	0
1.26711	0
1.27157	0
1.27603	0
1.28048	0
1.28494	0
1.2894	0
1.29385	0
1.29831	0
1.30277	0
1.30723	0
1.31168	0
1.31614	0
1.3206	0
1.32505	0
1.32951	0
1.33397	0
1.33842	0
1.34288	0
1.34734	0
1.3518	0
1.35625	0
1.36071	0
1.36517	0
1.36962	0
1.37408	0
1.37854	0
1.38299	0
1.38745	0
1.39191	0
1.39637	0
1.40082	0
1.40528	0
1.40974	0
1.41419	0
1.41865	0
1.42311	0
1.42828	0
1.43274	0
1.4372	0
1.44165	0
1.44611	0
1.45057	0
1.45502	0
1.45948	0
1.46394	0
1.4684	0
1.47285	0
1.47731	0
1.48177	0
1.48622	0
1.49068	0
1.49514	0
1.4996	0
1.50405	0
1.50851	0
1.51297	0
1.51742	0
1.52188	0
1.52634	0
1.53079	0
1.53525	0
1.53971	0
1.54417	0
1.54862	0
1.55308	0
1.55754	0
1.56199	0
1.56645	0
1.57091	0
1.57536	0
1.57982	0
1.58428	0
1.58874	0
1.59319	0
1.59765	0
1.60211	0
1.60656	0
1.61102	0
1.61548	0
1.61994	0
1.62439	0
1.62885	0
1.63331	0
1.63776	0
1.64222	0
1.64668	0
1.65113	0
1.65559	0
1.66005	0
1.66451	0
1.66896	0
1.67342	0
1.67788	0
1.68233	0
1.68679	0
1.69125	0
1.69571	0
1.70016	0
1.70462	0
1.70908	0
1.71353	0
1.71799	0
1.72245	0
1.7269	0
1.73136	0
1.73582	0
1.74028	0
1.74473	0
1.74919	0
1.75365	0
1.7581	0
1.76256	0
1.76702	0
1.77147	0
1.77593	0
1.78039	0
1.78485	0
1.7893	0
1.79376	0
1.79822	0
1.80267	0
1.80713	0
1.81159	0
1.81605	0
1.8205	0
1.82496	0
1.82942	0
1.83387	0
1.83833	0
1.84279	0
1.84724	0
1.8517	0
1.85616	0
1.86062	0
1.86507	0
1.86953	0
1.87399	0
1.87844	0
1.8829	0
1.88736	0
1.89181	0
1.89627	0
1.90073	0
1.90519	0
1.90964	0
1.9141	0
1.91856	0
1.92301	0
1.92747	0
1.93193	0
1.93639	0
1.94084	0
1.9453	0
1.94976	0
1.95421	0
1.95867	0
1.96313	0
1.96758	0
1.97204	0
1.9765	0
1.98096	0
1.98541	0
1.98987	0
1.99433	0
1.99878	0
2.00324	0
2.0077	0
2.01215	0
2.01661	0
2.02107	0
2.02553	0
2.02998	0
2.03444	0
2.0389	0
2.04335	0
2.04781	0
2.05227	0
2.05673	0
2.06118	0
2.06564	0
2.0701	0
2.07455	0
2.07901	0
2.08347	0
2.08792	0
2.09238	0
2.09684	0
2.1013	0
2.10575	0
2.11021	0
2.11467	0
2.11912	0
2.12358	0
2.12804	0
2.13249	0
2.13695	0
2.14141	0
2.14587	0
2.15032	0
2.15478	0
2.15924	0
2.16369	0
2.16815	0
2.17261	0
2.17707	0
2.18152	0
2.18598	0
2.19044	0
2.19489	0
2.19935	0
2.20381	0
2.20826	0
2.21272	0
2.21718	0
2.22164	0
2.22609	0
2.23055	0
2.23501	0
2.23946	0
2.24392	0
2.24838	0
2.25284	0
2.25729	0
2.26175	0
2.26621	0
2.27066	0
2.27512	0
2.27958	0
2.28403	0
2.28849	0
2.29295	0
2.29741	0
2.30186	0
2.30632	0
2.31078	0
2.31523	0
2.31969	0
2.32415	0
2.32861	0
2.33306	0
2.33752	0
2.34198	0
2.34643	0
2.35089	0
2.35535	0
2.3598	0
2.36426	0
2.36872	0
2.37318	0
2.37763	0
2.38209	0
2.38655	0
2.391	0
2.39546	0
2.39992	0
2.40437	0
2.40883	0
2.41329	0
2.41775	0
2.4222	0
2.42666	0
2.43112	0
2.43557	0
2.44003	0
2.44449	0
2.44895	0
2.4534	0
2.45786	0
2.46232	0
2.46677	0
2.47123	0
2.47569	0
2.48014	0
2.4846	0
2.48906	0
2.49352	0
2.49797	0
2.50243	0
2.50689	0
2.51134	0
2.5158	0
2.52026	0
2.52472	0
2.52917	0
2.53363	0
2.53809	0
2.54254	0
2.547	0
2.55146	0
2.55591	0
2.56037	0
2.56483	0
2.56929	0
2.57374	0
2.5782	0
2.58266	0
2.58711	0
2.59157	0
2.59603	0
2.60048	0
2.60494	0
2.6094	0
2.61386	0
2.61831	0
2.62277	0
2.62723	0
2.63168	0
2.63614	0
2.6406	0
2.64506	0
2.64951	0
2.65397	0
2.65843	0
2.66288	0
2.66734	0
2.6718	0
2.67625	0
2.68071	0
2.68517	0
2.68963	0
2.69408	0
2.69854	0
2.703	0
2.70745	0
2.71191	0
2.71637	0
2.72082	0
2.72528	0
2.72974	0
2.7342	0
2.73865	0
2.74311	0
2.74757	0
2.75202	0
2.75648	0
2.76094	0
2.7654	0
2.76985	0
2.77431	0
2.77877	0
2.78322	0
2.78768	0
2.79214	0
2.79659	0
2.80105	0
2.80551	0
2.80997	0
2.81442	0
2.81888	0
2.82334	0
2.82779	0
2.83225	0
2.83671	0
2.84117	0
2.84562	0
2.85008	0
2.85454	0
2.85899	0
2.86345	0
2.86791	0
2.87236	0
2.87682	0
2.88128	0
2.88574	0
2.89019	0
2.89465	0
2.89911	0
2.90356	0
2.90802	0
2.91248	0
2.91693	0
2.92139	0
2.92585	0
2.93031	0
2.93476	0
2.93922	0
2.94368	0
2.94813	0
2.95259	0
2.95705	0
2.9615	0
2.96596	0
2.97042	0
2.97488	0
2.97933	0
2.98379	0
2.98825	0
2.9927	0
2.99716	0
3.00162	0
3.00608	0
3.01053	0
3.01499	0
3.01945	0
3.0239	0
3.02836	0
3.03282	0
3.03727	0
3.04173	0
3.04619	0
3.05065	0
3.0551	0
3.05956	0
3.06402	0
3.06847	0
3.07293	0
3.07739	0
3.08185	0
3.0863	0
3.09076	0
3.09522	0
3.09967	0
3.10413	0
3.10859	0
3.11304	0
3.1175	0
3.12196	0
3.12642	0
3.13087	0
3.13533	0
3.13979	0
3.14424	0
3.1487	0
3.15316	0
3.15762	0
3.16207	0
3.16653	0
3.17099	0
3.17544	0
3.1799	0
3.18436	0
3.18881	0
3.19327	0
3.19773	0
3.20219	0
3.20664	0
3.2111	0
3.21556	0
3.22001	0
3.22447	0
3.22893	0
3.23339	0
3.23784	0
3.2423	0
3.24676	0
3.25121	0
3.25567	0
3.26013	0
3.26458	0
3.26904	0
3.2735	0
3.27796	0
3.28241	0
3.28687	0
3.29133	0
3.29578	0
3.30024	0
3.3047	0
3.30915	0
3.31361	0
3.31807	0
3.32253	0
3.32698	0
3.33144	0
3.3359	0
3.34035	0
3.34481	0
3.34927	0
3.35372	0
3.35818	0
3.36264	0
3.3671	0
3.37155	0
3.37601	0
3.38047	0
3.38492	0
3.38938	0
3.39384	0
3.3983	0
3.40275	0
3.40721	0
3.41167	0
3.41612	0
3.42058	0
3.42504	0
3.42949	0
3.43395	0
3.43841	0
3.44287	0
3.44732	0
3.45178	0
3.45624	0
3.46069	0
3.46515	0
3.46961	0
3.47407	0
3.47852	0
3.48298	0
3.48744	0
3.49189	0
3.49635	0
3.50081	0
3.50526	0
3.50972	0
3.51418	0
3.51864	0
3.52309	0
3.52755	0
3.53201	0
3.53646	0
3.54092	0
3.54538	0
3.54983	0
3.55429	0
3.55875	0
3.56321	0
3.56766	0
3.57212	0
3.57658	0
3.58103	0
3.58549	0
3.58995	0
3.59441	0
3.59886	0
3.60332	0
3.60778	0
3.61223	0
3.61669	0
3.62115	0
3.6256	0
3.63006	0
3.63452	0
3.63898	0
3.64343	0
3.64789	0
3.65235	0
3.6568	0
3.66126	0
3.66572	0
3.67018	0
3.67463	0
3.67909	0
3.68355	0
3.688	0
3.69246	0
3.69692	0
3.70137	0
3.70583	0
3.71029	0
3.71475	0
3.7192	0
3.72366	0
3.72812	0
3.73257	0
3.73703	0
3.74149	0
3.74594	0
3.7504	0
3.75486	0
3.75932	0
3.76377	0
3.76823	0
3.77269	0
3.77714	0
3.7816	0
3.78606	0
3.79052	0
3.79497	0
3.79943	0
3.80389	0
3.80834	0
3.8128	0
3.81726	0
3.82171	0
3.82617	0
3.83063	0
3.83509	0
3.83954	0
3.844	0
3.84846	0
3.85291	0
3.85737	0
3.86183	0
3.86628	0
3.87074	0
3.8752	0
3.87966	0
3.88411	0
3.88857	0
3.89303	0
3.89748	0
3.90194	0
3.9064	0
3.91085	0
3.91531	0
3.91977	0
3.92423	0
3.92868	0
3.93314	0
3.9376	0
3.94205	0
3.94651	0
3.95097	0
3.95543	0
3.95988	0
3.96434	0
3.9688	0
3.97325	0
3.97771	0
3.98217	0
3.98662	0
3.99108	0
3.99554	0
4	0
4.00445	0
4.00891	0
4.01337	0
4.01782	0
4.02228	0
4.02674	0
4.0312	0
4.03565	0
4.04011	0
4.04457	0
4.04902	0
4.05348	0
4.05794	0
4.06239	0
4.06685	0
4.07131	0
4.07577	0
4.08022	0
4.08468	0
4.08914	0
4.09359	0
4.09805	0
4.10251	0
4.10697	0
4.11142	0
4.11588	0
4.12034	0
4.12479	0
4.12925	0
4.13371	0
4.13816	0
4.14262	0
4.14708	0
4.15154	0
4.15599	0
4.16045	0
4.16491	0
4.16936	0
4.17382	0
4.17828	0
4.18273	0
4.18719	0
4.19165	0
4.19611	0
4.20056	0
4.20502	0
4.20948	0
4.21393	0
4.21839	0
4.22285	0
4.2273	0
4.23176	0
4.23622	0
4.24068	0
4.24513	0
4.24959	0
4.25405	0
4.2585	0
4.26296	0
4.26742	0
4.27188	0
4.27633	0
4.28079	0
4.28525	0
4.2897	0
4.29416	0
4.29862	0
4.30307	0
4.30753	0
4.31199	0
4.31645	0
4.3209	0
4.32536	0
4.32982	0
4.33427	0
4.33873	0
4.34319	0
4.34765	0
4.3521	0
4.35656	0
4.36102	0
4.36547	0
4.36993	0
4.37439	0
4.37884	0
4.3833	0
4.38776	0
4.39222	0
4.39667	0
4.40113	0
4.40559	0
4.41004	0
4.4145	0
4.41896	0
4.42342	0
4.42787	0
4.43233	0
4.43679	0
4.44124	0
4.4457	0
4.45016	0
4.45461	0
4.45907	0
4.46353	0
4.46798	0
4.47244	0
4.4769	0
4.48136	0
4.48581	0
4.49027	0
4.49473	0
4.49918	0
4.50364	0
4.5081	0
4.51256	0
4.51701	0
4.52147	0
4.52593	0
4.53038	0
4.53484	0
4.5393	0
4.54376	0
4.54821	0
4.55267	0
4.55713	0
4.56158	0
4.56604	0
4.5705	0
4.57495	0
4.57941	0
4.58387	0
4.58833	0
4.59278	0
4.59724	0
4.6017	0
4.60615	0
4.61061	0
4.61507	0
4.61953	0
4.62398	0
4.62844	0
4.6329	0
4.63735	0
4.64181	0
4.64627	0
4.65072	0
4.65518	0
4.65964	0
4.6641	0
4.66855	0
4.67301	0
4.67747	0
4.68192	0
4.68638	0
4.69084	0
4.69529	0
4.69975	0
4.70421	0
4.70867	0
4.71312	0
4.71758	0
4.72204	0
4.72649	0
4.73095	0
4.73541	0
4.73987	0
4.74432	0
4.74878	0
4.75324	0
4.75769	0
4.76215	0
4.76661	0
4.77106	0
4.77552	0
4.77998	0
4.78444	0
4.78889	0
4.79335	0
4.79781	0
4.80226	0
4.80672	0
4.81118	0
4.81564	0
4.82009	0
4.82455	0
4.82901	0
4.83346	0
4.83792	0
4.84238	0
4.84683	0
4.85129	0
4.85575	0
4.86021	0
4.86466	0
4.86912	0
4.87358	0
4.87803	0
4.88249	0
4.88695	0
4.8914	0
4.89586	0
4.90032	0
4.90478	0
4.90923	0
4.91369	0
4.91815	0
4.9226	0
4.92706	0
4.93152	0
4.93598	0
4.94043	0
4.94489	0
4.94935	0
4.9538	0
4.95826	0
4.96272	0
4.96717	0
4.97163	0
4.97609	0
4.98055	0
4.985	0
4.98946	0
4.99392	0
4.99837	0
5.00283	0
5.00729	0
5.01174	0
5.0162	0
5.02066	0
5.02512	0
5.02957	0
5.03403	0
5.03849	0
5.04294	0
5.0474	0
5.05186	0
5.05632	0
5.06077	0
5.06523	0
5.06969	0
5.07414	0
5.0786	0
5.08306	0
5.08751	0
5.09197	0
5.09643	0
5.10089	0
5.10534	0
5.1098	0
5.11426	0
5.11871	0
5.12317	0
5.12763	0
5.13209	0
5.13654	0
5.141	0
5.14546	0
5.14991	0
5.15437	0
5.15883	0
5.16328	0
5.16774	0
5.1722	0
5.17666	0
5.18111	0
5.18557	0
5.19003	0
5.19448	0
5.19894	0
5.2034	0
5.20785	0
5.21231	0
5.21677	0
5.22123	0
5.22568	0
5.23014	0
5.2346	0
5.23905	0
5.24351	0
5.24797	0
5.25243	0
5.25688	0
5.26134	0
5.2658	0
5.27025	0
5.27471	0
5.27917	0
5.28362	0
5.28808	0
5.29254	0
5.297	0
5.30145	0
5.30591	0
5.31037	0
5.31482	0
5.31928	0
5.32374	0
5.32819	0
5.33265	0
5.33711	0
5.34157	0
5.34602	0
5.35048	0
5.35494	0
5.35939	0
5.36385	0
5.36831	0
5.37277	0
5.37722	0
5.38168	0
5.38614	0
5.39059	0
5.39505	0
5.39951	0
5.40396	0
5.40842	0
5.41288	0
5.41734	0
5.42179	0
5.42625	0
5.43071	0
5.43516	0
5.43962	0
5.44408	0
5.44853	0
5.45299	0
5.45745	0
5.46191	0
5.46636	0
5.47082	0
5.47528	0
5.47973	0
5.48419	0
5.48865	0
5.49311	0
5.49756	0
5.50202	0
5.50648	0
5.51093	0
5.51539	0
5.51985	0
5.5243	0
5.52876	0
5.53322	0
5.53768	0
5.54213	0
5.54659	0
5.55105	0
5.5555	0
5.55996	0
5.56442	0
5.56888	0
5.57333	0
5.57779	0
5.58225	0
5.5867	0
5.59116	0
5.59562	0
5.60007	0
5.60453	0
5.60899	0
5.61345	0
5.6179	0
5.62236	0
5.62682	0
5.63127	0
5.63573	0
5.64019	0
5.64464	0
5.6491	0
5.65356	0
5.65802	0
5.66247	0
5.66693	0
5.67139	0
5.67584	0
5.6803	0
5.68476	0
5.68922	0
5.69367	0
5.69813	0
5.70259	0
5.70704	0
5.7115	0
5.71596	0
5.72041	0
5.72487	0
5.72933	0
5.73379	0
5.73824	0
5.7427	0
5.74716	0
5.75161	0
5.75607	0
5.76053	0
5.76498	0
5.76944	0
5.7739	0
5.77836	0
5.78281	0
5.78727	0
5.79173	0
5.79618	0
5.80064	0
5.8051	0
5.80956	0
5.81401	0
5.81847	0
5.82293	0
5.82738	0
5.83184	0
5.8363	0
5.84075	0
5.84521	0
5.84967	0
5.85413	0
5.85858	0
5.86304	0
5.8675	0
5.87195	0
5.87641	0
5.88087	0
5.88532	0
5.88978	0
5.89424	0
5.8987	0
5.90315	0
5.90761	0
5.91207	0
5.91652	0
5.92098	0
5.92544	0
5.9299	0
5.93435	0
5.93881	0
5.94327	0
5.94772	0
5.95218	0
5.95664	0
5.96109	0
5.96555	0
5.97001	0
5.97447	0
5.97892	0
5.98338	0
5.98784	0
5.99229	0
5.99675	0
6.00121	0
6.00567	0
6.01012	0
6.01458	0
6.01904	0
6.02349	0
6.02795	0
6.03241	0
6.03686	0
6.04132	0
6.04578	0
6.05024	0
6.05469	0
6.05915	0
6.06361	0
6.06806	0
6.07252	0
6.07698	0
6.08143	0
6.08589	0
6.09035	0
6.09481	0
6.09926	0
6.10372	0
6.10818	0
6.11263	0
6.11709	0
6.12155	0
6.12601	0
6.13046	0
6.13492	0
6.13938	0
6.14383	0
6.14829	0
6.15275	0
6.1572	0
6.16166	0
6.16612	0
6.17058	0
6.17503	0
6.17949	0
6.18395	0
6.1884	0
6.19286	0
6.19732	0
6.20177	0
6.20623	0
6.21069	0
6.21515	0
6.2196	0
6.22406	0
6.22852	0
6.23297	0
6.23743	0
6.24189	0
6.24635	0
6.2508	0
6.25526	0
6.25972	0
6.26417	0
6.26863	0
6.27309	0
6.27754	0
6.282	0
6.28646	0
6.29092	0
6.29537	0
6.29983	0
6.30429	0
6.30874	0
6.3132	0
6.31766	0
6.32212	0
6.32657	0
6.33103	0
6.33549	0
6.33994	0
6.3444	0
6.34886	0
6.35331	0
6.35777	0
6.36223	0
6.36669	0
6.37114	0
6.3756	0
6.38006	0
6.38451	0
6.38897	0
6.39343	0
6.39788	0
6.40234	0
6.4068	0
6.41126	0
6.41571	0
6.42017	0
6.42463	0
6.42908	0
6.43354	0
6.438	0
6.44246	0
6.44691	0
6.45137	0
6.45583	0
6.46028	0
6.46474	0
6.4692	0
6.47365	0
6.47811	0
6.48257	0
6.48703	0
6.49148	0
6.49594	0
6.5004	0
6.50485	0
6.50931	0
6.5145	0
6.51895	0
6.52341	0
6.52787	0
6.53233	0
6.53678	0
6.54124	0
6.5457	0
6.55015	0
6.55461	0
6.55907	0
6.56353	0
6.56798	0
6.57244	0
6.5769	0
6.58135	0
6.58581	0
6.59027	0
6.59472	0
6.59918	0
6.60364	0
6.6081	0
6.61255	0
6.61701	0
6.62147	0
6.62592	0
6.63038	0
6.63484	0
6.63929	0
6.64375	0
6.64821	0
6.65267	0
6.65712	0
6.66158	0
6.66604	0
6.67049	0
6.67495	0
6.68014	0
6.6846	0
6.68906	0
6.69352	0
6.69797	0
6.70243	0
6.70689	0
6.71134	0
6.7158	0
6.72026	0
6.72471	0
6.72917	0
6.73363	0
6.73809	0
6.74254	0
6.747	0
6.75146	0
6.75591	0
6.76037	0
6.76483	0
6.76929	0
6.77374	0
6.7782	0
6.78266	0
6.78711	0
6.79157	0
6.79603	0
6.80048	0
6.80494	0
6.8094	0
6.81386	0
6.81831	0
6.82277	0
6.82723	0
6.83168	0
6.83614	0
6.8406	0
6.84505	0
6.84951	0
6.85397	0
6.85843	0
6.86288	0
6.86734	0
6.8718	0
6.87625	0
6.88071	0
6.88517	0
6.88962	0
6.89408	0
6.89854	0
6.903	0
6.90745	0
6.91191	0
6.91637	0
6.92082	0
6.92528	0
6.92974	0
6.9342	0
6.93865	0
6.94311	0
6.94757	0
6.95202	0
6.95648	0
6.96094	0
6.9654	0
6.96985	0
6.97431	0
6.97877	0
6.98322	0
6.98768	0
6.99214	0
6.99659	0
7.00105	0
7.00551	0
7.00997	0
7.01442	0
7.01888	0
7.02334	0
7.02779	0
7.03225	0
7.03671	0
7.04116	0
7.04562	0
7.05008	0
7.05454	0
7.05899	0
7.06345	0
7.06791	0
7.07236	0
7.07682	0
7.08128	0
7.08574	0
7.09019	0
7.09465	0
7.09911	0
7.10356	0
7.10802	0
7.11248	0
7.11693	0
7.12139	0
7.12585	0
7.13031	0
7.13476	0
7.13922	0
7.14368	0
7.14813	0
7.15259	0
7.15705	0
7.16151	0
7.16596	0
7.17042	0
7.17488	0
7.17933	0
7.18379	0
7.18825	0
7.1927	0
7.19716	0
7.20162	0
7.20608	0
7.21053	0
7.21499	0
7.21945	0
7.2239	0
7.22836	0
7.23282	0
7.23727	0
7.24173	0
7.24619	0
7.25065	0
7.2551	0
7.25956	0
7.26402	0
7.26847	0
7.27293	0
7.27739	0
7.28184	0
7.2863	0
7.29076	0
7.29522	0
7.29967	0
7.30413	0
7.30859	0
7.31304	0
7.3175	0
7.32196	0
7.32642	0
7.33087	0
7.33533	0
7.33979	0
7.34424	0
7.3487	0
7.35316	0
7.35761	0
7.36207	0
7.36653	0
7.37099	0
7.37544	0
7.3799	0
7.38436	0
7.38881	0
7.39327	0
7.39773	0
7.40219	0
7.40664	0
7.4111	0
7.41556	0
7.42001	0
7.42447	0
7.42893	0
7.43338	0
7.43784	0
7.4423	0
7.44676	0
7.45121	0
7.45567	0
7.46013	0
7.46458	0
7.46904	0
7.4735	0
7.47795	0
7.48241	0
7.48687	0
7.49133	0
7.49578	0
7.50024	0
7.5047	0
7.50915	0
7.51361	0
7.51807	0
7.52253	0
7.52698	0
7.53144	0
7.5359	0
7.54035	0
7.54481	0
7.54927	0
7.55372	0
7.55818	0
7.56264	0
7.5671	0
7.57155	0
7.57601	0
7.58047	0
7.58492	0
7.58938	0
7.59384	0
7.59829	0
7.60275	0
7.60721	0
7.61167	0
7.61612	0
7.62058	0
7.62504	0
7.62949	0
7.63395	0
7.63841	0
7.64287	0
7.64732	0
7.65178	0
7.65624	0
7.66069	0
7.66515	0
7.66961	0
7.67406	0
7.67852	0
7.68298	0
7.68744	0
7.69189	0
7.69635	0
7.70081	0
7.70526	0
7.70972	0
7.71418	0
7.71864	0
7.72309	0
7.72755	0
7.73201	0
7.73646	0
7.74092	0
7.74538	0
7.74983	0
7.75429	0
7.75875	0
7.76321	0
7.76766	0
7.77212	0
7.77658	0
7.78103	0
7.78549	0
7.78995	0
7.79441	0
7.79886	0
7.80332	0
7.80778	0
7.81223	0
7.81669	0
7.82115	0
7.8256	0
7.83006	0
7.83452	0
7.83897	0
7.84343	0
7.84789	0
7.85235	0
7.8568	0
7.86126	0
7.86572	0
7.87017	0
7.87463	0
7.87909	0
7.88355	0
7.888	0
7.89246	0
7.89692	0
7.90137	0
7.90583	0
7.91029	0
7.91474	0
7.9192	0
7.92366	0
7.92812	0
7.93257	0
7.93703	0
7.94149	0
7.94594	0
7.9504	0
7.95486	0
7.95932	0
7.96377	0
7.96823	0
7.97269	0
7.97714	0
7.9816	0
7.98606	0
7.99051	0
7.99497	0
7.99943	0
8.00389	0
8.00834	0
8.0128	0
8.01726	0
8.02171	0
8.02617	0
8.03063	0
8.03509	0
8.03954	0
8.044	0
8.04846	0
8.05291	0
8.05737	0
8.06183	0
8.06628	0
8.07074	0
8.0752	0
8.07966	0
8.08411	0
8.08857	0
8.09303	0
8.09748	0
8.10194	0
8.1064	0
8.11086	0
8.11531	0
8.11977	0
8.12423	0
8.12868	0
8.13314	0
8.1376	0
8.14205	0
8.14651	0
8.15097	0
8.15543	0
8.15988	0
8.16434	0
8.1688	0
8.17325	0
8.17771	0
8.18217	0
8.18662	0
8.19108	0
8.19554	0
8.2	0
8.20445	0
8.20891	0
8.21337	0
8.21782	0
8.22228	0
8.22674	0
8.23119	0
8.23565	0
8.24011	0
8.24457	0
8.24902	0
8.25348	0
8.25794	0
8.26239	0
8.26685	0
8.27131	0
8.27577	0
8.28022	0
8.28468	0
8.28914	0
8.29359	0
8.29805	0
8.30251	0
8.30696	0
8.31142	0
8.31588	0
8.32034	0
8.32479	0
8.32925	0
8.33371	0
8.33816	0
8.34262	0
8.34708	0
8.35154	0
8.35599	0
8.36045	0
8.36491	0
8.36936	0
8.37382	0
8.37828	0
8.38273	0
8.38719	0
8.39165	0
8.39611	0
8.40056	0
8.40502	0
8.40948	0
8.41393	0
8.41839	0
8.42285	0
8.42731	0
8.43176	0
8.43622	0
8.44068	0
8.44513	0
8.44959	0
8.45405	0
8.4585	0
8.46296	0
8.46742	0
8.47188	0
8.47633	0
8.48079	0
8.48525	0
8.4897	0
8.49416	0
8.49862	0
8.50307	0
8.50753	0
8.51199	0
8.51645	0
8.5209	0
8.52536	0
8.52982	0
8.53427	0
8.53873	0
8.54319	0
8.54764	0
8.5521	0
8.55656	0
8.56102	0
8.56547	0
8.56993	0
8.57439	0
8.57884	0
8.5833	0
8.58776	0
8.59222	0
8.59667	0
8.60113	0
8.60559	0
8.61004	0
8.6145	0
8.61896	0
8.62341	0
8.62787	0
8.63233	0
8.63679	0
8.64124	0
8.6457	0
8.65016	0
8.65461	0
8.65907	0
8.66353	0
8.66798	0
8.67244	0
8.6769	0
8.68136	0
8.68581	0
8.69027	0
8.69473	0
8.69918	0
8.70364	0
8.7081	0
8.71256	0
8.71701	0
8.72147	0
8.72593	0
8.73038	0
8.73484	0
8.7393	0
8.74376	0
8.74821	0
8.75267	0
8.75713	0
8.76158	0
8.76604	0
8.7705	0
8.77495	0
8.77941	0
8.78387	0
8.78833	0
8.79278	0
8.79724	0
8.8017	0
8.80615	0
8.81061	0
8.81507	0
8.81952	0
8.82398	0
8.82844	0
8.8329	0
8.83735	0
8.84181	0
8.84627	0
8.85072	0
8.85518	0
8.85964	0
8.8641	0
8.86855	0
8.87301	0
8.87747	0
8.88192	0
8.88638	0
8.89084	0
8.89529	0
8.89975	0
8.90421	0
8.90867	0
8.91312	0
8.91758	0
[truncated: 24,912 more rows]

## Sheet: Figure 3c - Blank (MS)
Retention Time (min)	Mass Spectral Intensity (arb)
0.00481858	0
0.0109758	0
0.0154329	0
0.0198898	0
0.024347	0
0.028804	0
0.0332611	0
0.0377183	0
0.0421752	0
0.046632	0
0.0510892	0
0.0555464	0
0.0600033	0
0.0644603	0
0.0689175	0
0.0733745	0
0.0778315	0
0.0822887	0
0.0867457	0
0.0912027	0
0.0964204	0
0.100877	0
0.105334	0
0.109792	0
0.114249	0
0.118705	0
0.123163	0
0.12762	0
0.132077	0
0.136534	0
0.140991	0
0.145448	0
0.149905	0
0.154362	0
0.158819	0
0.163276	0
0.167733	0
0.17219	0
0.176647	0
0.181879	0
0.186336	0
0.190793	0
0.19525	0
0.199707	0
0.204164	0
0.208622	0
0.213078	0
0.217535	0
0.221993	0
0.22645	0
0.230906	0
0.235364	0
0.239821	0
0.244278	0
0.248735	0
0.253192	0
0.257649	0
0.262892	0
0.267349	0
0.271806	0
0.276263	0
0.28072	0
0.285177	0
0.289635	0
0.294092	0
0.298548	0
0.303005	0
0.307463	0
0.311919	0
0.316377	0
0.320834	0
0.325291	0
0.329748	0
0.334205	0
0.338662	0
0.343119	0
0.34838	0
0.352837	0
0.357294	0
0.361751	0
0.366208	0
0.370665	0
0.375122	0
0.379579	0
0.384037	0
0.388493	0
0.392951	0
0.397408	0
0.401865	0
0.406322	0
0.410779	0
0.415236	0
0.419693	0
0.42415	0
0.42941	0
0.433867	0
0.438324	0
0.442781	0
0.447238	0
0.451695	0
0.456152	0
0.46061	0
0.465067	0
0.469524	0
0.47398	0
0.478437	0
0.482894	0
0.487352	0
0.491809	0
0.496266	0
0.500723	0
0.50518	0
0.509637	0
0.514902	0
0.51936	0
0.523817	0
0.528274	0
0.532731	0
0.537188	0
0.541645	0
0.546102	0
0.550559	0
0.555016	0
0.559473	0
0.56393	0
0.568387	0
0.572844	0
0.577301	0
0.581758	0
0.586215	0
0.590672	0
0.595956	0
0.600413	0
0.60487	0
0.609327	0
0.613784	0
0.618241	0
0.622698	0
0.627155	0
0.631612	0
0.636069	0
0.640527	0
0.644984	0
0.64944	0
0.653898	0
0.658355	0
0.662812	0
0.667269	0
0.671726	0
0.676183	0
0.681476	0
0.685932	0
0.690389	0
0.694847	0
0.699304	0
0.703761	0
0.708218	0
0.712675	0
0.717132	0
0.721589	0
0.726046	0
0.730503	0
0.73496	0
0.739417	0
0.743874	0
0.748331	0
0.752788	0
0.757245	0
0.762542	0
0.766999	0
0.771456	0
0.775913	0
0.78037	0
0.784827	0
0.789284	0
0.793741	0
0.798198	0
0.802655	0
0.807112	0
0.811569	0
0.816026	0
0.820483	0
0.82494	0
0.829397	0
0.833854	0
0.838311	0
0.842769	0
0.848044	0
0.852501	0
0.856958	0
0.861415	0
0.865872	0
0.870329	0
0.874786	0
0.879243	0
0.8837	0
0.888157	0
0.892614	0
0.897071	0
0.901528	0
0.905985	0
0.910442	0
0.9149	0
0.919356	0
0.923814	0
0.929097	0
0.933554	0
0.938011	0
0.942469	0
0.946926	0
0.951383	0
0.955839	0
0.960296	0
0.964754	0
0.969211	0
0.973667	0
0.978125	0
0.982582	0
0.987039	0
0.991496	0
0.995953	0
1.00041	0
1.00487	0
1.00932	0
1.01461	0
1.01907	0
1.02353	0
1.02798	0
1.03244	0
1.0369	0
1.04136	0
1.04581	0
1.05027	0
1.05473	0
1.05918	0
1.06364	0
1.0681	0
1.07255	0
1.07701	0
1.08147	0
1.08593	0
1.09038	0
1.09569	0
1.10014	0
1.1046	0
1.10906	0
1.11352	0
1.11797	0
1.12243	0
1.12689	0
1.13134	0
1.1358	0
1.14026	0
1.14472	0
1.14917	0
1.15363	0
1.15809	0
1.16254	0
1.167	0
1.17146	0
1.17591	0
1.18122	0
1.18568	0
1.19014	0
1.19459	0
1.19905	0
1.20351	0
1.20796	0
1.21242	0
1.21688	0
1.22133	0
1.22579	0
1.23025	0
1.23471	0
1.23916	0
1.24362	0
1.24808	0
1.25253	0
1.25699	0
1.26226	0
1.26672	0
1.27118	0
1.27564	0
1.28009	0
1.28455	0
1.28901	0
1.29346	0
1.29792	0
1.30238	0
1.30683	0
1.31129	0
1.31575	0
1.32021	0
1.32466	0
1.32912	0
1.33358	0
1.33803	0
1.34249	0
1.34776	0
1.35222	0
1.35668	0
1.36114	0
1.36559	0
1.37005	0
1.37451	0
1.37896	0
1.38342	0
1.38788	0
1.39234	0
1.39679	0
1.40125	0
1.40571	0
1.41016	0
1.41462	0
1.41908	0
1.42353	0
1.42883	0
1.43329	0
1.43775	0
1.4422	0
1.44666	0
1.45112	0
1.45557	0
1.46003	0
1.46449	0
1.46895	0
1.4734	0
1.47786	0
1.48232	0
1.48677	0
1.49123	0
1.49569	0
1.50014	0
1.5046	0
1.50906	0
1.51437	0
1.51883	0
1.52329	0
1.52774	0
1.5322	0
1.53666	0
1.54111	0
1.54557	0
1.55003	0
1.55449	0
1.55894	0
1.5634	0
1.56786	0
1.57231	0
1.57677	0
1.58123	0
1.58568	0
1.59014	0
1.59544	0
1.5999	0
1.60435	0
1.60881	0
1.61327	0
1.61773	0
1.62218	0
1.62664	0
1.6311	0
1.63555	0
1.64001	0
1.64447	0
1.64892	0
1.65338	0
1.65784	0
1.6623	0
1.66675	0
1.67121	0
1.67567	0
1.68095	0
1.68541	0
1.68986	0
1.69432	0
1.69878	0
1.70323	0
1.70769	0
1.71215	0
1.71661	0
1.72106	0
1.72552	0
1.72998	0
1.73443	0
1.73889	0
1.74335	0
1.74781	0
1.75226	0
1.75672	0
1.76199	0
1.76645	0
1.77091	0
1.77536	0
1.77982	0
1.78428	0
1.78873	0
1.79319	0
1.79765	0
1.80211	0
1.80656	0
1.81102	0
1.81548	0
1.81993	0
1.82439	0
1.82885	0
1.83331	0
1.83776	0
1.84222	0
1.84668	0
1.85113	0
1.85559	0
1.86005	0
1.8645	0
1.86896	0
1.87342	0
1.87788	0
1.88233	0
1.88679	0
1.89125	0
1.8957	0
1.90016	0
1.90462	0
1.90907	0
1.91353	0
1.91799	0
1.92245	0
1.92776	0
1.93221	0
1.93667	0
1.94113	0
1.94558	0
1.95004	0
1.9545	0
1.95896	0
1.96341	0
1.96787	0
1.97233	0
1.97678	0
1.98124	0
1.9857	0
1.99016	0
1.99461	0
1.99907	0
2.00353	0
2.00798	0
2.01329	0
2.01775	0
2.0222	0
2.02666	0
2.03112	0
2.03557	0
2.04003	0
2.04449	0
2.04894	0
2.0534	0
2.05786	0
2.06232	0
2.06677	0
2.07123	0
2.07569	0
2.08014	0
2.0846	0
2.08906	0
2.09435	0
2.09881	0
2.10327	0
2.10772	0
2.11218	0
2.11664	0
2.12109	0
2.12555	0
2.13001	0
2.13446	0
2.13892	0
2.14338	0
2.14784	0
2.15229	0
2.15675	0
2.16121	0
2.16566	0
2.17012	0
2.17458	0
2.17903	0
2.18349	0
2.18795	0
2.19241	0
2.19686	0
2.20132	0
2.20578	0
2.21023	0
2.21469	0
2.21915	0
2.22361	0
2.22806	0
2.23252	0
2.23698	0
2.24143	0
2.24589	0
2.25035	0
2.2548	0
2.25926	0
2.26454	0
2.26899	0
2.27345	0
2.27791	0
2.28236	0
2.28682	0
2.29128	0
2.29574	0
2.30019	0
2.30465	0
2.30911	0
2.31356	0
2.31802	0
2.32248	0
2.32694	0
2.33139	0
2.33585	0
2.34031	0
2.34476	0
2.34922	0
2.35368	0
2.35813	0
2.36259	0
2.36705	0
2.37151	0
2.37596	0
2.38042	0
2.38488	0
2.38933	0
2.39379	0
2.39825	0
2.40271	0
2.40716	0
2.41162	0
2.41608	0
2.42053	0
2.42499	0
2.42945	0
2.4339	0
2.43836	0
2.44282	0
2.44728	0
2.45173	0
2.45619	0
2.46065	0
2.4651	0
2.46956	0
2.47402	0
2.47847	0
2.48293	0
2.48739	0
2.49185	0
2.4963	0
2.50076	0
2.50522	0
2.50967	0
2.51494	0
2.5194	0
2.52386	0
2.52832	0
2.53277	0
2.53723	0
2.54169	0
2.54614	0
2.5506	0
2.55506	0
2.55952	0
2.56397	0
2.56843	0
2.57289	0
2.57734	0
2.5818	0
2.58626	0
2.59071	0
2.59602	0
2.60048	0
2.60493	0
2.60939	0
2.61385	0
2.61831	0
2.62276	0
2.62722	0
2.63168	0
2.63613	0
2.64059	0
2.64505	0
2.64951	0
2.65396	0
2.65842	0
2.66288	0
2.66733	0
2.67179	0
2.67625	0
2.68155	0
2.686	0
2.69046	0
2.69492	0
2.69938	0
2.70383	0
2.70829	0
2.71275	0
2.7172	0
2.72166	0
2.72612	0
2.73057	0
2.73503	0
2.73949	0
2.74395	0
2.7484	0
2.75286	0
2.75732	0
2.76262	0
2.76708	0
2.77154	0
2.77599	0
2.78045	0
2.78491	0
2.78936	0
2.79382	0
2.79828	0
2.80274	0
2.80719	0
2.81165	0
2.81611	0
2.82056	0
2.82502	0
2.82948	0
2.83393	0
2.83839	0
2.84285	0
2.84815	0
2.85261	0
2.85706	0
2.86152	0
2.86598	0
2.87043	0
2.87489	0
2.87935	0
2.8838	0
2.88826	0
2.89272	0
2.89718	0
2.90163	0
2.90609	0
2.91055	0
2.915	0
2.91946	0
2.92392	0
2.92923	0
2.93369	0
2.93814	0
2.9426	0
2.94706	0
2.95151	0
2.95597	0
2.96043	0
2.96488	0
2.96934	0
2.9738	0
2.97826	0
2.98271	0
2.98717	0
2.99163	0
2.99608	0
3.00054	0
3.005	0
3.00945	0
3.01475	0
3.01921	0
3.02367	0
3.02813	0
3.03258	0
3.03704	0
3.0415	0
3.04595	0
3.05041	0
3.05487	0
3.05932	0
3.06378	0
3.06824	0
3.0727	0
3.07715	0
3.08161	0
3.08607	0
3.09052	0
3.09498	0
3.09944	0
3.10389	0
3.10835	0
3.11281	0
3.11727	0
3.12172	0
3.12618	0
3.13064	0
3.13509	0
3.13955	0
3.14401	0
3.14847	0
3.15292	0
3.15738	0
3.16184	0
3.16629	0
3.17075	0
3.17521	0
3.18049	0
3.18495	0
3.18941	0
3.19387	0
3.19832	0
3.20278	0
3.20724	0
3.21169	0
3.21615	0
3.22061	0
3.22506	0
3.22952	0
3.23398	0
3.23844	0
3.24289	0
3.24735	0
3.25181	0
3.25626	0
3.26072	0
3.26518	0
3.26964	0
3.27409	0
3.27855	0
3.28301	0
3.28746	0
3.29192	0
3.29638	0
3.30083	0
3.30529	0
3.30975	0
3.31421	0
3.31866	0
3.32312	0
3.32758	0
3.33203	0
3.33649	0
3.34095	0
3.3454	0
3.34986	0
3.35432	0
3.35878	0
3.36323	0
3.36769	0
3.37215	0
3.3766	0
3.38106	0
3.38552	0
3.38998	0
3.39443	0
3.39889	0
3.40335	0
3.4078	0
3.41226	0
3.41672	0
3.42117	0
3.42563	0
3.43095	0
3.4354	0
3.43986	0
3.44432	0
3.44877	0
3.45323	0
3.45769	0
3.46215	0
3.4666	0
3.47106	0
3.47552	0
3.47997	0
3.48443	0
3.48889	0
3.49335	0
3.4978	0
3.50226	0
3.50672	0
3.51202	0
3.51648	0
3.52093	0
3.52539	0
3.52985	0
3.53431	0
3.53876	0
3.54322	0
3.54768	0
3.55213	0
3.55659	0
3.56105	0
3.5655	0
3.56996	0
3.57442	0
3.57888	0
3.58333	0
3.58779	0
3.59225	0
3.5967	0
3.60116	0
3.60562	0
3.61008	0
3.61453	0
3.61899	0
3.62345	0
3.6279	0
3.63236	0
3.63682	0
3.64127	0
3.64573	0
3.65019	0
3.65465	0
3.6591	0
3.66356	0
3.66802	0
3.67247	0
3.67779	0
3.68225	0
3.68671	0
3.69117	0
3.69562	0
3.70008	0
3.70454	0
3.70899	0
3.71345	0
3.71791	0
3.72236	0
3.72682	0
3.73128	0
3.73574	0
3.74019	0
3.74465	0
3.74911	0
3.75356	0
3.75802	0
3.76248	0
3.76694	0
3.77139	0
3.77585	0
3.78031	0
3.78476	0
3.78922	0
3.79368	0
3.79813	0
3.80259	0
3.80705	0
3.81151	0
3.81596	0
3.82042	0
3.82488	0
3.82933	0
3.83379	0
3.83825	0
3.8427	0
3.84716	0
3.85162	0
3.85608	0
3.86053	0
3.86499	0
3.86945	0
3.8739	0
3.87836	0
3.88282	0
3.88728	0
3.89173	0
3.89619	0
3.90065	0
3.9051	0
3.90956	0
3.91402	0
3.91847	0
3.92293	0
3.92823	0
3.93269	0
3.93715	0
3.94161	0
3.94606	0
3.95052	0
3.95498	0
3.95943	0
3.96389	0
3.96835	0
3.97281	0
3.97726	0
3.98172	0
3.98618	0
3.99063	0
3.99509	0
3.99955	0
4.004	0
4.00846	0
4.01292	0
4.01738	0
4.02183	0
4.02629	0
4.03075	0
4.0352	0
4.03966	0
4.04412	0
4.04858	0
4.05303	0
4.05749	0
4.06195	0
4.0664	0
4.07086	0
4.07532	0
4.07977	0
4.08423	0
4.08869	0
4.09315	0
4.09845	0
4.1029	0
4.10736	0
4.11182	0
4.11627	0
4.12073	0
4.12519	0
4.12965	0
4.1341	0
4.13856	0
4.14302	0
4.14747	0
4.15193	0
4.15639	0
4.16085	0
4.1653	0
4.16976	0
4.17422	0
4.17952	0
4.18397	0
4.18843	0
4.19289	0
4.19734	0
4.2018	0
4.20626	0
4.21072	0
4.21517	0
4.21963	0
4.22409	0
4.22854	0
4.233	0
4.23746	0
4.24191	0
4.24637	0
4.25083	0
4.25529	0
4.25974	0
4.2642	0
4.26866	0
4.27311	0
4.27757	0
4.28203	0
4.28648	0
4.29094	0
4.2954	0
4.29986	0
4.30431	0
4.30877	0
4.31323	0
4.31768	0
4.32214	0
4.3266	0
4.33106	0
4.33551	0
4.33997	0
4.34526	0
4.34971	0
4.35417	0
4.35863	0
4.36309	0
4.36754	0
4.372	0
4.37646	0
4.38091	0
4.38537	0
4.38983	0
4.39428	0
4.39874	0
4.4032	0
4.40766	0
4.41211	0
4.41657	0
4.42103	0
4.42548	0
4.42994	0
4.4344	0
4.43886	0
4.44331	0
4.44777	0
4.45223	0
4.45668	0
4.46114	0
4.4656	0
4.47005	0
4.47451	0
4.47897	0
4.48343	0
4.48788	0
4.49234	0
4.4968	0
4.50125	0
4.50571	0
4.51017	0
4.51462	0
4.51908	0
4.52354	0
4.528	0
4.53245	0
4.53691	0
4.54137	0
4.54582	0
4.55028	0
4.55474	0
4.5592	0
4.56365	0
4.56811	0
4.57257	0
4.57702	0
4.58148	0
4.58594	0
4.59039	0
4.59569	0
4.60015	0
4.6046	0
4.60906	0
4.61352	0
4.61797	0
4.62243	0
4.62689	0
4.63135	0
4.6358	0
4.64026	0
4.64472	0
4.64917	0
4.65363	0
4.65809	0
4.66255	0
4.667	0
4.67146	0
4.67592	0
4.68037	0
4.68483	0
4.68929	0
4.69374	0
4.6982	0
4.70266	0
4.70712	0
4.71157	0
4.71603	0
4.72049	0
4.72494	0
4.7294	0
4.73386	0
4.73832	0
4.74277	0
4.74723	0
4.75169	0
4.75614	0
4.76142	0
4.76588	0
4.77033	0
4.77479	0
4.77925	0
4.7837	0
4.78816	0
4.79262	0
4.79708	0
4.80153	0
4.80599	0
4.81045	0
4.8149	0
4.81936	0
4.82382	0
4.82827	0
4.83273	0
4.83719	0
4.84165	0
4.8461	0
4.85056	0
4.85502	0
4.85947	0
4.86393	0
4.86839	0
4.87285	0
4.8773	0
4.88176	0
4.88622	0
4.89067	0
4.89513	0
4.89959	0
4.90404	0
4.9085	0
4.91296	0
4.91742	0
4.92187	0
4.92633	0
4.93079	0
4.93524	0
4.9397	0
4.94416	0
4.94861	0
4.95307	0
4.95753	0
4.96199	0
4.96644	0
4.9709	0
4.97536	0
4.97981	0
4.98427	0
4.98873	0
4.99319	0
4.99764	0
5.0021	0
5.00656	0
5.01185	0
5.0163	0
5.02076	0
5.02522	0
5.02967	0
5.03413	0
5.03859	0
5.04305	0
5.0475	0
5.05196	0
5.05642	0
5.06087	0
5.06533	0
5.06979	0
5.07424	0
5.0787	0
5.08316	0
5.08762	0
5.09207	0
5.09653	0
5.10099	0
5.10544	0
5.1099	0
5.11436	0
5.11882	0
5.12327	0
5.12773	0
5.13219	0
5.13664	0
5.1411	0
5.14556	0
5.15001	0
5.15447	0
5.15893	0
5.16339	0
5.16784	0
5.1723	0
5.17676	0
5.18207	0
5.18652	0
5.19098	0
5.19544	0
5.19989	0
5.20435	0
5.20881	0
5.21327	0
5.21772	0
5.22218	0
5.22664	0
5.23109	0
5.23555	0
5.24001	0
5.24447	0
5.24892	0
5.25338	0
5.25784	0
5.26229	0
5.26675	0
5.27121	0
5.27566	0
5.28012	0
5.28458	0
5.28904	0
5.29349	0
5.29795	0
5.30241	0
5.30686	0
5.31132	0
5.31578	0
5.32023	0
5.32469	0
5.32915	0
5.33361	0
5.33806	0
5.34252	0
5.34698	0
5.35143	0
5.35589	0
5.36035	0
5.36481	0
5.36926	0
5.37372	0
5.37818	0
5.38263	0
5.38709	0
5.39155	0
5.396	0
5.40046	0
5.40492	0
5.40938	0
5.41383	0
5.41829	0
5.42275	0
5.42803	0
5.43248	0
5.43694	0
5.4414	0
5.44586	0
5.45031	0
5.45477	0
5.45923	0
5.46368	0
5.46814	0
5.4726	0
5.47705	0
5.48151	0
5.48597	0
5.49043	0
5.49488	0
5.49934	0
5.5038	0
5.50825	0
5.51271	0
5.51717	0
5.52163	0
5.52608	0
5.53054	0
5.535	0
5.53945	0
5.54391	0
5.54837	0
5.55282	0
5.55728	0
5.56174	0
5.5662	0
5.57065	0
5.57511	0
5.57957	0
5.58402	0
5.58848	0
5.59294	0
5.59822	0
5.60267	0
5.60713	0
5.61159	0
5.61604	0
5.6205	0
5.62496	0
5.62942	0
5.63387	0
5.63833	0
5.64279	0
5.64724	0
5.6517	0
5.65616	0
5.66061	0
5.66507	0
5.66953	0
5.67399	0
5.67844	0
5.6829	0
5.68736	0
5.69181	0
5.69627	0
5.70073	0
5.70519	0
5.70964	0
5.7141	0
5.71856	0
5.72301	0
5.72747	0
5.73193	0
5.73638	0
5.74084	0
5.7453	0
5.74976	0
5.75421	0
5.75867	0
5.76313	0
5.76758	0
5.77204	0
5.7765	0
5.78095	0
5.78541	0
5.78987	0
5.79433	0
5.79878	0
5.80324	0
5.8077	0
5.81215	0
5.81661	0
5.82107	0
5.82553	0
5.82998	0
5.83444	0
5.8389	0
5.84335	0
5.84864	0
5.8531	0
5.85755	0
5.86201	0
5.86647	0
5.87092	0
5.87538	0
5.87984	0
5.88429	0
5.88875	0
5.89321	0
5.89767	0
5.90212	0
5.90658	0
5.91104	0
5.91549	0
5.91995	0
5.92441	0
5.92887	0
5.93332	0
5.93778	0
5.94224	0
5.94669	0
5.95115	0
5.95561	0
5.96006	0
5.96452	0
5.96898	0
5.97344	0
5.97789	0
5.98235	0
5.98681	0
5.99126	0
5.99572	0
6.00018	0
6.00464	0
6.00909	0
6.01437	0
6.01883	0
6.02329	0
6.02774	0
6.0322	0
6.03666	0
6.04112	0
6.04557	0
6.05003	0
6.05449	0
6.05894	0
6.0634	0
6.06786	0
6.07231	0
6.07677	0
6.08123	0
6.08569	0
6.09014	0
6.0946	0
6.09906	0
6.10351	0
6.10797	0
6.11243	0
6.11689	0
6.12134	0
6.1258	0
6.13026	0
6.13471	0
6.13917	0
6.14363	0
6.14808	0
6.15254	0
6.157	0
6.16146	0
6.16591	0
6.17037	0
6.17483	0
6.17928	0
6.18374	0
6.1882	0
6.19265	0
6.19711	0
6.20157	0
6.20603	0
6.21048	0
6.21494	0
6.2194	0
6.22385	0
6.22831	0
6.23277	0
6.23723	0
6.24168	0
6.24614	0
6.2506	0
6.25505	0
6.25951	0
6.2648	0
6.26926	0
6.27372	0
6.27817	0
6.28263	0
6.28709	0
6.29154	0
6.296	0
6.30046	0
6.30492	0
6.30937	0
6.31383	0
6.31829	0
6.32274	0
6.3272	0
6.33166	0
6.33612	0
6.34057	0
6.34503	0
6.34949	0
6.35394	0
6.3584	0
6.36286	0
6.36731	0
6.37177	0
6.37623	0
6.38069	0
6.38514	0
6.3896	0
6.39406	0
6.39851	0
6.40297	0
6.40743	0
6.41188	0
6.41634	0
6.4208	0
6.42526	0
6.43054	0
6.435	0
6.43945	0
6.44391	0
6.44837	0
6.45282	0
6.45728	0
6.46174	0
6.4662	0
6.47065	0
6.47511	0
6.47957	0
6.48402	0
6.48848	0
6.49294	0
6.49739	0
6.50185	0
6.50631	0
6.51077	0
6.51522	0
6.51968	0
6.52414	0
6.52859	0
6.53305	0
6.53751	0
6.54197	0
6.54642	0
6.55088	0
6.55534	0
6.55979	0
6.56425	0
6.56871	0
6.57316	0
6.57762	0
6.58208	0
6.58654	0
6.59099	0
6.59545	0
6.59991	0
6.60436	0
6.60882	0
6.61328	0
6.61773	0
6.62219	0
6.62665	0
6.63111	0
6.63556	0
6.64002	0
6.64448	0
6.64893	0
6.65339	0
6.65785	0
6.66231	0
6.66676	0
6.67122	0
6.67568	0
6.68096	0
6.68542	0
6.68988	0
6.69433	0
6.69879	0
6.70325	0
6.70771	0
6.71216	0
6.71662	0
6.72108	0
6.72553	0
6.72999	0
6.73445	0
6.7389	0
6.74336	0
6.74782	0
6.75228	0
6.75673	0
6.76119	0
6.76565	0
6.7701	0
6.77456	0
6.77902	0
6.78347	0
6.78793	0
6.79239	0
6.79685	0
6.8013	0
6.80576	0
6.81022	0
6.81467	0
6.81913	0
6.82359	0
6.82805	0
6.8325	0
6.83696	0
6.84142	0
6.84672	0
6.85118	0
6.85563	0
6.86009	0
6.86455	0
6.869	0
6.87346	0
6.87792	0
6.88238	0
6.88683	0
6.89129	0
6.89575	0
6.9002	0
6.90466	0
6.90912	0
6.91358	0
6.91803	0
6.92249	0
6.92695	0
6.9314	0
6.93586	0
6.94032	0
6.94477	0
6.94923	0
6.95369	0
6.95815	0
6.9626	0
6.96706	0
6.97152	0
6.97597	0
6.98043	0
6.98489	0
6.98934	0
6.9938	0
6.99826	0
7.00272	0
7.00717	0
7.01163	0
7.01609	0
7.02054	0
7.025	0
7.02946	0
7.03392	0
7.03837	0
7.04283	0
7.04729	0
7.05174	0
7.0562	0
7.06066	0
7.06511	0
7.06957	0
7.07403	0
7.07849	0
7.08294	0
7.0874	0
7.09186	0
7.09714	0
7.10159	0
7.10605	0
7.11051	0
7.11497	0
7.11942	0
7.12388	0
7.12834	0
7.13279	0
7.13725	0
7.14171	0
7.14616	0
7.15062	0
7.15508	0
7.15954	0
7.16399	0
7.16845	0
7.17291	0
7.17736	0
7.18182	0
7.18628	0
7.19074	0
7.19519	0
7.19965	0
7.20411	0
7.20856	0
7.21302	0
7.21748	0
7.22193	0
7.22639	0
7.23085	0
7.23531	0
7.23976	0
7.24422	0
7.24868	0
7.25313	0
7.25759	0
7.26288	0
7.26734	0
7.27179	0
7.27625	0
7.28071	0
7.28516	0
7.28962	0
7.29408	0
7.29854	0
7.30299	0
7.30745	0
7.31191	0
7.31636	0
7.32082	0
7.32528	0
7.32974	0
7.33419	0
7.33865	0
7.34311	0
7.34756	0
7.35202	0
7.35648	0
7.36093	0
7.36539	0
7.36985	0
7.37431	0
7.37876	0
7.38322	0
7.38768	0
7.39213	0
7.39659	0
7.40105	0
7.4055	0
7.40996	0
7.41442	0
7.41888	0
7.42333	0
7.42779	0
7.43225	0
7.4367	0
7.44116	0
7.44562	0
7.45008	0
7.45453	0
7.45899	0
7.46345	0
7.4679	0
7.47236	0
7.47682	0
7.48127	0
7.48573	0
7.49019	0
7.49465	0
7.4991	0
7.50356	0
7.50802	0
7.5133	0
7.51775	0
7.52221	0
7.52667	0
7.53113	0
7.53558	0
7.54004	0
7.5445	0
7.54895	0
7.55341	0
7.55787	0
7.56232	0
7.56678	0
7.57124	0
7.5757	0
7.58015	0
7.58461	0
7.58907	0
7.59352	0
7.59798	0
7.60244	0
7.6069	0
7.61135	0
7.61581	0
7.62027	0
7.62472	0
7.62918	0
7.63364	0
7.63809	0
7.64255	0
7.64701	0
7.65147	0
7.65592	0
7.66038	0
7.66484	0
7.66929	0
7.67375	0
7.67904	0
7.6835	0
7.68795	0
7.69241	0
7.69687	0
7.70132	0
7.70578	0
7.71024	0
7.7147	0
7.71915	0
7.72361	0
7.72807	0
7.73252	0
7.73698	0
7.74144	0
7.74589	0
7.75035	0
7.75481	0
7.75927	0
7.76372	0
7.76818	0
7.77264	0
7.77709	0
7.78155	0
7.78601	0
7.79047	0
7.79492	0
7.79938	0
7.80384	0
7.80829	0
7.81275	0
7.81721	0
7.82166	0
7.82612	0
7.83058	0
7.83504	0
7.83949	0
7.84395	0
7.84841	0
7.85286	0
7.85732	0
7.86178	0
7.86624	0
7.87069	0
7.87515	0
7.87961	0
7.88406	0
7.88852	0
7.89298	0
7.89743	0
7.90189	0
7.90635	0
7.91081	0
7.91526	0
7.91972	0
7.92418	0
7.92947	0
7.93393	0
7.93839	0
7.94284	0
7.9473	0
7.95176	0
7.95621	0
7.96067	0
7.96513	0
7.96959	0
7.97404	0
7.9785	0
7.98296	0
7.98741	0
7.99187	0
7.99633	0
8.00078	0
8.00524	0
8.0097	0
8.01416	0
8.01861	0
8.02307	0
8.02753	0
8.03198	0
8.03644	0
8.0409	0
8.04536	0
8.04981	0
8.05427	0
8.05873	0
8.06318	0
8.06764	0
8.0721	0
8.07656	0
8.08101	0
8.08547	0
8.08993	0
8.09522	0
8.09968	0
8.10414	0
8.10859	0
8.11305	0
8.11751	0
8.12196	0
8.12642	0
8.13088	0
8.13533	0
8.13979	0
8.14425	0
8.14871	0
8.15316	0
8.15762	0
8.16208	0
8.16653	0
8.17099	0
8.17545	0
8.1799	0
8.18436	0
8.18882	0
8.19328	0
8.19773	0
8.20219	0
8.20665	0
8.2111	0
8.21556	0
8.22002	0
8.22448	0
8.22893	0
8.23339	0
8.23785	0
8.2423	0
8.24676	0
8.25122	0
8.25567	0
8.26013	0
8.26459	0
8.26905	0
8.2735	0
8.27796	0
8.28242	0
8.28687	0
8.29133	0
8.29579	0
8.30024	0
8.3047	0
8.30916	0
8.31362	0
8.31807	0
8.32253	0
8.32699	0
8.33144	0
8.3359	0
8.34036	0
8.34567	0
8.35012	0
8.35458	0
8.35904	0
8.36349	0
8.36795	0
8.37241	0
8.37687	0
8.38132	0
8.38578	0
8.39024	0
8.39469	0
8.39915	0
8.40361	0
8.40807	0
8.41252	0
8.41698	0
8.42144	0
8.42589	0
8.43035	0
8.43481	0
8.43926	0
8.44372	0
8.44818	0
8.45264	0
8.45709	0
8.46155	0
8.46601	0
8.47046	0
8.47492	0
8.47938	0
8.48384	0
8.48829	0
8.49275	0
8.49721	0
8.50166	0
8.50612	0
8.51145	0
8.51591	0
8.52036	0
8.52482	0
8.52928	0
8.53373	0
8.53819	0
8.54265	0
8.54711	0
8.55156	0
8.55602	0
8.56048	0
8.56493	0
8.56939	0
8.57385	0
8.5783	0
8.58276	0
8.58722	0
8.59168	0
8.59613	0
8.60059	0
8.60505	0
8.6095	0
8.61396	0
8.61842	0
8.62288	0
8.62733	0
8.63179	0
8.63625	0
8.6407	0
8.64516	0
8.64962	0
8.65407	0
8.65853	0
8.66299	0
8.66745	0
8.6719	0
8.67636	0
8.68082	0
8.68527	0
8.68973	0
8.69419	0
8.69865	0
8.7031	0
8.70756	0
8.71202	0
8.71647	0
8.72093	0
8.72539	0
8.72984	0
8.7343	0
8.73876	0
8.74322	0
8.74767	0
8.75213	0
8.75659	0
8.76188	0
8.76634	0
8.77079	0
8.77525	0
8.77971	0
8.78416	0
8.78862	0
8.79308	0
8.79754	0
8.80199	0
8.80645	0
8.81091	0
8.81536	0
8.81982	0
8.82428	0
8.82873	0
8.83319	0
8.83765	0
8.84211	0
8.84656	0
8.85102	0
8.85548	0
8.85993	0
8.86439	0
8.86885	0
8.87331	0
8.87776	0
8.88222	0
8.88668	0
8.89113	0
8.89559	0
8.90005	0
8.9045	0
8.90896	0
8.91342	0
8.91788	0
8.92233	0
8.92679	0
8.93208	0
8.93653	0
8.94099	0
8.94545	0
8.94991	0
8.95436	0
8.95882	0
8.96328	0
[truncated: 24,898 more rows]

## Sheet: Figure 3c - Bennu (MS)
Retention Time (min)	Mass Spectral Intensity (arb)
0.00482283	0
0.0129916	0
0.0174486	0
0.0219055	0
0.0263623	0
0.0308198	0
0.0352766	0
0.0397337	0
0.0441906	0
0.0486479	0
0.0531048	0
0.0575617	0
0.0620192	0
0.066476	0
0.0709329	0
0.0753899	0
0.0798473	0
0.084304	0
0.0887611	0
0.0932181	0
0.0985274	0
0.102984	0
0.107442	0
0.111899	0
0.116356	0
0.120813	0
0.12527	0
0.129727	0
0.134184	0
0.138641	0
0.143098	0
0.147555	0
0.152012	0
0.156469	0
0.160926	0
0.165383	0
0.16984	0
0.174297	0
0.179583	0
0.18404	0
0.188497	0
0.192954	0
0.197411	0
0.201868	0
0.206325	0
0.210782	0
0.215239	0
0.219696	0
0.224154	0
0.228611	0
0.233068	0
0.237525	0
0.241982	0
0.246438	0
0.250896	0
0.255353	0
0.25981	0
0.265124	0
0.269581	0
0.274038	0
0.278495	0
0.282952	0
0.287409	0
0.291866	0
0.296323	0
0.30078	0
0.305237	0
0.309694	0
0.314151	0
0.318608	0
0.323065	0
0.327522	0
0.33198	0
0.336436	0
0.340894	0
0.346206	0
0.350663	0
0.35512	0
0.359577	0
0.364034	0
0.368491	0
0.372949	0
0.377406	0
0.381862	0
0.386319	0
0.390777	0
0.395234	0
0.399691	0
0.404148	0
0.408605	0
0.413062	0
0.417519	0
0.421976	0
0.426433	0
0.431761	0
0.436218	0
0.440675	0
0.445132	0
0.449589	0
0.454047	0
0.458504	0
0.462961	0
0.467418	0
0.471875	0
0.476332	0
0.480789	0
0.485246	0
0.489703	0
0.49416	0
0.498617	0
0.503074	0
0.507531	0
0.512834	0
0.517291	0
0.521748	0
0.526205	0
0.530662	0
0.535119	0
0.539576	0
0.544033	0
0.54849	0
0.552947	0
0.557404	0
0.561861	0
0.566318	0
0.570775	0
0.575232	0
0.579689	0
0.584146	0
0.588603	0
0.59306	0
0.598381	0
0.602838	0
0.607295	0
0.611752	0
0.616209	0
0.620666	0
0.625123	0
0.62958	0
0.634037	0
0.638494	0
0.642951	0
0.647408	0
0.651865	0
0.656322	0
0.660779	0
0.665236	0
0.669693	0
0.67415	0
0.679467	0
0.683924	0
0.688381	0
0.692837	0
0.697295	0
0.701752	0
0.706209	0
0.710666	0
0.715123	0
0.71958	0
0.724037	0
0.728494	0
0.732951	0
0.737408	0
0.741865	0
0.746322	0
0.750779	0
0.755236	0
0.759693	0
0.765007	0
0.769464	0
0.773921	0
0.778378	0
0.782835	0
0.787292	0
0.791749	0
0.796206	0
0.800663	0
0.80512	0
0.809577	0
0.814034	0
0.818492	0
0.822949	0
0.827406	0
0.831863	0
0.83632	0
0.840777	0
0.845234	0
0.850546	0
0.855003	0
0.85946	0
0.863917	0
0.868374	0
0.872831	0
0.877288	0
0.881745	0
0.886202	0
0.890659	0
0.895116	0
0.899574	0
0.90403	0
0.908487	0
0.912945	0
0.917401	0
0.921859	0
0.926316	0
0.931629	0
0.936086	0
0.940543	0
0.945	0
0.949457	0
0.953915	0
0.958372	0
0.962828	0
0.967286	0
0.971743	0
0.9762	0
0.980657	0
0.985113	0
0.989571	0
0.994028	0
0.998485	0
1.00294	0
1.0074	0
1.01186	0
1.01715	0
1.02161	0
1.02606	0
1.03052	0
1.03498	0
1.03943	0
1.04389	0
1.04835	0
1.05281	0
1.05726	0
1.06172	0
1.06618	0
1.07063	0
1.07509	0
1.07955	0
1.084	0
1.08846	0
1.09292	0
1.09822	0
1.10268	0
1.10713	0
1.11159	0
1.11605	0
1.1205	0
1.12496	0
1.12942	0
1.13388	0
1.13833	0
1.14279	0
1.14725	0
1.1517	0
1.15616	0
1.16062	0
1.16507	0
1.16953	0
1.17399	0
1.17845	0
1.18375	0
1.18821	0
1.19267	0
1.19713	0
1.20158	0
1.20604	0
1.2105	0
1.21495	0
1.21941	0
1.22387	0
1.22833	0
1.23278	0
1.23724	0
1.2417	0
1.24615	0
1.25061	0
1.25507	0
1.25952	0
1.26484	0
1.2693	0
1.27376	0
1.27821	0
1.28267	0
1.28713	0
1.29158	0
1.29604	0
1.3005	0
1.30496	0
1.30941	0
1.31387	0
1.31833	0
1.32278	0
1.32724	0
1.3317	0
1.33615	0
1.34061	0
1.34507	0
1.34953	0
1.35398	0
1.35844	0
1.3629	0
1.36735	0
1.37181	0
1.37627	0
1.38073	0
1.38518	0
1.38964	0
1.3941	0
1.39855	0
1.40301	0
1.40747	0
1.41192	0
1.41638	0
1.42084	0
1.4253	0
1.43059	0
1.43505	0
1.43951	0
1.44397	0
1.44842	0
1.45288	0
1.45734	0
1.46179	0
1.46625	0
1.47071	0
1.47516	0
1.47962	0
1.48408	0
1.48854	0
1.49299	0
1.49745	0
1.50191	0
1.50636	0
1.51082	0
1.51614	0
1.52059	0
1.52505	0
1.52951	0
1.53396	0
1.53842	0
1.54288	0
1.54733	0
1.55179	0
1.55625	0
1.56071	0
1.56516	0
1.56962	0
1.57408	0
1.57853	0
1.58299	0
1.58745	0
1.59191	0
1.59636	0
1.60082	0
1.60528	0
1.60973	0
1.61419	0
1.61865	0
1.6231	0
1.62756	0
1.63202	0
1.63648	0
1.64093	0
1.64539	0
1.64985	0
1.6543	0
1.65876	0
1.66322	0
1.66768	0
1.67213	0
1.67659	0
1.68189	0
1.68635	0
1.69081	0
1.69527	0
1.69972	0
1.70418	0
1.70864	0
1.71309	0
1.71755	0
1.72201	0
1.72646	0
1.73092	0
1.73538	0
1.73984	0
1.74429	0
1.74875	0
1.75321	0
1.75766	0
1.76299	0
1.76744	0
1.7719	0
1.77636	0
1.78082	0
1.78527	0
1.78973	0
1.79419	0
1.79864	0
1.8031	0
1.80756	0
1.81202	0
1.81647	0
1.82093	0
1.82539	0
1.82984	0
1.8343	0
1.83876	0
1.84321	0
1.84767	0
1.85213	0
1.85659	0
1.86104	0
1.8655	0
1.86996	0
1.87441	0
1.87887	0
1.88333	0
1.88779	0
1.89224	0
1.8967	0
1.90116	0
1.90561	0
1.91007	0
1.91453	0
1.91898	0
1.92344	0
1.9279	0
1.93322	0
1.93768	0
1.94213	0
1.94659	0
1.95105	0
1.95551	0
1.95996	0
1.96442	0
1.96888	0
1.97333	0
1.97779	0
1.98225	0
1.9867	0
1.99116	0
1.99562	0
2.00008	0
2.00453	0
2.00899	0
2.01345	0
2.0179	0
2.02236	0
2.02682	0
2.03127	0
2.03573	0
2.04019	0
2.04465	0
2.0491	0
2.05356	0
2.05802	0
2.06247	0
2.06693	0
2.07139	0
2.07585	0
2.0803	0
2.08476	0
2.08922	0
2.09367	0
2.09813	0
2.10259	0
2.10704	0
2.1115	0
2.11596	0
2.12042	0
2.12487	0
2.12933	0
2.13379	0
2.13824	0
2.1427	0
2.14716	0
2.15162	0
2.15607	0
2.16053	0
2.16499	0
2.16944	0
2.1739	0
2.17836	0
2.18368	0
2.18814	0
2.1926	0
2.19705	0
2.20151	0
2.20597	0
2.21042	0
2.21488	0
2.21934	0
2.2238	0
2.22825	0
2.23271	0
2.23717	0
2.24162	0
2.24608	0
2.25054	0
2.25499	0
2.25945	0
2.26478	0
2.26924	0
2.27369	0
2.27815	0
2.28261	0
2.28707	0
2.29152	0
2.29598	0
2.30044	0
2.30489	0
2.30935	0
2.31381	0
2.31827	0
2.32272	0
2.32718	0
2.33164	0
2.33609	0
2.34055	0
2.34501	0
2.35031	0
2.35477	0
2.35923	0
2.36368	0
2.36814	0
2.3726	0
2.37705	0
2.38151	0
2.38597	0
2.39043	0
2.39488	0
2.39934	0
2.4038	0
2.40825	0
2.41271	0
2.41717	0
2.42162	0
2.42608	0
2.43054	0
2.435	0
2.43945	0
2.44391	0
2.44837	0
2.45282	0
2.45728	0
2.46174	0
2.46619	0
2.47065	0
2.47511	0
2.47957	0
2.48402	0
2.48848	0
2.49294	0
2.49739	0
2.50185	0
2.50631	0
2.51077	0
2.51612	0
2.52057	0
2.52503	0
2.52949	0
2.53394	0
2.5384	0
2.54286	0
2.54731	0
2.55177	0
2.55623	0
2.56069	0
2.56514	0
2.5696	0
2.57406	0
2.57851	0
2.58297	0
2.58743	0
2.59188	0
2.59723	0
2.60168	0
2.60614	0
2.6106	0
2.61505	0
2.61951	0
2.62397	0
2.62843	0
2.63288	0
2.63734	0
2.6418	0
2.64625	0
2.65071	0
2.65517	0
2.65963	0
2.66408	0
2.66854	0
2.673	0
2.67745	0
2.68191	0
2.68637	0
2.69082	0
2.69528	0
2.69974	0
2.7042	0
2.70865	0
2.71311	0
2.71757	0
2.72202	0
2.72648	0
2.73094	0
2.73539	0
2.73985	0
2.74431	0
2.74877	0
2.75322	0
2.75768	0
2.76303	0
2.76748	0
2.77194	0
2.7764	0
2.78086	0
2.78531	0
2.78977	0
2.79423	0
2.79868	0
2.80314	0
2.8076	0
2.81205	0
2.81651	0
2.82097	0
2.82543	0
2.82988	0
2.83434	0
2.8388	0
2.84325	0
2.8486	0
2.85306	0
2.85752	0
2.86197	0
2.86643	0
2.87089	0
2.87535	0
2.8798	0
2.88426	0
2.88872	0
2.89317	0
2.89763	0
2.90209	0
2.90655	0
2.911	0
2.91546	0
2.91992	0
2.92437	0
2.92883	0
2.93329	0
2.93774	0
2.9422	0
2.94666	0
2.95112	0
2.95557	0
2.96003	0
2.96449	0
2.96894	0
2.9734	0
2.97786	0
2.98231	0
2.98677	0
2.99123	0
2.99569	0
3.00014	0
3.0046	0
3.00906	0
3.01436	0
3.01882	0
3.02328	0
3.02774	0
3.03219	0
3.03665	0
3.04111	0
3.04556	0
3.05002	0
3.05448	0
3.05893	0
3.06339	0
3.06785	0
3.07231	0
3.07676	0
3.08122	0
3.08568	0
3.09013	0
3.09459	0
3.09991	0
3.10437	0
3.10883	0
3.11328	0
3.11774	0
3.1222	0
3.12665	0
3.13111	0
3.13557	0
3.14002	0
3.14448	0
3.14894	0
3.1534	0
3.15785	0
3.16231	0
3.16677	0
3.17122	0
3.17568	0
3.18102	0
3.18548	0
3.18994	0
3.1944	0
3.19885	0
3.20331	0
3.20777	0
3.21222	0
3.21668	0
3.22114	0
3.22559	0
3.23005	0
3.23451	0
3.23897	0
3.24342	0
3.24788	0
3.25234	0
3.25679	0
3.26125	0
3.26661	0
3.27106	0
3.27552	0
3.27998	0
3.28443	0
3.28889	0
3.29335	0
3.29781	0
3.30226	0
3.30672	0
3.31118	0
3.31563	0
3.32009	0
3.32455	0
3.32901	0
3.33346	0
3.33792	0
3.34238	0
3.34683	0
3.35129	0
3.35575	0
3.3602	0
3.36466	0
3.36912	0
3.37358	0
3.37803	0
3.38249	0
3.38695	0
3.3914	0
3.39586	0
3.40032	0
3.40478	0
3.40923	0
3.41369	0
3.41815	0
3.4226	0
3.42706	0
3.43241	0
3.43687	0
3.44133	0
3.44578	0
3.45024	0
3.4547	0
3.45915	0
3.46361	0
3.46807	0
3.47253	0
3.47698	0
3.48144	0
3.4859	0
3.49035	0
3.49481	0
3.49927	0
3.50372	0
3.50818	0
3.51264	0
3.5171	0
3.52155	0
3.52601	0
3.53047	0
3.53492	0
3.53938	0
3.54384	0
3.54829	0
3.55275	0
3.55721	0
3.56167	0
3.56612	0
3.57058	0
3.57504	0
3.57949	0
3.58395	0
3.58841	0
3.59287	0
3.59732	0
3.60178	0
3.60624	0
3.61069	0
3.61515	0
3.61961	0
3.62406	0
3.62852	0
3.63298	0
3.63744	0
3.64189	0
3.64635	0
3.65081	0
3.65526	0
3.65972	0
3.66418	0
3.66863	0
3.67309	0
3.67755	0
3.68289	0
3.68735	0
3.69181	0
3.69626	0
3.70072	0
3.70518	0
3.70964	0
3.71409	0
3.71855	0
3.72301	0
3.72746	0
3.73192	0
3.73638	0
3.74083	0
3.74529	0
3.74975	0
3.75421	0
3.75866	0
3.76312	0
3.76758	0
3.77203	0
3.77649	0
3.78095	0
3.78541	0
3.78986	0
3.79432	0
3.79878	0
3.80323	0
3.80769	0
3.81215	0
3.8166	0
3.82106	0
3.82552	0
3.82998	0
3.83443	0
3.83889	0
3.84335	0
3.84868	0
3.85314	0
3.85759	0
3.86205	0
3.86651	0
3.87096	0
3.87542	0
3.87988	0
3.88434	0
3.88879	0
3.89325	0
3.89771	0
3.90216	0
3.90662	0
3.91108	0
3.91554	0
3.91999	0
3.92445	0
3.92891	0
3.93336	0
3.93782	0
3.94228	0
3.94673	0
3.95119	0
3.95565	0
3.96011	0
3.96456	0
3.96902	0
3.97348	0
3.97793	0
3.98239	0
3.98685	0
3.9913	0
3.99576	0
4.00022	0
4.00468	0
4.00913	0
4.01359	0
4.01805	0
4.0225	0
4.02696	0
4.03142	0
4.03587	0
4.04033	0
4.04479	0
4.04925	0
4.0537	0
4.05816	0
4.06262	0
4.06707	0
4.07153	0
4.07599	0
4.08045	0
4.0849	0
4.08936	0
4.09382	0
4.09914	0
4.10359	0
4.10805	0
4.11251	0
4.11696	0
4.12142	0
4.12588	0
4.13034	0
4.13479	0
4.13925	0
4.14371	0
4.14816	0
4.15262	0
4.15708	0
4.16153	0
4.16599	0
4.17045	0
4.17491	0
4.17936	0
4.18382	0
4.18828	0
4.19273	0
4.19719	0
4.20165	0
4.20611	0
4.21056	0
4.21502	0
4.21948	0
4.22393	0
4.22839	0
4.23285	0
4.2373	0
4.24176	0
4.24622	0
4.25068	0
4.25513	0
4.25959	0
4.26491	0
4.26937	0
4.27383	0
4.27828	0
4.28274	0
4.2872	0
4.29165	0
4.29611	0
4.30057	0
4.30503	0
4.30948	0
4.31394	0
4.3184	0
4.32285	0
4.32731	0
4.33177	0
4.33623	0
4.34068	0
4.34514	0
4.3496	0
4.35405	0
4.35851	0
4.36297	0
4.36742	0
4.37188	0
4.37634	0
4.3808	0
4.38525	0
4.38971	0
4.39417	0
4.39862	0
4.40308	0
4.40754	0
4.412	0
4.41645	0
4.42091	0
4.42537	0
4.42982	0
4.43428	0
4.43874	0
4.44319	0
4.44765	0
4.45211	0
4.45657	0
4.46102	0
4.46548	0
4.46994	0
4.47439	0
4.47885	0
4.48331	0
4.48776	0
4.49222	0
4.49668	0
4.50114	0
4.50559	0
4.51005	0
4.51536	0
4.51981	0
4.52427	0
4.52873	0
4.53318	0
4.53764	0
4.5421	0
4.54656	0
4.55101	0
4.55547	0
4.55993	0
4.56438	0
4.56884	0
4.5733	0
4.57775	0
4.58221	0
4.58667	0
4.59113	0
4.59558	0
4.60004	0
4.6045	0
4.60895	0
4.61341	0
4.61787	0
4.62232	0
4.62678	0
4.63124	0
4.6357	0
4.64015	0
4.64461	0
4.64907	0
4.65352	0
4.65798	0
4.66244	0
4.6669	0
4.67135	0
4.67581	0
4.68115	0
4.6856	0
4.69006	0
4.69452	0
4.69897	0
4.70343	0
4.70789	0
4.71234	0
4.7168	0
4.72126	0
4.72572	0
4.73017	0
4.73463	0
4.73909	0
4.74354	0
4.748	0
4.75246	0
4.75692	0
4.76137	0
4.76583	0
4.77029	0
4.77474	0
4.7792	0
4.78366	0
4.78811	0
4.79257	0
4.79703	0
4.80149	0
4.80594	0
4.8104	0
4.81486	0
4.81931	0
4.82377	0
4.82823	0
4.83268	0
4.83714	0
4.8416	0
4.84606	0
4.85051	0
4.85497	0
4.85943	0
4.86388	0
4.86834	0
4.8728	0
4.87726	0
4.88171	0
4.88617	0
4.89063	0
4.89508	0
4.89954	0
4.904	0
4.90845	0
4.91291	0
4.91737	0
4.92183	0
4.92628	0
4.93161	0
4.93607	0
4.94052	0
4.94498	0
4.94944	0
4.95389	0
4.95835	0
4.96281	0
4.96726	0
4.97172	0
4.97618	0
4.98064	0
4.98509	0
4.98955	0
4.99401	0
4.99846	0
5.00292	0
5.00738	0
5.01183	0
5.01717	0
5.02163	0
5.02608	0
5.03054	0
5.035	0
5.03946	0
5.04391	0
5.04837	0
5.05283	0
5.05728	0
5.06174	0
5.0662	0
5.07065	0
5.07511	0
5.07957	0
5.08403	0
5.08848	0
5.09294	0
5.0974	0
5.10185	0
5.10631	0
5.11077	0
5.11522	0
5.11968	0
5.12414	0
5.1286	0
5.13305	0
5.13751	0
5.14197	0
5.14642	0
5.15088	0
5.15534	0
5.15979	0
5.16425	0
5.16871	0
5.17317	0
5.17762	0
5.18295	0
5.18741	0
5.19187	0
5.19633	0
5.20078	0
5.20524	0
5.2097	0
5.21415	0
5.21861	0
5.22307	0
5.22752	0
5.23198	0
5.23644	0
5.2409	0
5.24535	0
5.24981	0
5.25427	0
5.25872	0
5.26318	0
5.26764	0
5.2721	0
5.27655	0
5.28101	0
5.28547	0
5.28992	0
5.29438	0
5.29884	0
5.30329	0
5.30775	0
5.31221	0
5.31667	0
5.32112	0
5.32558	0
5.33004	0
5.33449	0
5.33895	0
5.34341	0
5.34787	0
5.35232	0
5.35678	0
5.36124	0
5.36569	0
5.37015	0
5.37461	0
5.37906	0
5.38352	0
5.38798	0
5.39244	0
5.39689	0
5.40135	0
5.40581	0
5.41026	0
5.41472	0
5.41918	0
5.42363	0
5.42809	0
5.43343	0
5.43788	0
5.44234	0
5.4468	0
5.45125	0
5.45571	0
5.46017	0
5.46462	0
5.46908	0
5.47354	0
5.478	0
5.48245	0
5.48691	0
5.49137	0
5.49582	0
5.50028	0
5.50474	0
5.5092	0
5.51365	0
5.51811	0
5.52257	0
5.52702	0
5.53148	0
5.53594	0
5.54039	0
5.54485	0
5.54931	0
5.55377	0
5.55822	0
5.56268	0
5.56714	0
5.57159	0
5.57605	0
5.58051	0
5.58497	0
5.58942	0
5.59388	0
5.5992	0
5.60366	0
5.60812	0
5.61257	0
5.61703	0
5.62149	0
5.62595	0
5.6304	0
5.63486	0
5.63932	0
5.64377	0
5.64823	0
5.65269	0
5.65715	0
5.6616	0
5.66606	0
5.67052	0
5.67497	0
5.67943	0
5.68389	0
5.68834	0
5.6928	0
5.69726	0
5.70172	0
5.70617	0
5.71063	0
5.71509	0
5.71954	0
5.724	0
5.72846	0
5.73292	0
5.73737	0
5.74183	0
5.74629	0
5.75074	0
5.7552	0
5.75966	0
5.76411	0
5.76857	0
5.77303	0
5.77749	0
5.78194	0
5.7864	0
5.79086	0
5.79531	0
5.79977	0
5.80423	0
5.80868	0
5.81314	0
5.8176	0
5.82206	0
5.82651	0
5.83097	0
5.83543	0
5.83988	0
5.84434	0
5.84966	0
5.85412	0
5.85857	0
5.86303	0
5.86749	0
5.87195	0
5.8764	0
5.88086	0
5.88532	0
5.88977	0
5.89423	0
5.89869	0
5.90315	0
5.9076	0
5.91206	0
5.91652	0
5.92097	0
5.92543	0
5.92989	0
5.93434	0
5.9388	0
5.94326	0
5.94772	0
5.95217	0
5.95663	0
5.96109	0
5.96554	0
5.97	0
5.97446	0
5.97892	0
5.98337	0
5.98783	0
5.99229	0
5.99674	0
6.0012	0
6.00566	0
6.01011	0
6.01543	0
6.01989	0
6.02435	0
6.0288	0
6.03326	0
6.03772	0
6.04217	0
6.04663	0
6.05109	0
6.05555	0
6.06	0
6.06446	0
6.06892	0
6.07337	0
6.07783	0
6.08229	0
6.08675	0
6.0912	0
6.09651	0
6.10097	0
6.10543	0
6.10988	0
6.11434	0
6.1188	0
6.12325	0
6.12771	0
6.13217	0
6.13663	0
6.14108	0
6.14554	0
6.15	0
6.15445	0
6.15891	0
6.16337	0
6.16782	0
6.17228	0
6.17674	0
6.18206	0
6.18651	0
6.19097	0
6.19543	0
6.19988	0
6.20434	0
6.2088	0
6.21325	0
6.21771	0
6.22217	0
6.22663	0
6.23108	0
6.23554	0
6.24	0
6.24445	0
6.24891	0
6.25337	0
6.25783	0
6.26228	0
6.26674	0
6.2712	0
6.27565	0
6.28011	0
6.28457	0
6.28902	0
6.29348	0
6.29794	0
6.3024	0
6.30685	0
6.31131	0
6.31577	0
6.32022	0
6.32468	0
6.32914	0
6.33359	0
6.33805	0
6.34251	0
6.34783	0
6.35229	0
6.35675	0
6.3612	0
6.36566	0
6.37012	0
6.37458	0
6.37903	0
6.38349	0
6.38795	0
6.3924	0
6.39686	0
6.40132	0
6.40577	0
6.41023	0
6.41469	0
6.41915	0
6.4236	0
6.42806	0
6.43334	0
6.4378	0
6.44226	0
6.44672	0
6.45117	0
6.45563	0
6.46009	0
6.46454	0
6.469	0
6.47346	0
6.47791	0
6.48237	0
6.48683	0
6.49129	0
6.49574	0
6.5002	0
6.50466	0
6.50911	0
6.51357	0
6.51803	0
6.52249	0
6.52694	0
6.5314	0
6.53586	0
6.54031	0
6.54477	0
6.54923	0
6.55368	0
6.55814	0
6.5626	0
6.56706	0
6.57151	0
6.57597	0
6.58043	0
6.58488	0
6.58934	0
6.5938	0
6.59911	0
6.60356	0
6.60802	0
6.61248	0
6.61693	0
6.62139	0
6.62585	0
6.63031	0
6.63476	0
6.63922	0
6.64368	0
6.64813	0
6.65259	0
6.65705	0
6.6615	0
6.66596	0
6.67042	0
6.67488	0
6.67933	0
6.68379	0
6.68825	0
6.6927	0
6.69716	0
6.70162	0
6.70608	0
6.71053	0
6.71499	0
6.71945	0
6.7239	0
6.72836	0
6.73282	0
6.73727	0
6.74173	0
6.74619	0
6.75065	0
6.7551	0
6.75956	0
6.76402	0
6.76847	0
6.77293	0
6.77739	0
6.78185	0
6.7863	0
6.79076	0
6.79522	0
6.79967	0
6.80413	0
6.80859	0
6.81304	0
6.8175	0
6.82196	0
6.82642	0
6.83087	0
6.83533	0
6.83979	0
6.84424	0
6.84957	0
6.85402	0
6.85848	0
6.86294	0
6.8674	0
6.87185	0
6.87631	0
6.88077	0
6.88522	0
6.88968	0
6.89414	0
6.89859	0
6.90305	0
6.90751	0
6.91197	0
6.91642	0
6.92088	0
6.92534	0
6.92979	0
6.93425	0
6.93871	0
6.94317	0
6.94762	0
6.95208	0
6.95654	0
6.96099	0
6.96545	0
6.96991	0
6.97436	0
6.97882	0
6.98328	0
6.98774	0
6.99219	0
6.99665	0
7.00111	0
7.00556	0
7.01002	0
7.01532	0
7.01978	0
7.02423	0
7.02869	0
7.03315	0
7.0376	0
7.04206	0
7.04652	0
7.05097	0
7.05543	0
7.05989	0
7.06435	0
7.0688	0
7.07326	0
7.07772	0
7.08217	0
7.08663	0
7.09109	0
7.09555	0
7.1	0
7.10446	0
7.10892	0
7.11337	0
7.11783	0
7.12229	0
7.12674	0
7.1312	0
7.13566	0
7.14012	0
7.14457	0
7.14903	0
7.15349	0
7.15794	0
7.1624	0
7.16686	0
7.17131	0
7.17577	0
7.18023	0
7.18469	0
7.18914	0
7.1936	0
7.19806	0
7.20251	0
7.20697	0
7.21143	0
7.21589	0
7.22034	0
7.2248	0
7.22926	0
7.23371	0
7.23817	0
7.24263	0
7.24708	0
7.25154	0
7.256	0
7.26046	0
7.26576	0
7.27022	0
7.27468	0
7.27913	0
7.28359	0
7.28805	0
7.2925	0
7.29696	0
7.30142	0
7.30587	0
7.31033	0
7.31479	0
7.31925	0
7.3237	0
7.32816	0
7.33262	0
7.33707	0
7.34153	0
7.34599	0
7.35045	0
7.3549	0
7.35936	0
7.36382	0
7.36827	0
7.37273	0
7.37719	0
7.38164	0
7.3861	0
7.39056	0
7.39502	0
7.39947	0
7.40393	0
7.40839	0
7.41284	0
7.4173	0
7.42176	0
7.42622	0
7.43152	0
7.43598	0
7.44044	0
7.4449	0
7.44935	0
7.45381	0
7.45827	0
7.46272	0
7.46718	0
7.47164	0
7.47609	0
7.48055	0
7.48501	0
7.48947	0
7.49392	0
7.49838	0
7.50284	0
7.50729	0
7.51175	0
7.51621	0
7.52067	0
7.52512	0
7.52958	0
7.53404	0
7.53849	0
7.54295	0
7.54741	0
7.55186	0
7.55632	0
7.56078	0
7.56524	0
7.56969	0
7.57415	0
7.57861	0
7.58306	0
7.58752	0
7.59198	0
7.59643	0
7.60089	0
7.60535	0
7.60981	0
7.61426	0
7.61872	0
7.62318	0
7.62763	0
7.63209	0
7.63655	0
7.64101	0
7.64546	0
7.64992	0
7.65438	0
7.65883	0
7.66329	0
7.66775	0
7.6722	0
7.67666	0
7.68198	0
7.68644	0
7.69089	0
7.69535	0
7.69981	0
7.70426	0
7.70872	0
7.71318	0
7.71763	0
7.72209	0
7.72655	0
7.73101	0
7.73546	0
7.73992	0
7.74438	0
7.74883	0
7.75329	0
7.75775	0
7.76221	0
7.76666	0
7.77112	0
7.77558	0
7.78003	0
7.78449	0
7.78895	0
7.7934	0
7.79786	0
7.80232	0
7.80678	0
7.81123	0
7.81569	0
7.82015	0
7.8246	0
7.82906	0
7.83352	0
7.83798	0
7.84243	0
7.84773	0
7.85218	0
7.85664	0
7.8611	0
7.86556	0
7.87001	0
7.87447	0
7.87893	0
7.88338	0
7.88784	0
7.8923	0
7.89675	0
7.90121	0
7.90567	0
7.91013	0
7.91458	0
7.91904	0
7.9235	0
7.92795	0
7.93241	0
7.93687	0
7.94133	0
7.94578	0
7.95024	0
7.9547	0
7.95915	0
7.96361	0
7.96807	0
7.97252	0
7.97698	0
7.98144	0
7.9859	0
7.99035	0
7.99481	0
7.99927	0
8.00372	0
8.00818	0
8.01264	0
8.01709	0
8.02155	0
8.02601	0
8.03047	0
8.03492	0
8.03938	0
8.04384	0
8.04829	0
8.05275	0
8.05721	0
8.06167	0
8.06612	0
8.07058	0
8.07504	0
8.07949	0
8.08395	0
8.08841	0
8.09286	0
8.09818	0
8.10264	0
8.10709	0
8.11155	0
8.11601	0
8.12046	0
8.12492	0
8.12938	0
8.13383	0
8.13829	0
8.14275	0
8.14721	0
8.15166	0
8.15612	0
8.16058	0
8.16503	0
8.16949	0
8.17395	0
8.17841	0
8.18286	0
8.18732	0
8.19178	0
8.19623	0
8.20069	0
8.20515	0
8.2096	0
8.21406	0
8.21852	0
8.22298	0
8.22743	0
8.23189	0
8.23635	0
8.2408	0
8.24526	0
8.24972	0
8.25418	0
8.25863	0
8.26394	0
8.2684	0
8.27285	0
8.27731	0
8.28177	0
8.28622	0
8.29068	0
8.29514	0
8.2996	0
8.30405	0
8.30851	0
8.31297	0
8.31742	0
8.32188	0
8.32634	0
8.3308	0
8.33525	0
8.33971	0
8.34417	0
8.34862	0
8.35308	0
8.35754	0
8.36199	0
8.36645	0
8.37091	0
8.37537	0
8.37982	0
8.38428	0
8.38874	0
8.39319	0
8.39765	0
8.40211	0
8.40656	0
8.41102	0
8.41548	0
8.41994	0
8.42439	0
8.42885	0
8.43331	0
8.43776	0
8.44222	0
8.44668	0
8.45114	0
8.45559	0
8.46005	0
8.46451	0
8.46896	0
8.47342	0
8.47788	0
8.48233	0
8.48679	0
8.49125	0
8.49571	0
8.50016	0
8.50462	0
8.50908	0
8.51437	0
8.51883	0
8.52328	0
8.52774	0
8.5322	0
8.53665	0
8.54111	0
8.54557	0
8.55003	0
8.55448	0
8.55894	0
8.5634	0
8.56785	0
8.57231	0
8.57677	0
8.58122	0
8.58568	0
8.59014	0
8.5946	0
8.59905	0
8.60351	0
8.60797	0
8.61242	0
8.61688	0
8.62134	0
8.6258	0
8.63025	0
8.63471	0
8.63917	0
8.64362	0
8.64808	0
8.65254	0
8.657	0
8.66145	0
8.66591	0
8.67037	0
8.67482	0
8.68015	0
8.6846	0
8.68906	0
8.69352	0
8.69798	0
8.70243	0
8.70689	0
8.71135	0
8.7158	0
8.72026	0
8.72472	0
8.72917	0
8.73363	0
8.73809	0
8.74255	0
8.747	0
8.75146	0
8.75592	0
8.76037	0
8.76483	0
8.76929	0
8.77375	0
8.7782	0
8.78266	0
8.78712	0
8.79157	0
8.79603	0
8.80049	0
8.80494	0
8.8094	0
8.81386	0
8.81832	0
8.82277	0
8.82723	0
8.83169	0
8.83614	0
8.8406	0
8.84506	0
8.84951	0
8.85397	0
8.85843	0
8.86289	0
8.86734	0
8.8718	0
8.87626	0
8.88071	0
8.88517	0
8.88963	0
8.89409	0
8.89854	0
8.903	0
8.90746	0
8.91191	0
8.91637	0
8.92083	0
8.92528	0
8.93063	0
8.93508	0
8.93954	0
8.944	0
8.94845	0
8.95291	0
8.95737	0
8.96182	0
8.96628	0
[truncated: 24,894 more rows]

## Sheet: Figure 3c - Standard (FD)
Retention Time (min)	Fluorescence Intensity (arb)
0.000833333	0
0.00166667	433
0.003	7138
0.00383333	18596
0.00466667	28515
0.0055	41938
0.00633333	54573
0.00716667	60438
0.008	59469
0.00883333	53580
0.00966667	48117
0.0105	48498
0.0113333	45290
0.0121667	38692
0.013	38799
0.0138333	56960
0.0146667	84010
0.0155	105957
0.0163333	111229
0.0171667	104618
0.018	94249
0.0188333	74417
0.0196667	54813
0.0205	39077
0.0213333	26977
0.0221667	18416
0.023	12905
0.0238333	4638
0.0246667	-11751
0.0255	-15115
0.0263333	-271
0.0271667	20986
0.028	39216
0.0288333	50826
0.0296667	48772
0.0305	43024
0.0313333	47131
0.0321667	57794
0.033	62451
0.0338333	57129
0.0346667	43957
0.0355	38592
0.0363333	51423
0.0371667	70100
0.038	78602
0.0388333	80022
0.0396667	81346
0.0405	86743
0.0413333	93514
0.0421667	88221
0.043	71181
0.0438333	53400
0.0446667	40360
0.0455	37165
0.0463333	42488
0.0471667	49353
0.048	49917
0.0488333	50863
0.0496667	51087
0.0505	48650
0.0513333	37999
0.0521667	27710
0.053	27642
0.0538333	33995
0.0546667	39942
0.0555	36206
0.0563333	29672
0.0571667	27910
0.058	29348
0.0588333	29942
0.0596667	28954
0.0605	29019
0.0613333	26897
0.0621667	17661
0.063	11707
0.0638333	16530
0.0646667	26985
0.0655	45433
0.0663333	58759
0.0671667	56688
0.068	46590
0.0688333	33572
0.0696667	14267
0.0705	-4124
0.0713333	-10806
0.0721667	-5540
0.073	7606
0.0738333	24780
0.0746667	43439
0.0755	63744
0.0763333	79293
0.0771667	77474
0.078	71258
0.0788333	72109
0.0796667	71744
0.0805	64453
0.0813333	56907
0.0821667	52368
0.083	48908
0.0838333	49848
0.0846667	47571
0.0855	45446
0.0863333	51570
0.0871667	56710
0.088	51149
0.0888333	36607
0.0896667	15665
0.0905	-4780
0.0913333	-14236
0.0921667	-1156
0.093	23092
0.0938333	41401
0.0946667	46799
0.0955	44639
0.0963333	47601
0.0971667	48367
0.098	47156
0.0988333	44302
0.0996667	44238
0.1005	53706
0.101333	70532
0.102167	78675
0.103	72010
0.103833	61639
0.104667	51788
0.1055	45218
0.106333	36950
0.107167	25593
0.108	21646
0.108833	26373
0.109667	28652
0.1105	27440
0.111333	28139
0.112167	30665
0.113	24955
0.113833	16779
0.114667	17611
0.1155	34558
0.116333	53699
0.117167	61882
0.118	51789
0.118833	33941
0.119667	14855
0.1205	5473
0.121333	14186
0.122167	25572
0.123	35473
0.123833	37192
0.124667	36168
0.1255	43460
0.126333	59727
0.127167	75655
0.128	76281
0.128833	61959
0.129667	47674
0.1305	41022
0.131333	36244
0.132167	28819
0.133	18943
0.133833	8000
0.134667	-625
0.1355	7468
0.136333	30920
0.137167	54511
0.138	74173
0.138833	83887
0.139667	76653
0.1405	59342
0.141333	43844
0.142167	49205
0.143	68265
0.143833	78168
0.144667	68138
0.1455	50531
0.146333	32282
0.147167	21751
0.148	27400
0.148833	44498
0.149667	59125
0.1505	68258
0.151333	66475
0.152167	57472
0.153	47376
0.153833	44651
0.154667	52629
0.1555	57682
0.156333	54153
0.157167	50671
0.158	47760
0.158833	46469
0.159667	46883
0.1605	50129
0.161333	50389
0.162167	48407
0.163	42174
0.163833	31354
0.164667	24754
0.1655	30443
0.166333	46967
0.167167	62303
0.168	67076
0.168833	63795
0.169667	54195
0.1705	42592
0.171333	42412
0.172167	52453
0.173	64784
0.173833	70482
0.174667	55784
0.1755	29843
0.176333	13800
0.177167	20863
0.178	44282
0.178833	69179
0.179667	86499
0.1805	89342
0.181333	74422
0.182167	48513
0.183	22679
0.183833	6861
0.184667	9624
0.1855	24873
0.186333	42654
0.187167	57842
0.188	70819
0.188833	78841
0.189667	77616
0.1905	74813
0.191333	66548
0.192167	50094
0.193	35551
0.193833	25915
0.194667	24046
0.1955	32491
0.196333	43185
0.197167	53012
0.198	61572
0.198833	76221
0.199667	94745
0.2005	108256
0.201333	109893
0.202167	91590
0.203	60360
0.203833	34795
0.204667	23325
0.2055	24916
0.206333	36907
0.207167	53960
0.208	68602
0.208833	78687
0.209667	81136
0.2105	78933
0.211333	75251
0.212167	69576
0.213	67102
0.213833	78753
0.214667	100947
0.2155	109031
0.216333	97596
0.217167	77722
0.218	58877
0.218833	43992
0.219667	37900
0.2205	39322
0.221333	46123
0.222167	53590
0.223	53814
0.223833	54669
0.224667	60397
0.2255	63410
0.226333	64793
0.227167	68097
0.228	70901
0.228833	79938
0.229667	97334
0.2305	113860
0.231333	114382
0.232167	101698
0.233	87667
0.233833	82600
0.234667	74137
0.2355	57566
0.236333	40418
0.237167	32282
0.238	30139
0.238833	34275
0.239667	53067
0.2405	72711
0.241333	77541
0.242167	66384
0.243	53890
0.243833	50714
0.244667	58374
0.2455	63163
0.246333	53501
0.247167	39820
0.248	41000
0.248833	59555
0.249667	80093
0.2505	81068
0.251333	68587
0.252167	62848
0.253	65597
0.253833	67768
0.254667	62858
0.2555	50818
0.256333	34674
0.257167	25776
0.258	27588
0.258833	38729
0.259667	51990
0.2605	60221
0.261333	64121
0.262167	62056
0.263	49377
0.263833	36418
0.264667	30841
0.2655	35044
0.266333	40416
0.267167	42534
0.268	37051
0.268833	26848
0.269667	15655
0.2705	7776
0.271333	407
0.272167	1523
0.273	13975
0.273833	26043
0.274667	33905
0.2755	36078
0.276333	36188
0.277167	34624
0.278	40694
0.278833	53010
0.279667	64341
0.2805	61383
0.281333	43038
0.282167	23328
0.283	21619
0.283833	35498
0.284667	54310
0.2855	72378
0.286333	75542
0.287167	66256
0.288	47528
0.288833	20109
0.289667	6099
0.2905	14533
0.291333	27185
0.292167	33331
0.293	29322
0.293833	20785
0.294667	21058
0.2955	28636
0.296333	33480
0.297167	32268
0.298	24400
0.298833	17410
0.299667	18206
0.3005	28188
0.301333	41582
0.302167	53077
0.303	61226
0.303833	65792
0.304667	66795
0.3055	68427
0.306333	71676
0.307167	68143
0.308	58924
0.308833	47162
0.309667	41742
0.3105	47691
0.311333	61479
0.312167	69284
0.313	71329
0.313833	73738
0.314667	77354
0.3155	86179
0.316333	85818
0.317167	74864
0.318	59303
0.318833	43736
0.319667	31182
0.3205	19932
0.321333	11403
0.322167	9462
0.323	18152
0.323833	28412
0.324667	36871
0.3255	51897
0.326333	66811
0.327167	70535
0.328	59670
0.328833	55381
0.329667	62250
0.3305	71595
0.331333	80728
0.332167	82115
0.333	77255
0.333833	73555
0.334667	71352
0.3355	66440
0.336333	60588
0.337167	59272
0.338	65036
0.338833	71563
0.339667	79927
0.3405	81594
0.341333	68006
0.342167	50273
0.343	42034
0.343833	46137
0.344667	46731
0.3455	32427
0.346333	24880
0.347167	34456
0.348	49778
0.348833	61955
0.349667	69623
0.3505	67393
0.351333	53189
0.352167	35835
0.353	19904
0.353833	13817
0.354667	24104
0.3555	44809
0.356333	55573
0.357167	47100
0.358	37486
0.358833	41967
0.359667	57015
0.3605	71320
0.361333	84628
0.362167	89051
0.363	84304
0.363833	69670
0.364667	53289
0.3655	38464
0.366333	23230
0.367167	10189
0.368	9189
0.368833	10982
0.369667	13129
0.3705	15944
0.371333	16707
0.372167	2230
0.373	-16771
0.373833	-27606
0.374667	-24383
0.3755	-12271
0.376333	3289
0.377167	18111
0.378	35349
0.378833	50545
0.379667	53070
0.3805	40892
0.381333	28114
0.382167	21771
0.383	17000
0.383833	15108
0.384667	21881
0.3855	39281
0.386333	49930
0.387167	48603
0.388	35898
0.388833	24128
0.389667	25936
0.3905	32101
0.391333	38034
0.392167	47323
0.393	54789
0.393833	63967
0.394667	68534
0.3955	60272
0.396333	54367
0.397167	53386
0.398	52357
0.398833	53357
0.399667	52279
0.4005	51037
0.401333	50886
0.402167	45997
0.403	37210
0.403833	30349
0.404667	22522
0.4055	15576
0.406333	5599
0.407167	1108
0.408	4335
0.408833	14629
0.409667	28852
0.4105	36462
0.411333	35247
0.412167	36595
0.413	46231
0.413833	53397
0.414667	51423
0.4155	45898
0.416333	44669
0.417167	49144
0.418	47920
0.418833	37982
0.419667	19631
0.4205	-794
0.421333	-9379
0.422167	3226
0.423	35725
0.423833	67490
0.424667	82337
0.4255	72151
0.426333	50804
0.427167	36327
0.428	25936
0.428833	15915
0.429667	4064
0.4305	-1233
0.431333	1382
0.432167	13362
0.433	25920
0.433833	38972
0.434667	43176
0.4355	40852
0.436333	40096
0.437167	40707
0.438	41351
0.438833	47371
0.439667	57229
0.4405	59636
0.441333	52658
0.442167	43445
0.443	34057
0.443833	31206
0.444667	34611
0.4455	48627
0.446333	68700
0.447167	87666
0.448	99580
0.448833	102622
0.449667	98816
0.4505	91385
0.451333	83281
0.452167	77057
0.453	65380
0.453833	49584
0.454667	36898
0.4555	31843
0.456333	29353
0.457167	30203
0.458	36523
0.458833	44483
0.459667	50133
0.4605	47705
0.461333	42317
0.462167	35361
0.463	26164
0.463833	23106
0.464667	30178
0.4655	38865
0.466333	42945
0.467167	53500
0.468	57820
0.468833	54315
0.469667	50047
0.4705	47721
0.471333	45570
0.472167	41631
0.473	31674
0.473833	23045
0.474667	30509
0.4755	50822
0.476333	62038
0.477167	63039
0.478	64883
0.478833	68533
0.479667	60558
0.4805	45491
0.481333	40628
0.482167	44271
0.483	49434
0.483833	60837
0.484667	77113
0.4855	81770
0.486333	73213
0.487167	64781
0.488	60015
0.488833	57516
0.489667	54741
0.4905	51121
0.491333	55679
0.492167	67258
0.493	71700
0.493833	65585
0.494667	54884
0.4955	41793
0.496333	26296
0.497167	11930
0.498	5856
0.498833	-2034
0.499667	-2954
0.5005	3460
0.501333	13142
0.502167	22103
0.503	28410
0.503833	40301
0.504667	63308
0.5055	85145
0.506333	93607
0.507167	86559
0.508	75370
0.508833	62449
0.509667	42229
0.5105	23442
0.511333	19905
0.512167	34255
0.513	53589
0.513833	70319
0.514667	75080
0.5155	73261
0.516333	69440
0.517167	66382
0.518	66238
0.518833	62713
0.519667	62288
0.5205	64097
0.521333	66500
0.522167	65513
0.523	62308
0.523833	50226
0.524667	21272
0.5255	-16133
0.526333	-41553
0.527167	-43303
0.528	-22890
0.528833	2481
0.529667	19877
0.5305	29933
0.531333	33510
0.532167	34290
0.533	25595
0.533833	8826
0.534667	-6374
0.5355	-14584
0.536333	-10337
0.537167	7980
0.538	31382
0.538833	46271
0.539667	52860
0.5405	52230
0.541333	50012
0.542167	57551
0.543	70742
0.543833	73330
0.544667	67465
0.5455	71312
0.546333	82798
0.547167	90909
0.548	92317
0.548833	84507
0.549667	76465
0.5505	67975
0.551333	47761
0.552167	19264
0.553	-1603
0.553833	614
0.554667	16555
0.5555	34729
0.556333	47717
0.557167	54780
0.558	53494
0.558833	46714
0.559667	37492
0.5605	32826
0.561333	29368
0.562167	20908
0.563	14426
0.563833	9776
0.564667	4351
0.5655	6804
0.566333	23111
0.567167	47955
0.568	69068
0.568833	74592
0.569667	60525
0.5705	41328
0.571333	33521
0.572167	36558
0.573	48136
0.573833	59261
0.574667	61148
0.5755	57086
0.576333	45833
0.577167	22974
0.578	3111
0.578833	-3394
0.579667	-2069
0.5805	-1351
0.581333	-7327
0.582167	-9670
0.583	-6524
0.583833	415
0.584667	11064
0.5855	22274
0.586333	26046
0.587167	27708
0.588	31619
0.588833	32935
0.589667	32743
0.5905	31928
0.591333	30751
0.592167	34125
0.593	37306
0.593833	40024
0.594667	47193
0.5955	56075
0.596333	62921
0.597167	64424
0.598	61848
0.598833	48639
0.599667	22983
0.6005	4305
0.601333	-1327
0.602167	4476
0.603	17368
0.603833	33009
0.604667	43574
0.6055	47296
0.606333	45497
0.607167	41593
0.608	43121
0.608833	47136
0.609667	48384
0.6105	42654
0.611333	29081
0.612167	14020
0.613	12593
0.613833	26425
0.614667	45734
0.6155	66347
0.616333	79240
0.617167	79461
0.618	72445
0.618833	61609
0.619667	44388
0.6205	25459
0.621333	18414
0.622167	19632
0.623	14871
0.623833	9228
0.624667	10805
0.6255	17011
0.626333	34480
0.627167	59090
0.628	72312
0.628833	71488
0.629667	60294
0.6305	54380
0.631333	63292
0.632167	78365
0.633	75269
0.633833	48796
0.634667	23586
0.6355	17865
0.636333	28216
0.637167	38532
0.638	35979
0.638833	16944
0.639667	-2062
0.6405	1376
0.641333	24222
0.642167	54004
0.643	71409
0.643833	68302
0.644667	57891
0.6455	53519
0.646333	57629
0.647167	58827
0.648	50203
0.648833	39867
0.649667	35859
0.6505	35795
0.651333	38785
0.652167	42669
0.653	40959
0.653833	34769
0.654667	26911
0.6555	25031
0.656333	30250
0.657167	33318
0.658	24932
0.658833	16563
0.659667	15665
0.6605	27187
0.661333	46511
0.662167	68783
0.663	73448
0.663833	53498
0.664667	27622
0.6655	12498
0.666333	15824
0.667167	32884
0.668	43410
0.668833	45634
0.669667	46419
0.6705	52718
0.671333	56718
0.672167	49457
0.673	38287
0.673833	33511
0.674667	42389
0.6755	56964
0.676333	68667
0.677167	62267
0.678	47228
0.678833	38741
0.679667	38565
0.6805	37014
0.681333	34630
0.682167	30820
0.683	30603
0.683833	32510
0.684667	28180
0.6855	22557
0.686333	17121
0.687167	10225
0.688	13232
0.688833	22927
0.689667	36079
0.6905	48144
0.691333	57230
0.692167	75020
0.693	93131
0.693833	96818
0.694667	83011
0.6955	59677
0.696333	31307
0.697167	2726
0.698	-7828
0.698833	-1339
0.699667	12257
0.7005	27744
0.701333	40152
0.702167	38007
0.703	29233
0.703833	34060
0.704667	56786
0.7055	80512
0.706333	94489
0.707167	97075
0.708	94296
0.708833	86021
0.709667	68550
0.7105	47361
0.711333	23720
0.712167	5259
0.713	2589
0.713833	9697
0.714667	19637
0.7155	35356
0.716333	56149
0.717167	68987
0.718	65582
0.718833	52620
0.719667	40595
0.7205	29738
0.721333	22009
0.722167	27281
0.723	43517
0.723833	52780
0.724667	44291
0.7255	26496
0.726333	6349
0.727167	-11512
0.728	-22170
0.728833	-27226
0.729667	-23285
0.7305	-2505
0.731333	20261
0.732167	31858
0.733	23801
0.733833	6009
0.734667	-15075
0.7355	-29657
0.736333	-24584
0.737167	-3306
0.738	14958
0.738833	28178
0.739667	35158
0.7405	32938
0.741333	36639
0.742167	48030
0.743	51992
0.743833	48188
0.744667	41185
0.7455	29818
0.746333	27017
0.747167	36204
0.748	51310
0.748833	57070
0.749667	44787
0.7505	26023
0.751333	14029
0.752167	15130
0.753	24357
0.753833	29259
0.754667	24183
0.7555	22540
0.756333	34992
0.757167	42805
0.758	36169
0.758833	26539
0.759667	22300
0.7605	34261
0.761333	54296
0.762167	52504
0.763	31105
0.763833	6664
0.764667	-13494
0.7655	-24284
0.766333	-25200
0.767167	-17787
0.768	-8969
0.768833	-9015
0.769667	-15860
0.7705	-23226
0.771333	-26064
0.772167	-18941
0.773	-7730
0.773833	458
0.774667	8452
0.7755	20889
0.776333	41012
0.777167	59408
0.778	64923
0.778833	64570
0.779667	60081
0.7805	51287
0.781333	43401
0.782167	30364
0.783	12604
0.783833	1829
0.784667	1060
0.7855	7561
0.786333	18963
0.787167	30899
0.788	35544
0.788833	25169
0.789667	8050
0.7905	4128
0.791333	13363
0.792167	27037
0.793	35459
0.793833	33039
0.794667	22363
0.7955	11011
0.796333	12911
0.797167	28288
0.798	41074
0.798833	49905
0.799667	58854
0.8005	61457
0.801333	61217
0.802167	59395
0.803	56555
0.803833	59121
0.804667	56768
0.8055	46668
0.806333	33870
0.807167	35973
0.808	55113
0.808833	71351
0.809667	74082
0.8105	66928
0.811333	49333
0.812167	25788
0.813	16098
0.813833	20004
0.814667	17968
0.8155	5257
0.816333	-3580
0.817167	-55
0.818	15149
0.818833	37678
0.819667	53341
0.8205	64078
0.821333	72406
0.822167	71680
0.823	62770
0.823833	56597
0.824667	50570
0.8255	35741
0.826333	20308
0.827167	10165
0.828	6616
0.828833	13252
0.829667	15624
0.8305	7519
0.831333	5177
0.832167	5843
0.833	3683
0.833833	1414
0.834667	-93
0.8355	1745
0.836333	13160
0.837167	33228
0.838	57186
0.838833	71442
0.839667	76151
0.8405	79322
0.841333	77852
0.842167	75435
0.843	75805
0.843833	75471
0.844667	74564
0.8455	72882
0.846333	70845
0.847167	70881
0.848	67277
0.848833	56384
0.849667	38549
0.8505	28358
0.851333	36347
0.852167	57585
0.853	72286
0.853833	61248
0.854667	35242
0.8555	16385
0.856333	4934
0.857167	-1151
0.858	-3643
0.858833	-1456
0.859667	3396
0.8605	6862
0.861333	8309
0.862167	2809
0.863	-1279
0.863833	160
0.864667	9648
0.8655	22859
0.866333	36052
0.867167	41513
0.868	39129
0.868833	32343
0.869667	27514
0.8705	18849
0.871333	9132
0.872167	5240
0.873	8826
0.873833	12951
0.874667	17887
0.8755	27582
0.876333	36460
0.877167	39937
0.878	29837
0.878833	12197
0.879667	-4078
0.8805	-11656
0.881333	-10619
0.882167	-56
0.883	5236
0.883833	11531
0.884667	28166
0.8855	48169
0.886333	55563
0.887167	52522
0.888	43435
0.888833	37610
0.889667	39311
0.8905	49689
0.891333	61776
0.892167	62978
0.893	55876
0.893833	39285
0.894667	27323
0.8955	28089
0.896333	31812
0.897167	46931
0.898	71401
0.898833	93500
0.899667	105341
0.9005	98539
0.901333	77560
0.902167	61952
0.903	61796
0.903833	72439
0.904667	79578
0.9055	74358
0.906333	59694
0.907167	47759
0.908	36569
0.908833	24981
0.909667	21035
0.9105	31201
0.911333	48843
0.912167	61157
0.913	65512
0.913833	61351
0.914667	51665
0.9155	44031
0.916333	46262
0.917167	60024
0.918	74575
0.918833	71302
0.919667	47852
0.9205	23420
0.921333	13103
0.922167	17916
0.923	26611
0.923833	32541
0.924667	30426
0.9255	17506
0.926333	7966
0.927167	10430
0.928	19425
0.928833	17370
0.929667	4324
0.9305	-2508
0.931333	-5235
0.932167	-3802
0.933	8619
0.933833	26247
0.934667	47028
0.9355	72224
0.936333	92343
0.937167	94012
0.938	82998
0.938833	62989
0.939667	43004
0.9405	34128
0.941333	39956
0.942167	50885
0.943	54541
0.943833	52420
0.944667	52262
0.9455	52524
0.946333	46471
0.947167	39628
0.948	35175
0.948833	27825
0.949667	21893
0.9505	17024
0.951333	12126
0.952167	10219
0.953	15928
0.953833	23503
0.954667	19564
0.9555	4964
0.956333	-1837
0.957167	12872
0.958	38648
0.958833	55591
0.959667	56131
0.9605	54745
0.961333	55036
0.962167	50611
0.963	42277
0.963833	34519
0.964667	34394
0.9655	34366
0.966333	36951
0.967167	47987
0.968	60798
0.968833	61545
0.969667	47754
0.9705	28471
0.971333	19582
0.972167	27963
0.973	38035
0.973833	42514
0.974667	49408
0.9755	58319
0.976333	64910
0.977167	66796
0.978	65542
0.978833	57895
0.979667	43875
0.9805	34281
0.981333	40051
0.982167	56127
0.983	78577
0.983833	98487
0.984667	99006
0.9855	84058
0.986333	58999
0.987167	34888
0.988	22394
0.988833	26168
0.989667	36173
0.9905	36587
0.991333	28674
0.992167	24727
0.993	32039
0.993833	42156
0.994667	43844
0.9955	41238
0.996333	41495
0.997167	47319
0.998	59004
0.998833	74037
0.999667	76140
1.0005	63970
1.00133	49945
1.00217	34902
1.003	29784
1.00383	43145
1.00467	64504
1.0055	73320
1.00633	63224
1.00717	45816
1.008	27084
1.00883	21302
1.00967	29256
1.0105	38168
1.01133	44613
1.01217	48349
1.013	50444
1.01383	54533
1.01467	56769
1.0155	57233
1.01633	62512
1.01717	69639
1.018	64938
1.01883	62648
1.01967	69028
1.0205	77330
1.02133	75556
1.02217	66562
1.023	50895
1.02383	35105
1.02467	27911
1.0255	28801
1.02633	33989
1.02717	41788
1.028	44636
1.02883	42325
1.02967	34532
1.0305	27379
1.03133	31349
1.03217	44725
1.033	58868
1.03383	71370
1.03467	78872
1.0355	74665
1.03633	59631
1.03717	36268
1.038	13605
1.03883	4698
1.03967	11970
1.0405	20776
1.04133	29146
1.04217	36349
1.043	32574
1.04383	24385
1.04467	20455
1.0455	23865
1.04633	23663
1.04717	16615
1.048	13462
1.04883	20164
1.04967	28805
1.0505	35891
1.05133	49913
1.05217	67451
1.053	80238
1.05383	90056
1.05467	96011
1.0555	97423
1.05633	95836
1.05717	93210
1.058	86400
1.05883	74692
1.05967	55161
1.0605	35672
1.06133	17850
1.06217	4812
1.063	2232
1.06383	10938
1.06467	19484
1.0655	14632
1.06633	6006
1.06717	-761
1.068	3203
1.06883	19585
1.06967	43258
1.0705	63140
1.07133	71205
1.07217	79224
1.073	90430
1.07383	94992
1.07467	86209
1.0755	79224
1.07633	72337
1.07717	56310
1.078	39839
1.07883	33428
1.07967	48066
1.0805	68308
1.08133	72499
1.08217	70148
1.083	71533
1.08383	74395
1.08467	65907
1.0855	40499
1.08633	10313
1.08717	-11107
1.088	-23205
1.08883	-31035
1.08967	-34779
1.0905	-30988
1.09133	-13189
1.09217	10699
1.093	31185
1.09383	43225
1.09467	47181
1.0955	51183
1.09633	55487
1.09717	60707
1.098	70643
1.09883	71254
1.09967	57538
1.1005	34875
1.10133	12364
1.10217	5193
1.103	12614
1.10383	17221
1.10467	17369
1.1055	22776
1.10633	35354
1.10717	40341
1.108	35629
1.10883	31978
1.10967	32652
1.1105	35045
1.11133	32925
1.11217	26425
1.113	15514
1.11383	3941
1.11467	-6663
1.1155	-3538
1.11633	13416
1.11717	28882
1.118	33746
1.11883	35509
1.11967	42225
1.1205	47201
1.12133	46281
1.12217	38763
1.123	29714
1.12383	30570
1.12467	45787
1.1255	58739
1.12633	58828
1.12717	47950
1.128	26595
1.12883	10806
1.12967	14373
1.1305	28482
1.13133	41005
1.13217	39507
1.133	23542
1.13383	6040
1.13467	2361
1.1355	14783
1.13633	37252
1.13717	58895
1.138	68944
1.13883	57004
1.13967	31769
1.1405	13128
1.14133	3784
1.14217	4539
1.143	16936
1.14383	31591
1.14467	39730
1.1455	36877
1.14633	27249
1.14717	21230
1.148	17524
1.14883	12643
1.14967	8534
1.1505	182
1.15133	-13494
1.15217	-22058
1.153	-17173
1.15383	6510
1.15467	39066
1.1555	60865
1.15633	62557
1.15717	52401
1.158	41943
1.15883	39900
1.15967	37493
1.1605	32799
1.16133	29424
1.16217	32171
1.163	37940
1.16383	50774
1.16467	65745
1.1655	70541
1.16633	68892
1.16717	61219
1.168	49644
1.16883	45048
1.16967	51645
1.1705	59766
1.17133	63753
1.17217	65227
1.173	52389
1.17383	27553
1.17467	8073
1.1755	2840
1.17633	3540
1.17717	11857
1.178	27792
1.17883	50053
1.17967	71164
1.1805	81855
1.18133	81528
1.18217	69892
1.183	54037
1.18383	40702
1.18467	30768
1.1855	27739
1.18633	26440
1.18717	21753
1.188	21759
1.18883	22709
1.18967	22594
1.1905	29540
1.19133	41812
1.19217	46697
1.193	49400
1.19383	52724
1.19467	52517
1.1955	49385
1.19633	43817
1.19717	44118
1.198	52969
1.19883	56882
1.19967	50533
1.2005	39150
1.20133	29684
1.20217	23488
1.203	18383
1.20383	16090
1.20467	16112
1.2055	16327
1.20633	25177
1.20717	36459
1.208	44366
1.20883	53023
1.20967	62587
1.2105	68861
1.21133	67149
1.21217	59644
1.213	55811
1.21383	49955
1.21467	50204
1.2155	60612
1.21633	71518
1.21717	69383
1.218	58239
1.21883	45536
1.21967	40246
1.2205	38454
1.22133	32142
1.22217	25739
1.223	27238
1.22383	37858
1.22467	53624
1.2255	72085
1.22633	85483
1.22717	91691
1.228	90916
1.22883	85763
1.22967	80376
1.2305	69957
1.23133	52327
1.23217	41791
1.233	40511
1.23383	47419
1.23467	58547
1.2355	59309
1.23633	45429
1.23717	31824
1.238	30889
1.23883	28636
1.23967	20207
1.2405	18584
1.24133	32307
1.24217	54977
1.243	67207
1.24383	59698
1.24467	36166
1.2455	13898
1.24633	8561
1.24717	18876
1.248	32305
1.24883	37831
1.24967	41961
1.2505	46061
1.25133	49631
1.25217	43601
1.253	32971
1.25383	26813
1.25467	29378
1.2555	39321
1.25633	54257
1.25717	63323
1.258	63743
1.25883	51907
1.25967	40076
1.2605	32309
1.26133	27076
1.26217	24837
1.263	20079
1.26383	15695
1.26467	30875
1.2655	56598
1.26633	69410
1.26717	69870
1.268	62275
1.26883	55380
1.26967	53432
1.2705	52961
1.27133	45318
1.27217	26295
1.273	13480
1.27383	19313
1.27467	30661
1.2755	33374
1.27633	30114
1.27717	27590
1.278	21694
1.27883	17812
1.27967	19940
1.2805	30025
1.28133	41085
1.28217	48627
1.283	46209
1.28383	36399
1.28467	29236
1.2855	25448
1.28633	20034
1.28717	8891
1.288	-311
1.28883	-9501
1.28967	-14167
1.2905	-17697
1.29133	-22323
1.29217	-28036
1.293	-26984
1.29383	-9881
1.29467	7969
1.2955	16497
1.29633	22372
1.29717	27121
1.298	33649
1.29883	41245
1.29967	42619
1.3005	33898
1.30133	24408
1.30217	19362
1.303	19375
1.30383	24425
1.30467	25310
1.3055	20576
1.30633	20687
1.30717	25095
1.308	24570
1.30883	30036
1.30967	46927
1.3105	71698
1.31133	92278
1.31217	95148
1.313	77518
1.31383	50044
1.31467	24840
1.3155	8614
1.31633	5506
1.31717	7312
1.318	10542
1.31883	25116
1.31967	40948
1.3205	49575
1.32133	62340
1.32217	72121
1.323	68157
1.32383	56771
1.32467	42083
1.3255	29061
1.32633	15635
1.32717	8392
1.328	9797
1.32883	11061
1.32967	7219
1.3305	-587
1.33133	-14360
1.33217	-19100
1.333	633
1.33383	34302
1.33467	59732
1.3355	71145
1.33633	69538
1.33717	54179
1.338	38129
1.33883	26054
1.33967	21529
1.3405	21865
1.34133	27843
1.34217	38504
1.343	51730
1.34383	61088
1.34467	67152
1.3455	62255
1.34633	50587
1.34717	37358
1.348	23636
1.34883	16227
1.34967	28906
1.3505	55268
1.35133	72412
1.35217	71630
1.353	50537
1.35383	21483
1.35467	472
1.3555	529
1.35633	16919
1.35717	31137
1.358	37144
1.35883	42682
1.35967	45605
1.3605	47782
1.36133	55144
1.36217	57006
1.363	52436
1.36383	47613
1.36467	50197
1.3655	52087
1.36633	52378
1.36717	53873
1.368	48027
1.36883	40619
1.36967	39275
1.3705	47239
1.37133	58441
1.37217	59808
1.373	49925
1.37383	29011
1.37467	19082
1.3755	24122
1.37633	33637
1.37717	31059
1.378	22671
1.37883	29950
1.37967	61265
1.3805	88286
1.38133	88224
1.38217	73487
1.383	61461
1.38383	55813
1.38467	55763
1.3855	53385
1.38633	47802
1.38717	44420
1.388	50029
1.38883	64870
1.38967	78772
1.3905	79323
1.39133	72386
1.39217	70362
1.393	72447
1.39383	81219
1.39467	91446
1.3955	91358
1.39633	81790
1.39717	60017
1.398	38538
1.39883	35126
1.39967	42446
1.4005	47766
1.40133	46761
1.40217	36511
1.403	15556
1.40383	-9286
1.40467	-27148
1.4055	-36236
1.40633	-28668
1.40717	-9386
1.408	10124
1.40883	16584
1.40967	2138
1.4105	-18917
1.41133	-16445
1.41217	4178
1.413	20938
1.41383	30427
1.41467	34322
1.4155	30480
1.41633	23177
1.41717	16528
1.418	8962
1.41883	8831
1.41967	15855
1.4205	18698
1.42133	18228
1.42217	13179
1.423	14983
1.42383	30530
1.42467	49753
1.4255	54887
1.42633	46090
1.42717	35055
1.428	32859
1.42883	39635
1.42967	50897
1.4305	61359
1.43133	63364
1.43217	51465
1.433	33809
1.43383	16651
1.43467	-1276
1.4355	-9752
1.43633	-10243
1.43717	-5403
1.438	-1237
1.43883	6012
1.43967	14731
1.4405	20740
1.44133	22861
1.44217	23819
1.443	29798
1.44383	36986
1.44467	40040
1.4455	40560
1.44633	39871
1.44717	32370
1.448	29243
1.44883	36460
1.44967	52676
1.4505	65338
1.45133	64484
1.45217	50894
1.453	37452
1.45383	31078
1.45467	28887
1.4555	26284
1.45633	25313
1.45717	28210
1.458	33784
1.45883	34642
1.45967	30322
1.4605	22816
1.46133	25906
1.46217	38895
1.463	50834
1.46383	52741
1.46467	44892
1.4655	41849
1.46633	47110
1.46717	54260
1.468	53885
1.46883	51725
1.46967	57294
1.4705	74611
1.47133	99067
1.47217	112657
1.473	108791
1.47383	95723
1.47467	69177
1.4755	35248
1.47633	18111
1.47717	16773
1.478	18537
1.47883	23996
1.47967	31046
1.4805	35405
1.48133	40267
1.48217	44775
1.483	45039
1.48383	43736
1.48467	36324
1.4855	30973
1.48633	27240
1.48717	23341
1.488	26495
1.48883	26200
1.48967	21186
1.4905	16935
1.49133	6766
1.49217	-3685
1.493	-1162
1.49383	2709
1.49467	-2787
1.4955	-11968
1.49633	-12650
1.49717	-8086
1.498	-4235
1.49883	2533
1.49967	9941
1.5005	9667
1.50133	4785
1.50217	-1988
1.503	-7661
1.50383	-3558
1.50467	8126
1.5055	17544
1.50633	16096
1.50717	12535
1.508	15668
1.50883	12413
1.50967	783
1.5105	-9938
1.51133	-18742
1.51217	-25028
1.513	-20153
1.51383	-5545
1.51467	15065
1.5155	34378
1.51633	37469
1.51717	21160
1.518	1193
1.51883	-6500
1.51967	-831
1.5205	13838
1.52133	23831
1.52217	24206
1.523	19550
1.52383	19283
1.52467	25213
1.5255	30636
1.52633	33296
1.52717	40519
1.528	50105
1.52883	50968
1.52967	38483
1.5305	17390
1.53133	-425
1.53217	-13570
1.533	-25543
1.53383	-27003
1.53467	-21052
1.5355	-9728
1.53633	8549
1.53717	23356
1.538	26463
1.53883	22005
1.53967	14236
1.5405	9886
1.54133	3803
1.54217	-3424
1.543	-2392
1.54383	381
1.54467	-2781
1.5455	-2633
1.54633	5572
1.54717	23068
1.548	42350
1.54883	52380
1.54967	53639
1.5505	51354
1.55133	48268
1.55217	44166
1.553	48080
1.55383	53790
1.55467	56845
1.5555	53542
1.55633	48421
1.55717	42322
1.558	37527
1.55883	33958
1.55967	37013
1.5605	42712
1.56133	43028
1.56217	40775
1.563	38187
1.56383	38140
1.56467	39297
1.5655	46146
1.56633	50297
1.56717	37283
1.568	18802
1.56883	11042
1.56967	11175
1.5705	8601
1.57133	7381
1.57217	8990
1.573	16383
1.57383	27263
1.57467	37378
1.5755	38969
1.57633	38234
1.57717	39622
1.578	38620
1.57883	29672
1.57967	18123
1.5805	7019
1.58133	2646
1.58217	-5195
1.583	-14668
1.58383	-15011
1.58467	-4095
1.5855	20639
1.58633	42233
1.58717	49651
1.588	51350
1.58883	46889
1.58967	30356
1.5905	16240
1.59133	14147
1.59217	16050
1.593	8459
1.59383	-2076
1.59467	-3754
1.5955	9389
1.59633	34029
1.59717	50356
1.598	56752
1.59883	59463
1.59967	56712
1.6005	47208
1.60133	40592
1.60217	35236
1.603	29371
1.60383	25818
1.60467	23948
1.6055	15151
1.60633	1940
1.60717	-5502
1.608	-4187
1.60883	7788
1.60967	29550
1.6105	50542
1.61133	58210
1.61217	57555
1.613	59161
1.61383	67164
1.61467	72706
1.6155	73976
1.61633	64743
1.61717	43905
1.618	27993
1.61883	20905
1.61967	14117
1.6205	5830
1.62133	-1406
1.62217	-3679
1.623	1283
1.62383	11918
1.62467	25638
1.6255	37937
1.62633	47575
1.62717	47206
1.628	34889
1.62883	24469
1.62967	19168
1.6305	22617
1.63133	40479
1.63217	64039
1.633	79983
1.63383	84706
1.63467	76550
1.6355	65675
1.63633	56046
1.63717	49052
1.638	47187
1.63883	48142
1.63967	46065
1.6405	43354
1.64133	44946
1.64217	49254
1.643	54893
1.64383	58500
1.64467	58433
1.6455	52998
1.64633	42906
1.64717	39075
1.648	44288
1.64883	56051
1.64967	65782
1.6505	68093
1.65133	73568
1.65217	74242
1.653	64156
1.65383	50276
1.65467	36249
1.6555	23733
1.65633	16022
1.65717	24802
1.658	47415
1.65883	73493
1.65967	86107
1.6605	81461
1.66133	70593
1.66217	61851
1.663	56486
1.66383	50256
1.66467	40646
1.6655	31782
1.66633	31510
[truncated: 142,001 more rows]

[truncated: 5 more sheets: Figure 3c - Blank (FD), Figure 3c - Bennu (FD), Figure 3d - Standard, Figure 3d - Blank, Figure 3d - Bennu]
