# Supplementary material for: Abundant ammonia and nitrogen-rich soluble organic matter in samples from asteroid (101955) Bennu
Source: Nat Astron. 2025 Jan 29;9(2):199–210. doi: 10.1038/s41550-024-02472-9 (PMC11842271; doi:10.1038/s41550-024-02472-9)
Supplement: Supplementary file 5 — Excel file containing all data points used to generate the plots shown in Fig. 4a. [file 41550_2024_2472_MOESM5_ESM.xlsx]

## Sheet: Sheet1
	OREX-501006-0
	Particlel Group 4
	Mass	Signal
	10.0036	0
	10.0186	0
	10.0336	0
	10.0486	0.00537851
	10.0636	0.021878
	10.0786	0.0247064
	10.0936	0.0185825
	10.1086	0.00914129
	10.1236	0.00276644
	10.1386	0.00666724
	10.1536	0.00858406
	10.1686	0.000566342
	10.1836	0
	10.1986	0.0163665
	10.2136	0.033662
	10.2287	0.0402054
	10.2437	0.0385171
	10.2587	0.012326
	10.2737	0
	10.2887	0
	10.3037	0
	10.3187	0
	10.3337	0
	10.3487	0
	10.3637	0
	10.3787	0
	10.3937	0
	10.4087	0
	10.4237	0
	10.4387	0
	10.4537	0
	10.4687	0
	10.4837	0
	10.4987	0
	10.5137	0
	10.5288	0
	10.5438	0
	10.5588	0
	10.5738	0
	10.5888	0
	10.6038	0
	10.6188	0
	10.6338	0
	10.6488	0
	10.6638	0.00482671
	10.6788	0
	10.6938	0
	10.7088	0
	10.7238	0
	10.7388	0
	10.7538	1.15559e-05
	10.7688	0
	10.7838	0
	10.7988	0
	10.8139	0
	10.8289	0
	10.8439	0
	10.8589	0.00225243
	10.8739	0
	10.8889	0
	10.9039	0
	10.9189	0.0095323
	10.9339	0
	10.9489	0
	10.9639	0
	10.9789	0
	10.9939	0
	11.0089	0.00342394
	11.0239	0
	11.0389	0
	11.0539	0
	11.0689	0.00086192
	11.0839	0
	11.099	0
	11.114	0.000130499
	11.129	0.0153893
	11.144	0.00958501
	11.159	0
	11.174	0
	11.189	0
	11.204	0
	11.219	0
	11.234	0
	11.249	0
	11.264	0
	11.279	0
	11.294	0
	11.309	0
	11.324	0
	11.339	0
	11.354	0
	11.369	0
	11.384	0
	11.3991	0
	11.4141	0
	11.4291	0
	11.4441	0.000350251
	11.4591	0
	11.4741	0
	11.4891	0
	11.5041	0
	11.5191	0
	11.5341	0
	11.5491	0
	11.5641	0
	11.5791	0
	11.5941	0
	11.6091	0
	11.6241	0
	11.6391	0.000340626
	11.6541	0.0017877
	11.6691	0
	11.6842	0
	11.6992	0
	11.7142	0
	11.7292	0
	11.7442	0
	11.7592	0
	11.7742	0
	11.7892	0
	11.8042	0
	11.8192	0
	11.8342	0
	11.8492	0
	11.8642	0
	11.8792	0
	11.8942	0
	11.9092	0
	11.9242	0
	11.9392	0
	11.9542	0
	11.9693	0
	11.9843	0
	11.9993	0
	12.0143	0
	12.0293	0
	12.0443	0
	12.0593	0
	12.0743	0
	12.0893	0
	12.1043	0
	12.1193	0
	12.1343	0
	12.1493	0
	12.1643	0
	12.1793	0
	12.1943	0
	12.2093	0.0193533
	12.2243	0.0267943
	12.2393	0.00184889
	12.2544	0
	12.2694	0
	12.2844	0
	12.2994	0
	12.3144	0
	12.3294	0
	12.3444	0
	12.3594	0
	12.3744	0
	12.3894	0
	12.4044	0
	12.4194	0
	12.4344	0
	12.4494	0
	12.4644	0
	12.4794	0
	12.4944	0
	12.5094	0
	12.5244	0
	12.5394	0
	12.5545	0
	12.5695	0
	12.5845	0
	12.5995	0
	12.6145	0
	12.6295	0
	12.6445	0
	12.6595	0
	12.6745	0
	12.6895	0
	12.7045	0
	12.7195	0
	12.7345	0
	12.7495	0
	12.7645	0
	12.7795	0
	12.7945	0
	12.8095	0
	12.8245	0
	12.8396	0
	12.8546	0
	12.8696	0.00199026
	12.8846	0.0255625
	12.8996	0.0294616
	12.9146	0.0134929
	12.9296	0
	12.9446	0
	12.9596	0
	12.9746	0.0102988
	12.9896	0.0174696
	13.0046	0.00255881
	13.0196	0
	13.0346	0
	13.0496	0
	13.0646	0
	13.0796	0
	13.0946	0
	13.1096	0
	13.1247	0
	13.1397	0
	13.1547	0
	13.1697	0
	13.1847	0
	13.1997	9.20433e-05
	13.2147	0.00271209
	13.2297	0.00362293
	13.2447	0.00528506
	13.2597	0.0131108
	13.2747	0.00217671
	13.2897	0
	13.3047	0
	13.3197	0
	13.3347	0
	13.3497	0
	13.3647	0
	13.3797	0
	13.3947	0
	13.4097	0
	13.4248	0
	13.4398	0
	13.4548	0
	13.4698	2.83792e-05
	13.4848	0.0103451
	13.4998	0.0173043
	13.5148	0.00693233
	13.5298	0
	13.5448	0
	13.5598	0
	13.5748	0
	13.5898	0
	13.6048	0
	13.6198	0
	13.6348	0
	13.6498	0
	13.6648	0.0190101
	13.6798	0.0182515
	13.6948	0
	13.7099	0
	13.7249	0
	13.7399	0
	13.7549	0
	13.7699	0
	13.7849	0.00248992
	13.7999	0.00269075
	13.8149	0.00708804
	13.8299	0.00848992
	13.8449	0.000758415
	13.8599	0
	13.8749	0
	13.8899	0
	13.9049	0.0173676
	13.9199	0.0354403
	13.9349	0.0208886
	13.9499	0
	13.9649	0
	13.9799	0
	13.995	0
	14.01	0
	14.025	0.0100933
	14.04	0.0201797
	14.055	0.000723064
	14.07	0
	14.085	0
	14.1	0
	14.115	0
	14.13	0
	14.145	0
	14.16	0
	14.175	0
	14.19	0
	14.205	0
	14.22	0
	14.235	0
	14.25	0
	14.265	0
	14.28	0
	14.2951	0
	14.3101	0
	14.3251	0
	14.3401	0
	14.3551	0
	14.3701	0
	14.3851	0
	14.4001	0
	14.4151	0
	14.4301	0
	14.4451	0
	14.4601	0
	14.4751	0
	14.4901	0
	14.5051	0
	14.5201	0
	14.5351	0
	14.5501	0
	14.5651	0
	14.5802	0
	14.5952	0
	14.6102	0
	14.6252	0
	14.6402	0
	14.6552	0
	14.6702	0
	14.6852	0
	14.7002	0
	14.7152	0
	14.7302	0
	14.7452	0
	14.7602	0
	14.7752	0
	14.7902	0
	14.8052	0.00192845
	14.8202	0.0121651
	14.8352	0
	14.8502	0
	14.8653	0.0410329
	14.8803	0.212856
	14.8953	0.396194
	14.9103	0.496989
	14.9253	0.474421
	14.9403	0.389791
	14.9553	0.256255
	14.9703	0.149528
	14.9853	0.140073
	15.0003	0.352019
	15.0153	0.680978
	15.0303	0.835625
	15.0453	0.709224
	15.0603	0.439126
	15.0753	0.205417
	15.0903	0.0323072
	15.1053	0
	15.1203	0
	15.1353	0
	15.1503	0
	15.1654	1.08081e-05
	15.1804	0
	15.1954	0
	15.2104	0
	15.2254	0
	15.2404	0
	15.2554	0
	15.2704	0
	15.2854	0
	15.3004	0
	15.3154	0
	15.3304	0
	15.3454	0
	15.3604	0
	15.3754	0
	15.3904	0
	15.4054	0
	15.4204	0
	15.4354	0.00486766
	15.4505	0
	15.4655	0
	15.4805	0
	15.4955	0
	15.5105	0
	15.5255	0
	15.5405	0
	15.5555	0
	15.5705	0
	15.5855	0
	15.6005	0
	15.6155	0
	15.6305	0
	15.6455	0.00834865
	15.6605	0.0569914
	15.6755	0.0622894
	15.6905	0.0145839
	15.7055	0
	15.7205	0
	15.7356	0
	15.7506	0
	15.7656	0
	15.7806	0
	15.7956	0
	15.8106	0
	15.8256	0
	15.8406	0
	15.8556	0.00141455
	15.8706	0.0102218
	15.8856	0.000674689
	15.9006	0
	15.9156	0
	15.9306	0.00338879
	15.9456	0.00360921
	15.9606	0
	15.9756	0
	15.9906	0
	16.0056	0
	16.0207	0
	16.0357	0
	16.0507	0.00336936
	16.0657	0.00636097
	16.0807	0.0101016
	16.0957	0.0011458
	16.1107	0
	16.1257	0
	16.1407	0
	16.1557	0
	16.1707	0
	16.1857	0
	16.2007	0
	16.2157	0
	16.2307	0
	16.2457	0
	16.2607	0
	16.2757	0
	16.2907	0
	16.3057	0
	16.3208	0
	16.3358	0.0280936
	16.3508	0.0577964
	16.3658	0.0294449
	16.3808	0
	16.3958	0
	16.4108	0
	16.4258	0
	16.4408	0.023975
	16.4558	0.0257076
	16.4708	0
	16.4858	0
	16.5008	0
	16.5158	0
	16.5308	0
	16.5458	0
	16.5608	0.0252817
	16.5758	0.039988
	16.5908	0.0231413
	16.6059	0
	16.6209	0
	16.6359	0
	16.6509	0
	16.6659	0.0168922
	16.6809	0.00444729
	16.6959	0
	16.7109	0
	16.7259	0.021926
	16.7409	0.0356133
	16.7559	0.00656695
	16.7709	0
	16.7859	0.0137688
	16.8009	0.0297351
	16.8159	0.0129053
	16.8309	0
	16.8459	0
	16.8609	0
	16.8759	0.0129392
	16.891	0.0167305
	16.906	0.00184472
	16.921	0
	16.936	0
	16.951	0
	16.966	0.0357344
	16.981	0.199812
	16.996	1.4578
	17.011	4.41267
	17.026	6.82821
	17.041	6.41895
	17.056	3.94257
	17.071	1.88882
	17.086	0.8412
	17.101	0.287616
	17.116	0.109932
	17.131	0.0999676
	17.146	0.122393
	17.161	0.125725
	17.176	0.120918
	17.1911	0.113983
	17.2061	0.107993
	17.2211	0.0957264
	17.2361	0.0689499
	17.2511	0.0527521
	17.2661	0.0592018
	17.2811	0.0688309
	17.2961	0.0710775
	17.3111	0.0586413
	17.3261	0.0310803
	17.3411	0.0125432
	17.3561	0.018768
	17.3711	0.0118351
	17.3861	0
	17.4011	0
	17.4161	0.00156243
	17.4311	0.0146331
	17.4461	0.0121455
	17.4611	0.0140283
	17.4762	0.0137521
	17.4912	0.00637866
	17.5062	0.00391134
	17.5212	0.00873862
	17.5362	0.0172372
	17.5512	0.0111034
	17.5662	0
	17.5812	0
	17.5962	0
	17.6112	0
	17.6262	0
	17.6412	0
	17.6562	0
	17.6712	0
	17.6862	0
	17.7012	0
	17.7162	0
	17.7312	0
	17.7462	0
	17.7613	0
	17.7763	0
	17.7913	0
	17.8063	0
	17.8213	0
	17.8363	0
	17.8513	0
	17.8663	0
	17.8813	0
	17.8963	0.0220209
	17.9113	0.0185237
	17.9263	0
	17.9413	0
	17.9563	0
	17.9713	0
	17.9863	0.0124717
	18.0013	0.0708915
	18.0163	0.152025
	18.0313	0.164674
	18.0463	0.111003
	18.0614	0.0559087
	18.0764	0.0284102
	18.0914	0
	18.1064	0
	18.1214	0
	18.1364	0
	18.1514	0
	18.1664	0
	18.1814	0
	18.1964	0
	18.2114	0
	18.2264	0
	18.2414	0
	18.2564	0
	18.2714	0
	18.2864	0.00572319
	18.3014	0.000270359
	18.3164	0
	18.3314	0
	18.3465	0.016426
	18.3615	0.0251234
	18.3765	0.00532331
	18.3915	0
	18.4065	0
	18.4215	0
	18.4365	0
	18.4515	0
	18.4665	0
	18.4815	0.000598609
	18.4965	0.00686341
	18.5115	0
	18.5265	0
	18.5415	0
	18.5565	0
	18.5715	0
	18.5865	0
	18.6015	0
	18.6165	0
	18.6316	0.0040135
	18.6466	0
	18.6616	0
	18.6766	0
	18.6916	0
	18.7066	0
	18.7216	0.0147734
	18.7366	0.00546419
	18.7516	0.00133382
	18.7666	0.00825701
	18.7816	0.0157324
	18.7966	0.00805724
	18.8116	0
	18.8266	0
	18.8416	0
	18.8566	0
	18.8716	0
	18.8866	0
	18.9016	0
	18.9167	0
	18.9317	0
	18.9467	0
	18.9617	0
	18.9767	0.00759354
	18.9917	0.00714304
	19.0067	0.0124784
	19.0217	0.0250876
	19.0367	0.0127806
	19.0517	0
	19.0667	0
	19.0817	0
	19.0967	0
	19.1117	0
	19.1267	0.0176589
	19.1417	0.0626955
	19.1567	0.0607713
	19.1717	0.0093327
	19.1867	0
	19.2017	0
	19.2168	0
	19.2318	0
	19.2468	0
	19.2618	0
	19.2768	0
	19.2918	0
	19.3068	0
	19.3218	0
	19.3368	0
	19.3518	0.0238835
	19.3668	0.0293888
	19.3818	0
	19.3968	0
	19.4118	0
	19.4268	0
	19.4418	0
	19.4568	0
	19.4718	0
	19.4868	0
	19.5019	0
	19.5169	0
	19.5319	0
	19.5469	0
	19.5619	0.0153518
	19.5769	0.0538009
	19.5919	0.0532603
	19.6069	0.030564
	19.6219	0.00823229
	19.6369	0.00472217
	19.6519	0.0228822
	19.6669	0.0421062
	19.6819	0.0266137
	19.6969	0
	19.7119	0
	19.7269	0
	19.7419	0
	19.7569	0
	19.7719	0
	19.787	0
	19.802	0
	19.817	0.00145978
	19.832	0.00901554
	19.847	0
	19.862	0
	19.877	0.000937838
	19.892	0.0173244
	19.907	0
	19.922	0
	19.937	0
	19.952	0.0107909
	19.967	0.017541
	19.982	0
	19.997	0
	20.012	0
	20.027	0
	20.042	0
	20.057	0
	20.072	0
	20.0871	0
	20.1021	0
	20.1171	0
	20.1321	0
	20.1471	0
	20.1621	0
	20.1771	0
	20.1921	0
	20.2071	0
	20.2221	0
	20.2371	0
	20.2521	0
	20.2671	0
	20.2821	0
	20.2971	0
	20.3121	0
	20.3271	0
	20.3421	0
	20.3571	0.00755152
	20.3722	0
	20.3872	0
	20.4022	0
	20.4172	0
	20.4322	0
	20.4472	0
	20.4622	0
	20.4772	0
	20.4922	0
	20.5072	0
	20.5222	0
	20.5372	0
	20.5522	0
	20.5672	0
	20.5822	0
	20.5972	0
	20.6122	0
	20.6272	0
	20.6422	0
	20.6573	0
	20.6723	0
	20.6873	0
	20.7023	0
	20.7173	0
	20.7323	0
	20.7473	0
	20.7623	0
	20.7773	0
	20.7923	0
	20.8073	0
	20.8223	0
	20.8373	0
	20.8523	0
	20.8673	0
	20.8823	0
	20.8973	0
	20.9123	0
	20.9273	0
	20.9423	0
	20.9574	0
	20.9724	0
	20.9874	0
	21.0024	0
	21.0174	0
	21.0324	0
	21.0474	0
	21.0624	0
	21.0774	0
	21.0924	0
	21.1074	0
	21.1224	0
	21.1374	0
	21.1524	0
	21.1674	1.60722e-05
	21.1824	0.00854226
	21.1974	0
	21.2124	0
	21.2274	0
	21.2425	0
	21.2575	0
	21.2725	0
	21.2875	0
	21.3025	0
	21.3175	0
	21.3325	0
	21.3475	0
	21.3625	0
	21.3775	0
	21.3925	0
	21.4075	0
	21.4225	0
	21.4375	0.00669958
	21.4525	0
	21.4675	0
	21.4825	0
	21.4975	0
	21.5125	0
	21.5276	0
	21.5426	0.00865235
	21.5576	0.00951057
	21.5726	0.00103365
	21.5876	0.0110837
	21.6026	0.0191388
	21.6176	0.0116748
	21.6326	0
	21.6476	0
	21.6626	0
	21.6776	0
	21.6926	0
	21.7076	0
	21.7226	0
	21.7376	0
	21.7526	0
	21.7676	0
	21.7826	0
	21.7976	0
	21.8126	0
	21.8277	0
	21.8427	0
	21.8577	0
	21.8727	0
	21.8877	0
	21.9027	0
	21.9177	0
	21.9327	0
	21.9477	0
	21.9627	0
	21.9777	0
	21.9927	0
	22.0077	0
	22.0227	0
	22.0377	0
	22.0527	0
	22.0677	0
	22.0827	0
	22.0977	0
	22.1128	0.00109278
	22.1278	0
	22.1428	0
	22.1578	0
	22.1728	0
	22.1878	0
	22.2028	0
	22.2178	0
	22.2328	0
	22.2478	0
	22.2628	0
	22.2778	0
	22.2928	0
	22.3078	0
	22.3228	0
	22.3378	0
	22.3528	0
	22.3678	0
	22.3828	0
	22.3979	0
	22.4129	0
	22.4279	0
	22.4429	0
	22.4579	0
	22.4729	0
	22.4879	0
	22.5029	0
	22.5179	0
	22.5329	0
	22.5479	0
	22.5629	0
	22.5779	0
	22.5929	0
	22.6079	0
	22.6229	0
	22.6379	0
	22.6529	0
	22.6679	0
	22.683	0
	22.698	0
	22.713	0
	22.728	0
	22.743	0
	22.758	0
	22.773	0
	22.788	0
	22.803	0
	22.818	0
	22.833	0
	22.848	0
	22.863	0
	22.878	0
	22.893	0
	22.908	0
	22.923	0
	22.938	0.0318053
	22.953	0.473398
	22.968	1.53137
	22.9831	2.75321
	22.9981	3.23965
	23.0131	2.65313
	23.0281	1.58473
	23.0431	0.720215
	23.0581	0.230051
	23.0731	0.016503
	23.0881	0
	23.1031	0
	23.1181	0
	23.1331	0
	23.1481	0
	23.1631	0
	23.1781	0
	23.1931	0.0121027
	23.2081	0.0313964
	23.2231	0.0102841
	23.2381	0
	23.2531	0
	23.2682	0
	23.2832	0
	23.2982	0
	23.3132	0
	23.3282	0
	23.3432	0
	23.3582	0
	23.3732	0
	23.3882	0
	23.4032	0
	23.4182	0
	23.4332	0
	23.4482	0
	23.4632	0
	23.4782	0
	23.4932	0
	23.5082	0
	23.5232	0
	23.5382	0
	23.5533	0
	23.5683	0
	23.5833	0
	23.5983	0
	23.6133	0
	23.6283	0
	23.6433	0
	23.6583	0
	23.6733	0
	23.6883	0
	23.7033	0
	23.7183	0
	23.7333	0
	23.7483	0
	23.7633	0
	23.7783	0
	23.7933	0
	23.8083	0
	23.8233	0
	23.8383	0
	23.8534	0
	23.8684	0
	23.8834	0
	23.8984	0
	23.9134	0
	23.9284	0
	23.9434	0
	23.9584	0
	23.9734	0
	23.9884	0
	24.0034	0
	24.0184	0
	24.0334	0
	24.0484	0
	24.0634	0
	24.0784	0
	24.0934	0
	24.1084	0
	24.1234	0
	24.1385	0
	24.1535	0
	24.1685	0
	24.1835	0
	24.1985	0
	24.2135	0
	24.2285	0
	24.2435	0
	24.2585	0
	24.2735	0
	24.2885	0
	24.3035	0
	24.3185	0
	24.3335	0
	24.3485	0
	24.3635	0
	24.3785	0
	24.3935	0
	24.4085	0
	24.4236	0
	24.4386	0
	24.4536	0
	24.4686	0
	24.4836	0
	24.4986	0
	24.5136	0
	24.5286	0
	24.5436	0
	24.5586	0
	24.5736	0
	24.5886	0
	24.6036	0
	24.6186	0
	24.6336	0
	24.6486	0
	24.6636	0
	24.6786	0
	24.6936	0
	24.7086	0
	24.7237	0
	24.7387	0
	24.7537	0
	24.7687	0
	24.7837	0
	24.7987	0
	24.8137	0
	24.8287	0
	24.8437	0
	24.8587	0
	24.8737	0
	24.8887	0
	24.9037	0
	24.9187	0
	24.9337	0
	24.9487	0
	24.9637	0
	24.9787	0
	24.9937	0
	25.0088	0
	25.0238	0
	25.0388	0
	25.0538	0
	25.0688	0
	25.0838	0
	25.0988	0
	25.1138	0
	25.1288	0
	25.1438	0
	25.1588	0
	25.1738	0
	25.1888	0
	25.2038	0
	25.2188	0
	25.2338	0
	25.2488	0
	25.2638	0
	25.2788	0
	25.2939	0
	25.3089	0
	25.3239	0
	25.3389	0
	25.3539	0
	25.3689	0
	25.3839	0
	25.3989	0
	25.4139	0
	25.4289	0
	25.4439	0
	25.4589	0
	25.4739	0
	25.4889	0
	25.5039	0
	25.5189	0
	25.5339	0
	25.5489	0
	25.5639	0
	25.579	0
	25.594	0
	25.609	0
	25.624	0
	25.639	0
	25.654	0.00174232
	25.669	0.0117862
	25.684	0.00764143
	25.699	0
	25.714	0
	25.729	0
	25.744	0
	25.759	0
	25.774	0
	25.789	0
	25.804	0
	25.819	0
	25.834	0
	25.849	0
	25.864	0
	25.8791	0
	25.8941	0
	25.9091	0
	25.9241	0
	25.9391	0
	25.9541	0.00920083
	25.9691	0.0190727
	25.9841	0.0207337
	25.9991	0.027675
	26.0141	0.0380392
	26.0291	0.0370665
	26.0441	0.0131051
	26.0591	0
	26.0741	0
	26.0891	0
	26.1041	0
	26.1191	0
	26.1341	0
	26.1491	0
	26.1642	0
	26.1792	0
	26.1942	0
	26.2092	0
	26.2242	0
	26.2392	0
	26.2542	0
	26.2692	0
	26.2842	0
	26.2992	0
	26.3142	0
	26.3292	0
	26.3442	0
	26.3592	0
	26.3742	0
	26.3892	0
	26.4042	0
	26.4192	0
	26.4342	0
	26.4493	0
	26.4643	0
	26.4793	0
	26.4943	0
	26.5093	0
	26.5243	0
	26.5393	0
	26.5543	0
	26.5693	0
	26.5843	0
	26.5993	0.00644147
	26.6143	0.0301466
	26.6293	0.0347234
	26.6443	0.0162782
	26.6593	0.00577236
	26.6743	0.00672466
	26.6893	0.00531307
	26.7043	0.00616015
	26.7193	0.0112676
	26.7343	0.00991456
	26.7494	0.0271576
	26.7644	0.116419
	26.7794	0.298462
	26.7944	0.51564
	26.8094	0.713193
	26.8244	0.804166
	26.8394	0.772277
	26.8544	0.661721
	26.8694	0.501884
	26.8844	0.322325
	26.8994	0.178477
	26.9144	0.126653
	26.9294	0.115924
	26.9444	0.114371
	26.9594	0.131482
	26.9744	0.169077
	26.9894	0.225817
	27.0044	0.302806
	27.0194	0.36405
	27.0345	0.365811
	27.0495	0.329478
	27.0645	0.274636
	27.0795	0.199876
	27.0945	0.0944742
	27.1095	0.0289913
	27.1245	0.0246604
	27.1395	0.0332613
	27.1545	0.00319902
	27.1695	0
	27.1845	0
	27.1995	0.0135886
	27.2145	0.0215496
	27.2295	0
	27.2445	0
	27.2595	0
	27.2745	0
	27.2895	0
	27.3045	0.000454137
	27.3196	0.00320951
	27.3346	0.0127934
	27.3496	0.0472472
	27.3646	0.0936154
	27.3796	0.106744
	27.3946	0.0767334
	27.4096	0.0289867
	27.4246	0.000502052
	27.4396	0
	27.4546	0
	27.4696	0.00202846
	27.4846	0.00165454
	27.4996	0.00641496
	27.5146	0.0198416
	27.5296	0.0275967
	27.5446	0.0323106
	27.5596	0.034987
	27.5746	0.0242832
	27.5896	0
	27.6046	0
	27.6197	0
	27.6347	0
	27.6497	0.00159169
	27.6647	0.0144723
	27.6797	0.0228587
	27.6947	0.0275237
	27.7097	0.037422
	27.7247	0.0255841
	27.7397	0.00144722
	27.7547	0.0160364
	27.7697	0.0524342
	27.7847	0.0540606
	27.7997	0.0340596
	27.8147	0.043091
	27.8297	0.072553
	27.8447	0.0899403
	27.8597	0.10173
	27.8747	0.106912
	27.8897	0.107337
	27.9048	0.107116
	27.9198	0.117687
	27.9348	0.105893
	27.9498	0.0769514
	27.9648	0.0606081
	27.9798	0.108819
	27.9948	0.299659
	28.0098	0.623854
	28.0248	0.990017
	28.0398	1.17022
	28.0548	1.06478
	28.0698	0.76815
	28.0848	0.470885
	28.0998	0.255111
	28.1148	0.122522
	28.1298	0.0670245
	28.1448	0.0510008
	28.1598	0.0406745
	28.1748	0.0316389
	28.1899	0.0210689
	28.2049	0.0169979
	28.2199	0.0188615
	28.2349	0.00756689
	28.2499	0
	28.2649	0
	28.2799	0
	28.2949	0
	28.3099	0.0277423
	28.3249	0.0296117
	28.3399	0.0169975
	28.3549	0.0229229
	28.3699	0.0599984
	28.3849	0.0980155
	28.3999	0.100665
	28.4149	0.0825291
	28.4299	0.0758257
	28.4449	0.068822
	28.4599	0.053122
	28.4749	0.0329439
	28.49	0.026383
	28.505	0.00486757
	28.52	0
	28.535	0
	28.55	0
	28.565	0
	28.58	0.0135116
	28.595	0.0211383
	28.61	0.0428479
	28.625	0.0484428
	28.64	0.0246492
	28.655	0
	28.67	0
	28.685	0
	28.7	0
	28.715	0.00537154
	28.73	0.0114063
	28.745	0.0098146
	28.76	0.0910164
	28.7751	0.379822
	28.7901	0.839688
	28.8051	1.26001
	28.8201	1.42645
	28.8351	1.35168
	28.8501	1.14523
	28.8651	0.908737
	28.8801	0.688261
	28.8951	0.553772
	28.9101	0.449104
	28.9251	0.352383
	28.9401	0.304525
	28.9551	0.324591
	28.9701	0.327996
	28.9851	0.345434
	29.0001	0.506827
	29.0151	0.867941
	29.0301	1.22713
	29.0451	1.29647
	29.0602	1.0952
	29.0752	0.845714
	29.0902	0.635742
	29.1052	0.417455
	29.1202	0.20799
	29.1352	0.0697936
	29.1502	0.0245976
	29.1652	0.0583115
	29.1802	0.0968617
	29.1952	0.0963505
	29.2102	0.0777364
	29.2252	0.0692759
	29.2402	0.0648757
	29.2552	0.0679081
	29.2702	0.0700603
	29.2852	0.0926421
	29.3002	0.130249
	29.3152	0.138127
	29.3302	0.0880775
	29.3453	0.0164827
	29.3603	0.000175258
	29.3753	0.029227
	29.3903	0.054888
	29.4053	0.0471257
	29.4203	0.0327739
	29.4353	0.0315392
	29.4503	0.0218852
	29.4653	0.0128076
	29.4803	0.0290586
	29.4953	0.0486956
	29.5103	0.0423469
	29.5253	0.0196306
	29.5403	0.0101549
	29.5553	0
	29.5703	0
	29.5853	0
	29.6003	0
	29.6153	0.00597994
	29.6303	0.0169312
	29.6454	0.0144558
	29.6604	0.00404047
	29.6754	0.0128958
	29.6904	0.0417736
	29.7054	0.0498672
	29.7204	0.0133192
	29.7354	0
	29.7504	0
	29.7654	0
	29.7804	0.0170733
	29.7954	0.0308946
	29.8104	0.0467438
	29.8254	0.0643917
	29.8404	0.0603154
	29.8554	0.0512013
	29.8704	0.0681343
	29.8854	0.0945997
	29.9004	0.0969876
	29.9154	0.0805486
	29.9305	0.050073
	29.9455	0.0615477
	29.9605	0.305816
	29.9755	0.916119
	29.9905	1.7768
	30.0055	2.52951
	30.0205	2.87891
	30.0355	2.72202
	30.0505	2.09467
	30.0655	1.28271
	30.0805	0.603756
	30.0955	0.255476
	30.1105	0.161201
	30.1255	0.18312
	30.1405	0.232615
	30.1555	0.225428
	30.1705	0.151076
	30.1855	0.0800663
	30.2005	0.0489199
	30.2156	0.0262057
	30.2306	0.00286397
	30.2456	0.000241075
	30.2606	0.0152477
	30.2756	0.0297064
	30.2906	0.04581
	30.3056	0.056964
	30.3206	0.0480122
	30.3356	0.0103739
	30.3506	0
	30.3656	0
	30.3806	0.000251547
	30.3956	0.000240158
	30.4106	0
	30.4256	0.017215
	30.4406	0.0373986
	30.4556	0.0272871
	30.4706	0.0209652
	30.4856	0.0351142
	30.5006	0.0349423
	30.5157	0.0360344
	30.5307	0.0539792
	30.5457	0.0645465
	30.5607	0.0291885
	30.5757	0
	30.5907	0
	30.6057	0.000957183
	30.6207	0.014387
	30.6357	0.0281945
	30.6507	0.0451822
	30.6657	0.0521577
	30.6807	0.0424057
	30.6957	0.0326359
	30.7107	0.0622321
	30.7257	0.172705
	30.7407	0.302796
	30.7557	0.344175
	30.7707	0.291285
	30.7857	0.216028
	30.8008	0.1366
	30.8158	0.0519839
	30.8308	0.01582
	30.8458	0.0353742
	30.8608	0.0470026
	30.8758	0.0404396
	30.8908	0.0368982
	30.9058	0.0270577
	30.9208	0.0180559
	30.9358	0.0218326
	30.9508	0.0241468
	30.9658	0.0225097
	30.9808	0.0699436
	30.9958	0.182343
	31.0108	0.316696
	31.0258	0.398617
	31.0408	0.38924
	31.0558	0.305216
	31.0708	0.186506
	31.0859	0.0782814
	31.1009	0.00850795
	31.1159	0
	31.1309	0
	31.1459	0.000304614
	31.1609	0.0468689
	31.1759	0.0546666
	31.1909	0.0362175
	31.2059	0.0432272
	31.2209	0.056219
	31.2359	0.0560908
	31.2509	0.0538823
	31.2659	0.0293994
	31.2809	0.000162694
	31.2959	0
	31.3109	0
	31.3259	0
	31.3409	0
	31.3559	0
	31.3709	0
	31.386	0
	31.401	0
	31.416	0.0118614
	31.431	0.0331442
	31.446	0.03235
	31.461	0.0293699
	31.476	0.022781
	31.491	0.0118955
	31.506	0
	31.521	0
	31.536	0
	31.551	0
	31.566	0
	31.581	0
	31.596	0
	31.611	0
	31.626	0
	31.641	0
	31.656	0
	31.6711	0
	31.6861	0
	31.7011	0.00243337
	31.7161	0.0286063
	31.7311	0.0492237
	31.7461	0.0371236
	31.7611	0
	31.7761	0
	31.7911	0
	31.8061	0.000302309
	31.8211	0.0148781
	31.8361	0.00673746
	31.8511	0
	31.8661	0
	31.8811	0
	31.8961	0
	31.9111	0
	31.9261	0.00864284
	31.9411	0.0512558
	31.9562	0.0714436
	31.9712	0.0846119
	31.9862	0.11347
	32.0012	0.238554
	32.0162	0.460981
	32.0312	0.605462
	32.0462	0.513286
	32.0612	0.309214
	32.0762	0.201947
	32.0912	0.16424
	32.1062	0.114453
	32.1212	0.0692821
	32.1362	0.0639618
	32.1512	0.0661106
	32.1662	0.055043
	32.1812	0.035405
	32.1962	0.023318
	32.2112	0.0280783
	32.2262	0.0200189
	32.2413	0
	32.2563	0
	32.2713	0
	32.2863	0
	32.3013	0
	32.3163	0
	32.3313	0
	32.3463	0
	32.3613	0
	32.3763	0
	32.3913	0
	32.4063	0
	32.4213	0.00224206
	32.4363	0
	32.4513	0
	32.4663	0
	32.4813	0
	32.4963	0
	32.5113	0
	32.5263	0
	32.5414	0
	32.5564	0.000353463
	32.5714	0.0239541
	32.5864	0.035971
	32.6014	0.0262213
	32.6164	0.00033019
	32.6314	0
	32.6464	0
	32.6614	0
	32.6764	0
	32.6914	0
	32.7064	0.00417744
	32.7214	0.0102602
	32.7364	0.00628528
	32.7514	0
	32.7664	0
	32.7814	0
	32.7964	0
	32.8114	0
	32.8265	0
	32.8415	0
	32.8565	0
	32.8715	0
	32.8865	0
	32.9015	0
	32.9165	0
	32.9315	0
	32.9465	0.0060331
	32.9615	0.0756356
	32.9765	0.127748
	32.9915	0.111566
	33.0065	0.0549008
	33.0215	0.0540418
	33.0365	0.098951
	33.0515	0.117527
	33.0665	0.0909183
	33.0815	0.0514594
	33.0965	0.0412517
	33.1116	0.0522072
	33.1266	0.0801897
	33.1416	0.0802478
	33.1566	0.0562126
	33.1716	0.021332
	33.1866	0
	33.2016	0
	33.2166	0
	33.2316	0
	33.2466	0
	33.2616	0
	33.2766	0
	33.2916	0
	33.3066	0
	33.3216	0
	33.3366	0
	33.3516	0
	33.3666	0
	33.3816	0
	33.3966	0
	33.4117	0
	33.4267	0
	33.4417	0
	33.4567	0
	33.4717	0
	33.4867	0
	33.5017	0
	33.5167	0
	33.5317	0
	33.5467	0
	33.5617	0
	33.5767	0
	33.5917	0
	33.6067	0
	33.6217	0
	33.6367	0
	33.6517	0
	33.6667	0
	33.6817	0
	33.6968	0
	33.7118	0
	33.7268	0
	33.7418	0
	33.7568	0
	33.7718	0
	33.7868	0
	33.8018	0
	33.8168	0
	33.8318	0
	33.8468	0
	33.8618	0
	33.8768	0
	33.8918	0.0431967
	33.9068	0.038703
	33.9218	0.0775241
	33.9368	0.739658
	33.9518	3.46846
	33.9668	8.93466
	33.9819	14.4849
	33.9969	16.017
	34.0119	12.9292
	34.0269	8.39685
	34.0419	4.89901
	34.0569	2.61632
	34.0719	1.16451
	34.0869	0.396511
	34.1019	0.0903375
	34.1169	0.0352311
	34.1319	0.0770695
	34.1469	0.115296
	34.1619	0.114456
	34.1769	0.0962325
	34.1919	0.0891835
	34.2069	0.0925007
	34.2219	0.0843818
	34.2369	0.0603424
	34.2519	0.0419004
	34.2669	0.0191975
	34.282	0
	34.297	0
	34.312	0
	34.327	0
	34.342	0
	34.357	0
	34.372	0
	34.387	0
	34.402	0
	34.417	0
	34.432	0
	34.447	0
	34.462	0
	34.477	0
	34.492	0
	34.507	0
	34.522	0
	34.537	0
	34.552	0
	34.5671	0
	34.5821	0
	34.5971	0.000517474
	34.6121	0.0183908
	34.6271	0.000976529
	34.6421	0
	34.6571	0
	34.6721	0
	34.6871	0
	34.7021	0
	34.7171	0
	34.7321	0
	34.7471	0
	34.7621	0
	34.7771	0
	34.7921	0
	34.8071	0
	34.8221	0
	34.8371	0
	34.8522	0
	34.8672	0
	34.8822	0
	34.8972	0
	34.9122	0
	34.9272	0
	34.9422	0
	34.9572	0.00522373
	34.9722	0.0641303
	34.9872	0.0661213
	35.0022	0.0439561
	35.0172	0.0292075
	35.0322	0.0135295
	35.0472	0
	35.0622	0
	35.0772	0
	35.0922	0
	35.1072	0
	35.1222	0
	35.1372	0
	35.1523	0
	35.1673	0
	35.1823	0
	35.1973	0
	35.2123	0
	35.2273	0
	35.2423	0
	35.2573	0
	35.2723	0
	35.2873	0
	35.3023	0
	35.3173	0
	35.3323	0
	35.3473	0
	35.3623	0
	35.3773	0
	35.3923	0
	35.4073	0
	35.4223	0
	35.4374	0
	35.4524	0
	35.4674	0
	35.4824	0
	35.4974	0
	35.5124	0
	35.5274	0
	35.5424	0
	35.5574	0
	35.5724	0
	35.5874	0
	35.6024	0
	35.6174	0
	35.6324	0
	35.6474	0
	35.6624	0
	35.6774	0
	35.6924	0
	35.7074	0
	35.7225	0
	35.7375	0
	35.7525	0
	35.7675	0
	35.7825	0
	35.7975	0
	35.8125	0
	35.8275	0
	35.8425	0
	35.8575	0
	35.8725	0
	35.8875	0
	35.9025	0
	35.9175	0
	35.9325	0
	35.9475	0.0663509
	35.9625	0.338845
	35.9775	0.625477
	35.9925	0.717805
	36.0076	0.567745
	36.0226	0.323541
	36.0376	0.124181
	36.0526	0.00675236
	36.0676	0
	36.0826	0
	36.0976	0
	36.1126	0
	36.1276	0
	36.1426	0
	36.1576	0
	36.1726	0
	36.1876	0
	36.2026	0
	36.2176	0
	36.2326	0.0194818
	36.2476	0.0132797
	36.2626	0
	36.2776	0
	36.2926	0
	36.3077	0
	36.3227	0
	36.3377	0
	36.3527	0
	36.3677	0
	36.3827	0
	36.3977	0
	36.4127	0
	36.4277	0
	36.4427	0
	36.4577	0
	36.4727	0
	36.4877	0
	36.5027	0
	36.5177	0
	36.5327	0
	36.5477	0
	36.5627	0
	36.5777	0
	36.5928	0
	36.6078	0
	36.6228	0
	36.6378	0
	36.6528	0
	36.6678	0
	36.6828	0
	36.6978	0
	36.7128	0
	36.7278	0
	36.7428	0
	36.7578	0
	36.7728	0
	36.7878	0
	36.8028	0
	36.8178	0
	36.8328	0
	36.8478	0
	36.8628	0
	36.8779	0
	36.8929	0
	36.9079	0
	36.9229	0
	36.9379	0
	36.9529	0
	36.9679	0
	36.9829	0
	36.9979	0
	37.0129	0
	37.0279	0
	37.0429	0
	37.0579	0
	37.0729	0
	37.0879	0
	37.1029	0
	37.1179	0
	37.1329	0
	37.1479	0
	37.1629	0
	37.178	0
	37.193	0
	37.208	0
	37.223	0
	37.238	0
	37.253	0
	37.268	0
	37.283	0
	37.298	0
	37.313	0
	37.328	0
	37.343	0
	37.358	0
	37.373	0
	37.388	0
	37.403	0
	37.418	0
	37.433	0
	37.448	0
	37.4631	0
	37.4781	0
	37.4931	0
	37.5081	0
	37.5231	0
	37.5381	0
	37.5531	0
	37.5681	0
	37.5831	0
	37.5981	0
	37.6131	0
	37.6281	0
	37.6431	0
	37.6581	0
	37.6731	0
	37.6881	0
	37.7031	0
	37.7181	0
	37.7331	0
	37.7482	0
	37.7632	0
	37.7782	0
	37.7932	0
	37.8082	0
	37.8232	0
	37.8382	0
	37.8532	0.00509394
	37.8682	0.0183167
	37.8832	0.00269087
	37.8982	0
	37.9132	0
	37.9282	0
	37.9432	0
	37.9582	0
	37.9732	0
	37.9882	0
	38.0032	0
	38.0182	0
	38.0332	0
	38.0483	0
	38.0633	0
	38.0783	0.00433611
	38.0933	0.00031764
	38.1083	0
	38.1233	0
	38.1383	0
	38.1533	0
	38.1683	0
	38.1833	0
	38.1983	0
	38.2133	0
	38.2283	0
	38.2433	0
	38.2583	0
	38.2733	0
	38.2883	0
	38.3033	0
	38.3183	0
	38.3334	0
	38.3484	0
	38.3634	0
	38.3784	0
	38.3934	0
	38.4084	0.000967243
	38.4234	0
	38.4384	0
	38.4534	0
	38.4684	0
	38.4834	0
	38.4984	0
	38.5134	0
	38.5284	0
	38.5434	0
	38.5584	0
	38.5734	0
	38.5884	0
	38.6034	0
	38.6185	0
	38.6335	0
	38.6485	0
	38.6635	0
	38.6785	0.00700289
	38.6935	0.110376
	38.7085	0.262218
	38.7235	0.354233
	38.7385	0.360056
	38.7535	0.31263
	38.7685	0.235431
	38.7835	0.147732
	38.7985	0.112267
	38.8135	0.155558
	38.8285	0.212448
	38.8435	0.216679
	38.8585	0.154839
	38.8735	0.0968851
	38.8885	0.11812
	38.9035	0.417146
	38.9186	1.39209
	38.9336	3.34392
	38.9486	5.76732
	38.9636	7.26782
	38.9786	6.96221
	38.9936	5.36501
	39.0086	3.57842
	39.0236	2.19227
	39.0386	1.24561
	39.0536	0.671879
	39.0686	0.388147
	39.0836	0.279883
	39.0986	0.228475
	39.1136	0.150454
	39.1286	0.0858419
	39.1436	0.0955768
	39.1586	0.122605
	39.1736	0.120905
	39.1886	0.10653
	39.2037	0.0990785
	39.2187	0.110284
	39.2337	0.105098
	39.2487	0.0851015
	39.2637	0.0691134
	39.2787	0.0644885
	39.2937	0.0807393
	39.3087	0.0904767
	39.3237	0.0674626
	39.3387	0.0332607
	39.3537	0.0388425
	39.3687	0.0743449
	39.3837	0.0829288
	39.3987	0.0755706
	39.4137	0.0676702
	39.4287	0.0638309
	39.4437	0.0735891
	39.4587	0.0902379
	39.4737	0.087658
	39.4888	0.0665223
	39.5038	0.0642102
	39.5188	0.0706277
	39.5338	0.0669243
	39.5488	0.0423391
	39.5638	0.0303954
	39.5788	0.030312
	39.5938	0.0352223
	39.6088	0.0529827
	39.6238	0.0798798
	39.6388	0.0946605
	39.6538	0.0940458
	39.6688	0.0755231
	39.6838	0.0452154
	39.6988	0.0271096
	39.7138	0.0569718
	39.7288	0.104467
	39.7438	0.131706
	39.7588	0.125513
	39.7739	0.10099
	39.7889	0.0856166
	39.8039	0.100808
	39.8189	0.122069
	39.8339	0.114138
	39.8489	0.0840917
	39.8639	0.0623196
	39.8789	0.0466535
	39.8939	0.0400079
	39.9089	0.0571868
	39.9239	0.0695027
	39.9389	0.0434578
	39.9539	0.0111447
[truncated: 3 more rows]
