# Supplementary material for: Abundant ammonia and nitrogen-rich soluble organic matter in samples from asteroid (101955) Bennu
Source: Nat Astron. 2025 Jan 29;9(2):199–210. doi: 10.1038/s41550-024-02472-9 (PMC11842271; doi:10.1038/s41550-024-02472-9)
Supplement: Supplementary file 6 — Excel file containing all data points used to generate the plot shown in Fig. 5. [file 41550_2024_2472_MOESM6_ESM.xlsx]

## Sheet: Sheet1
Sample	%C	%N	Amines (nmol/g)	Amino Acids (nmol/g)	Carboxylic Acids (nmol/g)	Total (nmol/g)
Bennu (OREX-803001-0)	4.5	0.25	1060	70	7210	8340
Ryugu (A0106)	3.76	0.16	36	15	15200	15251
Murchison (CM2)	2.08	0.105118	1790	250	13100	15140
Orgueil (CI1)	3.52	0.149	380	71	5260	5711
GRA 95229 (CR2)	1.09	0.0776143	1510	2020	1890	5420
Tarda (C2)	3.65	0.194	38	37	2930	3005
