# Supplementary material for: Abundant ammonia and nitrogen-rich soluble organic matter in samples from asteroid (101955) Bennu
Source: Nat Astron. 2025 Jan 29;9(2):199–210. doi: 10.1038/s41550-024-02472-9 (PMC11842271; doi:10.1038/s41550-024-02472-9)
Supplement: Supplementary file 7 — Excel file containing all data points used to generate the plots shown in Fig. 6a,b. [file 41550_2024_2472_MOESM7_ESM.xlsx]

## Sheet: Sheet1
Sample	Ala/Gly	β-Ala/Gly	⍺-AIB/Gly	Iva/Gly	Total amino acids (nmol/g)	Ala/gly Error	β-Ala/gly Error	AIB/gly Error	Iva/gly Error	Iva L-ee	Error
Ryugu (A0106)	0.11	7.2	0.8	0.22	15	0.03	0.08	0.1	0.02	0
Bennu (OREX-803001-0)	0.125122	0.0585366	0.0121951	0.00231707	70	0.0186102	0.0106549	0.00101696	0.000482191	-0.039	0.062
Orgueil (CI1.1)	0.173913	2.66087	0.286957	0.0478261	71	0.113938	1.53755	0.192965	0.0277954	0.066	0.039
SCO 06043 (CM1.2)	0.351096	2.14169	0.454987	0.105467	13.93	0.138319	0.907264	0.166181	0.0372069	0.165	0.075
GRO 95577 (CR1.3)	0.245515	0.894159	0.458261	0.0756068	13.1	0.130305	0.384692	0.131293	0.0297438	0.11	0.072
Winchcombe* (CM1.3/1.4)	0.494718	0.227113	0.130282	0.00616197	58.9	0.0424302	0.0149981	0.00270238	0.00232916	-0.00990099	0.04
Kolang (CM1.4)	0.272913	0.170622	0.254501	0.0482815	112.65	0.0706082	0.0219974	0.0162152	0.0113575	0.049	0.015
Murchison (CM1.6)	0.13	0.15	0.285	0.545	132	0.0286668	0.05125	0.0247617	0.115721	0.083	0.036
Tagish Lake 5b (C1.9)	0.804651	0.637984	0.160465	0.110078	9.22	0.225761	0.127318	0.0307795	0.0237164	0.07	0.019
Tagish Lake 11h (C2.1)	0.759878	0.151976	0.163121	0.0885512	51.85	0.275898	0.0498981	0.0516464	0.0274549	0	0.028
Tarda (C2.2)	0.126372	0.2576	0.0256167	0.00397851	49.1	0.0186256	0.00873653	0.00113577	0.000986763	0	0.01
QUE 99177 (CR2.4)	0.42525	0.116492	0.0734469	0.503166	572.53	0.171134	0.0341466	0.168259	0.140266	0.003	0.021
EET 92042 (CR2.5)	1.25895	0.0643251	0.758953	0.336088	3115.07	0.598496	0.0257976	0.29864	0.117356	-0.01	0.043
A-12236 (CM3.0)	0.3625	0.13125	0.111875	0.05125	360	0.0276	0.0075	0.0043	0.0047	-0.024	0.045
