# Supplementary material for: Abundant ammonia and nitrogen-rich soluble organic matter in samples from asteroid (101955) Bennu
Source: Nat Astron. 2025 Jan 29;9(2):199–210. doi: 10.1038/s41550-024-02472-9 (PMC11842271; doi:10.1038/s41550-024-02472-9)
Supplement: Supplementary file 8 — Excel file containing all data points used to generate the plots shown in Extended Data Fig. 1a–d. [file 41550_2024_2472_MOESM8_ESM.xlsx]

## Sheet: Sheet1
mz_value positive ions	Intensity	Family	HC	OC
147.117	2781760	CH	1.27273	0
149.132	5368204	CH	1.45455	0
151.148	6222125	CH	1.63636	0
152.071	2851842	CHNO	1.125	0.25
159.117	5731128	CH	1.16667	0
161.096	2846567	CHO	1.09091	0.0909091
161.132	7610281	CH	1.33333	0
163.112	3204567	CHO	1.27273	0.0909091
163.148	13573658	CH	1.5	0
165.164	10259578	CH	1.66667	0
167.107	2851898	CHO	1.4	0.2
167.143	3867771	CHO	1.63636	0.0909091
167.179	4616381	CH	1.83333	0
169.065	2861035	CHO	0.666667	0.0833333
169.159	3326098	CHO	1.81818	0.0909091
169.195	2744531	CH	2	0
171.117	9272842	CH	1.07692	0
171.138	7599663	CHO	1.8	0.2
173.096	4083040	CHO	1	0.0833333
173.132	10912670	CH	1.23077	0
175.112	4558495	CHO	1.16667	0.0833333
175.115	2512037	CHOS	2	0.111111
175.148	21907676	CH	1.38462	0
177.127	6922617	CHO	1.33333	0.0833333
177.164	21640626	CH	1.53846	0
179.143	5858781	CHO	1.5	0.0833333
179.179	15960597	CH	1.69231	0
181.101	3947882	CH	0.857143	0
181.122	5331337	CHO	1.45455	0.181818
181.159	7520703	CHO	1.66667	0.0833333
181.195	4884981	CH	1.84615	0
183.08	3129996	CHO	0.769231	0.0769231
183.117	3610815	CH	1	0
183.138	4797661	CHO	1.63636	0.181818
183.174	3884303	CHO	1.83333	0.0833333
183.211	5560642	CH	2	0
185.096	3954505	CHO	0.923077	0.0769231
185.132	10425209	CH	1.14286	0
185.154	9624469	CHO	1.81818	0.181818
185.19	3046341	CHO	2	0.0833333
187.075	3135299	CHO	0.833333	0.166667
187.112	4747121	CHO	1.07692	0.0769231
187.148	17524126	CH	1.28571	0
187.169	5011897	CHO	2	0.181818
189.091	3059936	CHO	1	0.166667
189.127	12115723	CHO	1.23077	0.0769231
189.161	2665780	CH	1.83333	0
189.164	37988152	CH	1.42857	0
191.07	3737040	CHO	0.909091	0.272727
191.107	7049209	CHO	1.16667	0.166667
191.143	20541474	CHO	1.38462	0.0769231
191.179	51720264	CH	1.57143	0
192.102	2580551	CHNO	1.18182	0.181818
193.086	4689005	CHO	1.09091	0.272727
193.101	6002813	CH	0.8	0
193.122	9367700	CHO	1.33333	0.166667
193.159	23279802	CHO	1.53846	0.0769231
193.195	26990816	CH	1.71429	0
194.081	3435650	CHNO	1.1	0.3
194.154	3816142	CHNO	1.58333	0.0833333
195.065	8843377	CHO	1	0.4
195.08	2814081	CHO	0.714286	0.0714286
195.102	5592214	CHO	1.27273	0.272727
195.117	15413413	CH	0.933333	0
195.138	12622010	CHO	1.5	0.166667
195.174	23613664	CHO	1.69231	0.0769231
195.211	7544068	CH	1.85714	0
196.17	3392700	CHNO	1.75	0.0833333
197.06	4069403	CHO	0.615385	0.153846
197.081	2933807	CHO	1.2	0.4
197.096	9396286	CHO	0.857143	0.0714286
197.117	6189138	CHO	1.45455	0.272727
197.132	25274464	CH	1.06667	0
197.154	18901108	CHO	1.66667	0.166667
197.19	14817432	CHO	1.84615	0.0769231
197.226	5625018	CH	2	0
198.091	3457515	CHNO	0.846154	0.0769231
198.128	2711053	CHN	1.07143	0
199.039	2833237	CHO	0.5	0.25
199.075	4324214	CHO	0.769231	0.153846
199.096	3763081	CHO	1.4	0.4
199.112	8156055	CHO	1	0.0714286
199.133	3776426	CHO	1.63636	0.272727
199.148	23089080	CH	1.2	0
199.169	26877898	CHO	1.83333	0.166667
199.206	6573036	CHO	2	0.0769231
200.107	4693781	CHNO	1	0.0769231
200.143	2657077	CHN	1.21429	0
200.201	5797736	CHNO	2.08333	0.0833333
201.055	3609940	CHO	0.666667	0.25
201.091	7847540	CHO	0.923077	0.153846
201.112	2871942	CHO	1.6	0.4
201.127	14139027	CHO	1.14286	0.0714286
201.149	4004006	CHO	1.81818	0.272727
201.164	60782260	CH	1.33333	0
201.185	12496581	CHO	2	0.166667
202.123	7223783	CHNO	1.15385	0.0769231
202.159	4615686	CHN	1.35714	0
203.086	3425293	CH	0.625	0
203.107	19766558	CHO	1.07692	0.153846
203.128	3472176	CHO	1.8	0.4
203.143	39664956	CHO	1.28571	0.0714286
203.179	103808344	CH	1.46667	0
204.138	6957162	CHNO	1.30769	0.0769231
204.175	4582535	CHN	1.5	0
205.086	21353312	CHO	1	0.25
205.101	3417964	CH	0.75	0
205.122	31662972	CHO	1.23077	0.153846
205.159	40240024	CHO	1.42857	0.0714286
205.17	3782562	CHN	1.53846	0
205.195	97518520	CH	1.6	0
206.081	3089004	CHNO	1	0.272727
206.096	2980984	CHN	0.733333	0
206.118	3811976	CHNO	1.25	0.166667
206.154	10634916	CHNO	1.46154	0.0769231
206.19	6520513	CHN	1.64286	0
207.065	3496288	CHO	0.909091	0.363636
207.08	4273004	CHO	0.666667	0.0666667
207.102	10908027	CHO	1.16667	0.25
207.117	11622791	CH	0.875	0
207.138	27802008	CHO	1.38462	0.153846
207.174	51653044	CHO	1.57143	0.0714286
207.186	3312059	CHN	1.69231	0
207.211	53209552	CH	1.73333	0
208.112	4323445	CHN	0.866667	0
208.133	5389445	CHNO	1.41667	0.166667
208.17	12670111	CHNO	1.61538	0.0769231
209.06	10542898	CHO	0.571429	0.142857
209.081	3204417	CHO	1.09091	0.363636
209.096	13064012	CHO	0.8	0.0666667
209.117	14364508	CHO	1.33333	0.25
209.132	22421350	CH	1	0
209.154	45707128	CHO	1.53846	0.153846
209.165	3177343	CHNO	1.66667	0.0833333
209.19	71405456	CHO	1.71429	0.0714286
209.226	8972204	CH	1.86667	0
210.091	5876256	CHNO	0.785714	0.0714286
210.112	3424815	CHNO	1.36364	0.272727
210.128	6219322	CHN	1	0
210.149	5352009	CHNO	1.58333	0.166667
210.185	13658723	CHNO	1.76923	0.0769231
211.06	2896085	CHO	1	0.5
211.075	9282784	CHO	0.714286	0.142857
211.087	3526376	CHNO	0.769231	0.0769231
211.096	8209647	CHO	1.27273	0.363636
211.112	18695418	CHO	0.933333	0.0666667
211.123	3369730	CHN	1	0
211.133	11994376	CHO	1.5	0.25
211.148	26203412	CH	1.125	0
211.169	37106980	CHO	1.69231	0.153846
211.206	47707452	CHO	1.85714	0.0714286
212.071	3274653	CHNO	0.692308	0.153846
212.107	7036855	CHNO	0.928571	0.0714286
212.128	2925509	CHNO	1.54545	0.272727
212.143	4953040	CHN	1.13333	0
212.165	4789215	CHNO	1.75	0.166667
212.201	8298488	CHNO	1.92308	0.0769231
213.055	6489673	CHO	0.615385	0.230769
213.076	4254296	CHO	1.2	0.5
213.091	9628258	CHO	0.857143	0.142857
213.102	2988650	CHNO	0.923077	0.0769231
213.112	6888049	CHO	1.45455	0.363636
213.127	20204156	CHO	1.06667	0.0666667
213.149	13611658	CHO	1.66667	0.25
213.164	61627028	CH	1.25	0
213.185	45832868	CHO	1.84615	0.153846
213.221	13144764	CHO	2	0.0714286
214.086	4630798	CHNO	0.846154	0.153846
214.123	9082150	CHNO	1.07143	0.0714286
214.159	6844735	CHN	1.26667	0
214.18	5899598	CHNO	1.91667	0.166667
215.07	4289450	CHO	0.769231	0.230769
215.086	3406772	CH	0.588235	0
215.107	10764226	CHO	1	0.142857
215.118	2632138	CHNO	1.07692	0.0769231
215.128	4541392	CHO	1.63636	0.363636
215.143	32473050	CHO	1.2	0.0666667
215.154	4373474	CHN	1.28571	0
215.164	11360233	CHO	1.83333	0.25
215.179	133521392	CH	1.375	0
215.201	26112002	CHO	2	0.153846
216.102	5872223	CHNO	1	0.153846
216.138	13484663	CHNO	1.21429	0.0714286
216.175	7226000	CHN	1.4	0
217.05	3496150	CHO	0.666667	0.333333
217.086	20964590	CHO	0.923077	0.230769
217.101	5922041	CH	0.705882	0
217.107	6496509	CHO	1.6	0.5
217.122	24036614	CHO	1.14286	0.142857
217.134	3510542	CHNO	1.23077	0.0769231
217.143	5731605	CHO	1.81818	0.363636
217.159	85632288	CHO	1.33333	0.0666667
217.17	4204838	CHN	1.42857	0
217.195	206955824	CH	1.5	0
218.081	3691905	CHNO	0.916667	0.25
218.096	4486027	CHN	0.6875	0
218.118	7622553	CHNO	1.15385	0.153846
218.154	12707761	CHNO	1.35714	0.0714286
218.19	12466121	CHN	1.53333	0
219.047	5478909	CHOS	0.833333	0.166667
219.065	5067273	CHO	0.833333	0.333333
219.102	11825696	CHO	1.07692	0.230769
219.117	9245226	CH	0.823529	0
219.138	64645688	CHO	1.28571	0.142857
219.149	4992576	CHNO	1.38462	0.0769231
219.174	99789392	CHO	1.46667	0.0666667
219.211	169306720	CH	1.625	0
220.06	2838165	CHNO	0.818182	0.363636
220.076	2820255	CHNO	0.6	0.0666667
220.133	7138501	CHNO	1.30769	0.153846
220.17	18173148	CHNO	1.5	0.0714286
220.206	8373492	CHN	1.66667	0
221.06	4967202	CHO	0.533333	0.133333
221.081	4000560	CHO	1	0.333333
221.096	8757050	CHO	0.75	0.0625
221.117	15392584	CHO	1.23077	0.230769
221.132	105246544	CH	0.941176	0
221.154	336457568	CHO	1.42857	0.142857
221.19	79458168	CHO	1.6	0.0666667
221.226	68923280	CH	1.75	0
222.076	2973626	CHNO	1	0.363636
222.091	4174788	CHNO	0.733333	0.0666667
222.112	3373522	CHNO	1.25	0.25
222.128	6200796	CHN	0.9375	0
222.149	8937961	CHNO	1.46154	0.153846
222.185	20402690	CHNO	1.64286	0.0714286
223.075	9215047	CHO	0.666667	0.133333
223.096	8477781	CHO	1.16667	0.333333
223.112	20108382	CHO	0.875	0.0625
223.115	3075681	CHOS	1.38462	0.0769231
223.123	3408998	CHN	0.933333	0
223.133	20812908	CHO	1.38462	0.230769
223.144	2740340	CHNO	1.5	0.166667
223.148	28701814	CH	1.05882	0
223.169	55784580	CHO	1.57143	0.142857
223.206	124449952	CHO	1.73333	0.0666667
223.242	7559348	CH	1.875	0
224.071	5010131	CHNO	0.642857	0.142857
224.107	12052202	CHNO	0.866667	0.0666667
224.128	4184824	CHNO	1.41667	0.25
224.143	10714882	CHN	1.0625	0
224.164	7739152	CHNO	1.61538	0.153846
224.201	18229032	CHNO	1.78571	0.0714286
225.037	3009358	CHOS	0.571429	0.0714286
225.055	6715737	CHO	0.571429	0.214286
225.091	20216178	CHO	0.8	0.133333
225.102	5093753	CHNO	0.857143	0.0714286
225.112	8857983	CHO	1.33333	0.333333
225.123	3405191	CHNO	1.45455	0.272727
225.127	40638856	CHO	1	0.0625
225.149	17418648	CHO	1.53846	0.230769
225.16	8640926	CHNO	1.66667	0.166667
225.164	32143778	CH	1.17647	0
225.185	53737904	CHO	1.71429	0.142857
225.221	101169608	CHO	1.86667	0.0666667
225.258	7029215	CH	2	0
226.071	3489785	CHNO	1.1	0.5
226.086	5028867	CHNO	0.785714	0.142857
226.123	12157979	CHNO	1	0.0666667
226.144	4336681	CHNO	1.58333	0.25
226.159	8836147	CHN	1.1875	0
226.18	4389953	CHNO	1.76923	0.153846
226.217	9059417	CHNO	1.92857	0.0714286
227.07	11550353	CHO	0.714286	0.214286
227.089	3114653	CHS	0.933333	0
227.107	10202793	CHO	0.933333	0.133333
227.118	4922033	CHNO	1	0.0714286
227.128	10032823	CHO	1.5	0.333333
227.143	55164608	CHO	1.125	0.0625
227.154	4372169	CHN	1.2	0
227.164	16596688	CHO	1.69231	0.230769
227.175	31817432	CHNO	1.83333	0.166667
227.179	86163160	CH	1.29412	0
227.201	79445736	CHO	1.85714	0.142857
227.237	30056192	CHO	2	0.0666667
228.102	6308165	CHNO	0.928571	0.142857
228.136	3448667	CHNO	1.46154	0.0769231
228.138	15413597	CHNO	1.13333	0.0666667
228.159	4143979	CHNO	1.75	0.25
228.175	12071285	CHN	1.3125	0
228.196	7094660	CHNO	1.92308	0.153846
228.232	10135964	CHNO	2.07143	0.0714286
229.086	9464798	CHO	0.857143	0.214286
229.101	6024169	CH	0.666667	0
229.107	3587053	CHO	1.45455	0.454545
229.122	18756600	CHO	1.06667	0.133333
229.134	5406719	CHNO	1.14286	0.0714286
229.143	6849542	CHO	1.66667	0.333333
229.159	65668112	CHO	1.25	0.0625
229.17	7215128	CHN	1.33333	0
229.18	17761310	CHO	1.84615	0.230769
229.195	218629168	CH	1.41176	0
229.216	60376120	CHO	2	0.142857
230.096	3392658	CHN	0.647059	0
230.118	7247520	CHNO	1.07143	0.142857
230.154	19560122	CHNO	1.26667	0.0666667
230.19	16299730	CHN	1.4375	0
231.065	4136241	CHO	0.769231	0.307692
231.08	5705019	CHO	0.588235	0.0588235
231.084	3920190	CHOS	1	0.0714286
231.102	9896266	CHO	1	0.214286
231.117	11030868	CH	0.777778	0
231.12	4056407	CHS	1.2	0
231.138	28412260	CHO	1.2	0.133333
231.149	5954923	CHNO	1.28571	0.0714286
231.159	4912498	CHO	1.83333	0.333333
231.174	142608768	CHO	1.375	0.0625
231.186	3828101	CHN	1.46667	0
231.211	241502608	CH	1.52941	0
232.076	5236726	CHNO	0.5625	0.0625
232.133	10714142	CHNO	1.21429	0.142857
232.17	23133240	CHNO	1.4	0.0666667
232.206	20122706	CHN	1.5625	0
233.063	3245237	CHOS	0.923077	0.153846
233.081	4768450	CHO	0.923077	0.307692
233.096	6276813	CHO	0.705882	0.0588235
233.099	4198095	CHOS	1.14286	0.0714286
233.117	13401819	CHO	1.14286	0.214286
233.128	3274468	CHNO	1.23077	0.153846
233.132	17420006	CH	0.888889	0
233.136	3536105	CHS	1.33333	0
233.154	56217332	CHO	1.33333	0.133333
233.157	3066616	CHOS	2	0.166667
233.165	4862718	CHNO	1.42857	0.0714286
233.19	239996688	CHO	1.5	0.0625
233.226	181604144	CH	1.64706	0
234.076	3386769	CHNO	0.916667	0.333333
234.091	6049693	CHNO	0.6875	0.0625
234.112	5006764	CHNO	1.15385	0.230769
234.128	7002551	CHN	0.882353	0
234.149	12775879	CHNO	1.35714	0.142857
234.185	27668962	CHNO	1.53333	0.0666667
234.222	14152188	CHN	1.6875	0
235.075	6042737	CHO	0.625	0.125
235.087	3895417	CHNO	0.666667	0.0666667
235.096	18146432	CHO	1.07692	0.307692
235.112	14611596	CHO	0.823529	0.0588235
235.115	3065486	CHOS	1.28571	0.0714286
235.123	3624084	CHN	0.875	0
235.133	34387100	CHO	1.28571	0.214286
235.148	38073512	CH	1	0
235.169	355603648	CHO	1.46667	0.133333
235.181	3467967	CHNO	1.57143	0.0714286
235.206	189273296	CHO	1.625	0.0625
235.242	91575536	CH	1.76471	0
236.107	6262646	CHNO	0.8125	0.0625
236.128	7346054	CHNO	1.30769	0.230769
236.143	10936210	CHN	1	0
236.164	16684962	CHNO	1.5	0.142857
236.201	31291326	CHNO	1.66667	0.0666667
236.237	4639705	CHN	1.8125	0
237.055	4302410	CHO	0.533333	0.2
237.076	3734106	CHO	1	0.416667
237.091	12251750	CHO	0.75	0.125
237.112	7887478	CHO	1.23077	0.307692
237.127	34486912	CHO	0.941176	0.0588235
237.139	4725387	CHN	1	0
237.149	28850834	CHO	1.42857	0.214286
237.164	33618592	CH	1.11111	0
237.185	70556336	CHO	1.6	0.133333
237.196	4508343	CHNO	1.71429	0.0714286
237.221	274078400	CHO	1.75	0.0625
237.258	5020391	CH	1.88235	0
238.05	2739537	CHNO	0.5	0.214286
238.086	3837294	CHNO	0.733333	0.133333
238.107	3339646	CHNO	1.25	0.333333
238.123	14691722	CHNO	0.9375	0.0625
238.126	3341709	CHNOS	1.46154	0.0769231
238.144	8940955	CHNO	1.46154	0.230769
238.18	14077367	CHNO	1.64286	0.142857
238.217	26312148	CHNO	1.8	0.0666667
238.253	4292081	CHN	1.9375	0
239.07	8730748	CHO	0.666667	0.2
239.085	2790537	CH	0.526316	0
239.107	16847002	CHO	0.875	0.125
239.11	2721436	CHOS	1.38462	0.153846
239.118	5696675	CHNO	0.933333	0.0666667
239.128	11806891	CHO	1.38462	0.307692
239.143	31981750	CHO	1.05882	0.0588235
239.146	3352762	CHOS	1.57143	0.0714286
239.154	6942912	CHN	1.125	0
239.164	24781000	CHO	1.57143	0.214286
239.179	61169876	CH	1.22222	0
239.183	3202263	CHS	1.73333	0
239.201	74227944	CHO	1.73333	0.133333
239.237	151167232	CHO	1.875	0.0625
239.273	8501536	CH	2	0
240.102	6572995	CHNO	0.866667	0.133333
240.138	18809826	CHNO	1.0625	0.0625
240.142	2873316	CHNOS	1.61538	0.0769231
240.159	4260851	CHNO	1.61538	0.230769
240.175	16049151	CHN	1.23529	0
240.196	7865361	CHNO	1.78571	0.142857
240.232	14242862	CHNO	1.93333	0.0666667
241.065	2732772	CHO	0.444444	0.0555556
241.086	9541365	CHO	0.8	0.2
241.097	3249919	CHNO	0.857143	0.142857
241.107	4608775	CHO	1.33333	0.416667
241.122	16959252	CHO	1	0.125
241.134	5297950	CHNO	1.06667	0.0666667
241.143	10133286	CHO	1.53846	0.307692
241.159	42829620	CHO	1.17647	0.0588235
241.17	5727036	CHN	1.25	0
241.18	23635780	CHO	1.71429	0.214286
241.195	126592848	CH	1.33333	0
241.216	112928608	CHO	1.86667	0.133333
241.253	26199938	CHO	2	0.0625
242.081	4043844	CHNO	0.785714	0.214286
242.118	7281252	CHNO	1	0.133333
242.154	23640706	CHNO	1.1875	0.0625
242.175	4912789	CHNO	1.76923	0.230769
242.19	16263842	CHN	1.35294	0
242.211	4974261	CHNO	1.92857	0.142857
242.248	8016596	CHNO	2.06667	0.0666667
242.284	2928372	CHN	2.1875	0
243.065	5948830	CHO	0.714286	0.285714
243.084	4099502	CHOS	0.933333	0.0666667
243.102	7247294	CHO	0.933333	0.2
243.113	4954568	CHNO	1	0.142857
243.117	6024651	CH	0.736842	0
243.123	3003856	CHO	1.5	0.416667
243.138	34442716	CHO	1.125	0.125
243.149	8068584	CHNO	1.2	0.0666667
243.159	6424049	CHO	1.69231	0.307692
243.174	91647488	CHO	1.29412	0.0588235
243.195	26037776	CHO	1.85714	0.214286
243.211	234958368	CH	1.44444	0
243.232	136359472	CHO	2	0.133333
244.097	4216118	CHNO	0.928571	0.214286
244.112	3223364	CHN	0.722222	0
244.133	11004247	CHNO	1.13333	0.133333
244.17	29266296	CHNO	1.3125	0.0625
244.191	3494283	CHNO	1.92308	0.230769
244.206	24510872	CHN	1.47059	0
245.063	2902186	CHOS	0.857143	0.142857
245.081	4143290	CHO	0.857143	0.285714
245.096	7523528	CHO	0.666667	0.0555556
245.099	5356747	CHOS	1.06667	0.0666667
245.117	11523291	CHO	1.06667	0.2
245.132	16946410	CH	0.842105	0
245.136	5347565	CHS	1.25	0
245.154	41661692	CHO	1.25	0.125
245.157	3526912	CHOS	1.84615	0.153846
245.165	11111687	CHNO	1.33333	0.0666667
245.175	8049937	CHO	1.84615	0.307692
245.19	193082656	CHO	1.41176	0.0588235
245.226	299119936	CH	1.55556	0
246.091	4918379	CHNO	0.647059	0.0588235
246.112	6006911	CHNO	1.07143	0.214286
246.128	11688077	CHN	0.833333	0
246.149	12286113	CHNO	1.26667	0.133333
246.185	31291588	CHNO	1.4375	0.0625
246.222	27916518	CHN	1.58824	0
247.075	6349847	CHO	0.588235	0.117647
247.082	2926109	CHOS	1.63636	0.181818
247.108	2983478	CHNO	1.07692	0.230769
247.112	11363385	CHO	0.777778	0.0555556
247.115	2978877	CHOS	1.2	0.0666667
247.123	3875908	CHN	0.823529	0
247.133	23002190	CHO	1.2	0.2
247.144	3457113	CHNO	1.28571	0.142857
247.148	17284188	CH	0.947368	0
247.151	4450400	CHS	1.375	0
247.169	109493360	CHO	1.375	0.125
247.18	7185532	CHNO	1.46667	0.0666667
247.206	183843984	CHO	1.52941	0.0588235
247.217	3071135	CHN	1.625	0
247.227	4609193	CHO	2.14286	0.214286
247.242	308952256	CH	1.66667	0
248.071	3833824	CHNO	0.5625	0.125
248.107	9605124	CHNO	0.764706	0.0588235
248.11	4177927	CHNOS	1.21429	0.0714286
248.128	7376921	CHNO	1.21429	0.214286
248.143	8857640	CHN	0.944444	0
248.164	15712317	CHNO	1.4	0.133333
248.201	35340384	CHNO	1.5625	0.0625
248.237	19685508	CHN	1.70588	0
249.055	5475250	CHO	0.5	0.1875
249.066	10339261	CHNO	0.533333	0.133333
249.091	8655830	CHO	0.705882	0.117647
249.102	4235234	CHNO	0.75	0.0625
249.112	8567787	CHO	1.14286	0.285714
249.127	18490362	CHO	0.888889	0.0555556
249.131	4560894	CHOS	1.33333	0.0666667
249.149	25846800	CHO	1.33333	0.2
249.16	6765596	CHNO	1.42857	0.142857
249.164	35447840	CH	1.05263	0
249.185	141804592	CHO	1.5	0.125
249.196	3409984	CHNO	1.6	0.0666667
249.221	132170840	CHO	1.64706	0.0588235
249.258	106808448	CH	1.77778	0
250.086	6141894	CHNO	0.6875	0.125
250.119	3558375	CHNO	1.25	0.25
250.123	10698731	CHNO	0.882353	0.0588235
250.126	5670895	CHNOS	1.35714	0.0714286
250.144	7970817	CHNO	1.35714	0.214286
250.159	16205840	CHN	1.05556	0
250.18	18139174	CHNO	1.53333	0.133333
250.217	39954508	CHNO	1.6875	0.0625
250.253	6145136	CHN	1.82353	0
251.07	6454204	CHO	0.625	0.1875
251.091	3728337	CHO	1.07692	0.384615
251.107	14191585	CHO	0.823529	0.117647
251.11	3789797	CHOS	1.28571	0.142857
251.118	4382701	CHNO	0.875	0.0625
251.128	12733431	CHO	1.28571	0.285714
251.143	50662408	CHO	1	0.0555556
251.146	6900747	CHOS	1.46667	0.0666667
251.154	7586835	CHN	1.05882	0
251.164	29486108	CHO	1.46667	0.2
251.179	45722668	CH	1.15789	0
251.201	104582208	CHO	1.625	0.125
251.212	4033615	CHNO	1.73333	0.0666667
251.237	213077104	CHO	1.76471	0.0588235
251.248	3448948	CHN	1.875	0
251.273	4869263	CH	1.88889	0
252.102	4909044	CHNO	0.8125	0.125
252.123	5321738	CHNO	1.30769	0.307692
252.138	19316762	CHNO	1	0.0588235
252.142	3313694	CHNOS	1.5	0.0714286
252.159	38973488	CHNO	1.5	0.214286
252.175	22876224	CHN	1.16667	0
252.196	16621655	CHNO	1.66667	0.133333
252.232	32780414	CHNO	1.8125	0.0625
252.269	4380836	CHN	1.94118	0
253.049	3551204	CHO	0.533333	0.266667
253.068	2820600	CHOS	0.75	0.0625
253.086	8680459	CHO	0.75	0.1875
253.101	3384347	CH	0.6	0
253.105	4699167	CHS	0.941176	0
253.107	5880866	CHO	1.23077	0.384615
253.122	18781234	CHO	0.941176	0.117647
253.126	4441142	CHOS	1.42857	0.142857
253.134	6831166	CHNO	1	0.0625
253.143	15500360	CHO	1.42857	0.285714
253.159	45544536	CHO	1.11111	0.0555556
253.17	8186981	CHN	1.17647	0
253.18	36197488	CHO	1.6	0.2
253.195	87544960	CH	1.26316	0
253.216	136369296	CHO	1.75	0.125
253.253	241325248	CHO	1.88235	0.0588235
253.289	7300325	CH	2	0
254.081	4183102	CHNO	0.733333	0.2
254.118	9685093	CHNO	0.9375	0.125
254.139	3202172	CHNO	1.46154	0.307692
254.154	22739084	CHNO	1.11765	0.0588235
254.175	5525668	CHNO	1.64286	0.214286
254.19	21940404	CHN	1.27778	0
254.211	9652428	CHNO	1.8	0.133333
254.248	18376948	CHNO	1.9375	0.0625
255.065	4861044	CHO	0.666667	0.266667
255.08	3765380	CHO	0.526316	0.0526316
255.084	3828872	CHOS	0.875	0.0625
255.102	8912028	CHO	0.875	0.1875
255.12	5203120	CHS	1.05882	0
255.123	5292211	CHO	1.38462	0.384615
255.138	20036804	CHO	1.05882	0.117647
255.149	8787152	CHNO	1.125	0.0625
255.159	9751771	CHO	1.57143	0.285714
255.174	62741740	CHO	1.22222	0.0555556
255.186	9159928	CHN	1.29412	0
255.195	33324292	CHO	1.73333	0.2
255.211	160718096	CH	1.36842	0
255.232	193027376	CHO	1.875	0.125
255.268	49585492	CHO	2	0.0588235
256.133	10846486	CHNO	1.0625	0.125
256.144	3240738	CHNO	1.13333	0.0666667
256.17	30236990	CHNO	1.23529	0.0588235
256.191	4788566	CHNO	1.78571	0.214286
256.206	23277928	CHN	1.38889	0
256.227	4106623	CHNO	1.93333	0.133333
256.263	41279912	CHNO	2.0625	0.0625
257.081	4067648	CHO	0.8	0.266667
257.096	5398865	CHO	0.631579	0.0526316
257.099	5231957	CHOS	1	0.0625
257.107	2923358	CHN	0.666667	0
257.117	12076393	CHO	1	0.1875
257.128	3197302	CHNO	1.06667	0.133333
257.132	11310458	CH	0.8	0
257.136	5291390	CHS	1.17647	0
257.138	2912641	CHO	1.53846	0.384615
257.154	26985874	CHO	1.17647	0.117647
257.165	10749343	CHNO	1.25	0.0625
257.175	6165930	CHO	1.71429	0.285714
257.19	114681272	CHO	1.33333	0.0555556
257.193	4954559	CHOS	1.86667	0.0666667
257.201	8025544	CHN	1.41176	0
257.211	36406740	CHO	1.86667	0.2
257.226	244737504	CH	1.47368	0
257.247	754476544	CHO	2	0.125
258.095	3946946	CHNOS	1	0.0666667
258.112	5191126	CHNO	1	0.2
258.128	6154728	CHN	0.789474	0
258.149	17250816	CHNO	1.1875	0.125
258.185	34671144	CHNO	1.35294	0.0588235
258.222	30231124	CHN	1.5	0
259.075	4624939	CHO	0.555556	0.111111
259.079	5844527	CHOS	0.933333	0.133333
259.112	9735765	CHO	0.736842	0.0526316
259.115	6983257	CHOS	1.125	0.0625
259.133	15236717	CHO	1.125	0.1875
259.144	5047931	CHNO	1.2	0.133333
259.148	22097536	CH	0.9	0
259.151	4517507	CHS	1.29412	0
259.169	59092632	CHO	1.29412	0.117647
259.18	12959397	CHNO	1.375	0.0625
259.19	11366064	CHO	1.85714	0.285714
259.206	184839872	CHO	1.44444	0.0555556
259.217	8027855	CHN	1.52941	0
259.242	277507808	CH	1.57895	0
260.103	2939095	CHNO	1	0.230769
260.107	5905116	CHNO	0.722222	0.0555556
260.128	6087412	CHNO	1.13333	0.2
260.143	15033094	CHN	0.894737	0
260.164	20697886	CHNO	1.3125	0.125
260.201	38794056	CHNO	1.47059	0.0588235
260.237	35500916	CHN	1.61111	0
260.258	3361677	CHNO	2.2	0.133333
261.055	2849590	CHO	0.470588	0.176471
261.066	6565699	CHNO	0.5	0.125
261.091	5228385	CHO	0.666667	0.111111
261.112	6809466	CHO	1.06667	0.266667
261.123	2822023	CHNO	1.14286	0.214286
261.127	13961100	CHO	0.842105	0.0526316
261.131	7348112	CHOS	1.25	0.0625
261.139	6987673	CHN	0.888889	0
261.149	29603748	CHO	1.25	0.1875
261.16	4857778	CHNO	1.33333	0.133333
261.164	20875190	CH	1	0
261.185	73037776	CHO	1.41176	0.117647
261.196	7155677	CHNO	1.5	0.0625
261.221	210270208	CHO	1.55556	0.0555556
261.233	5904392	CHN	1.64706	0
261.242	3490836	CHO	2.13333	0.2
261.258	240220192	CH	1.68421	0
262.086	3488766	CHNO	0.647059	0.117647
262.123	13589545	CHNO	0.833333	0.0555556
262.126	4921390	CHNOS	1.26667	0.0666667
262.144	7308355	CHNO	1.26667	0.2
262.159	13417557	CHN	1	0
262.18	21257326	CHNO	1.4375	0.125
262.217	42433688	CHNO	1.58824	0.0588235
262.253	19619012	CHN	1.72222	0
263.07	6985881	CHO	0.588235	0.176471
263.077	3478689	CHOS	1.63636	0.272727
263.082	43122852	CHNO	0.625	0.125
263.091	2852018	CHO	1	0.357143
263.107	9416900	CHO	0.777778	0.111111
263.11	3686600	CHOS	1.2	0.133333
263.118	5256402	CHNO	0.823529	0.0588235
263.128	12415197	CHO	1.2	0.266667
263.143	20009200	CHO	0.947368	0.0526316
263.146	6070516	CHOS	1.375	0.0625
263.154	6727934	CHN	1	0
263.164	27885834	CHO	1.375	0.1875
263.175	5509399	CHNO	1.46667	0.133333
263.179	33661212	CH	1.1	0
263.201	137199920	CHO	1.52941	0.117647
263.212	5335363	CHNO	1.625	0.0625
263.237	266174816	CHO	1.66667	0.0555556
263.248	4798831	CHN	1.76471	0
263.273	110395792	CH	1.78947	0
264.102	6290807	CHNO	0.764706	0.117647
264.123	4298128	CHNO	1.21429	0.285714
264.138	14685602	CHNO	0.944444	0.0555556
264.142	5014951	CHNOS	1.4	0.0666667
264.159	8961468	CHNO	1.4	0.2
264.175	19170766	CHN	1.10526	0
264.196	21849576	CHNO	1.5625	0.125
264.232	43050516	CHNO	1.70588	0.0588235
264.269	6299201	CHN	1.83333	0
265.061	3117574	CHNO	0.533333	0.2
265.071	2901523	CHOS	1.14286	0.0714286
265.107	3831358	CHO	1.14286	0.357143
265.122	14699088	CHO	0.888889	0.111111
265.126	3046997	CHOS	1.33333	0.133333
265.134	5603935	CHNO	0.941176	0.0588235
265.143	12175978	CHO	1.33333	0.266667
265.159	38906492	CHO	1.05263	0.0526316
265.162	5340802	CHOS	1.5	0.0625
265.17	8649355	CHN	1.11111	0
265.18	61917848	CHO	1.5	0.1875
265.195	54725288	CH	1.2	0
265.198	3158702	CHS	1.64706	0
265.216	123767488	CHO	1.64706	0.117647
265.253	529697504	CHO	1.77778	0.0555556
265.264	3251966	CHN	1.88235	0
265.289	6241053	CH	1.89474	0
266.081	3086056	CHNO	0.6875	0.1875
266.118	7165717	CHNO	0.882353	0.117647
266.14	3739441	CHN	1	0
266.154	23383874	CHNO	1.05556	0.0555556
266.175	9439068	CHNO	1.53333	0.2
266.19	27570030	CHN	1.21053	0
266.211	19001224	CHNO	1.6875	0.125
266.248	35082164	CHNO	1.82353	0.0588235
266.284	4157411	CHN	1.94444	0
267.065	3986343	CHO	0.625	0.25
267.102	8747988	CHO	0.823529	0.176471
267.12	4567019	CHS	1	0
267.123	6454254	CHO	1.28571	0.357143
267.138	20141058	CHO	1	0.111111
267.149	7957519	CHNO	1.05882	0.0588235
267.159	12391451	CHO	1.46667	0.266667
267.174	46568496	CHO	1.15789	0.0526316
267.178	5772338	CHOS	1.625	0.0625
267.186	11273276	CHN	1.22222	0
267.195	48944200	CHO	1.625	0.1875
267.211	98538584	CH	1.3	0
267.232	103289976	CHO	1.76471	0.117647
267.268	298816672	CHO	1.88889	0.0555556
267.305	7009488	CH	2	0
268.079	3545234	CHNOS	0.8125	0.0625
268.097	3843240	CHNO	0.8125	0.1875
268.133	10520790	CHNO	1	0.117647
268.154	3287280	CHNO	1.5	0.285714
268.167	3138304	CHNO	1.4375	0.0625
268.191	6523166	CHNO	1.66667	0.2
268.206	25196848	CHN	1.31579	0
268.227	9310539	CHNO	1.8125	0.125
268.263	17803640	CHNO	1.94118	0.0588235
269.081	3086710	CHO	0.75	0.25
269.096	3169673	CHO	0.6	0.05
269.099	5356941	CHOS	0.941176	0.0588235
269.117	7146915	CHO	0.941176	0.176471
269.128	4560306	CHNO	1	0.125
269.132	6229431	CH	0.761905	0
269.136	6544827	CHS	1.11111	0
269.138	6684094	CHO	1.42857	0.357143
269.154	24509904	CHO	1.11111	0.111111
269.165	10456543	CHNO	1.17647	0.0588235
269.175	11183595	CHO	1.6	0.266667
269.19	86842880	CHO	1.26316	0.0526316
269.193	4179459	CHOS	1.75	0.0625
269.201	7149069	CHN	1.33333	0
269.211	57499160	CHO	1.75	0.1875
269.226	169418288	CH	1.4	0
269.247	181575232	CHO	1.88235	0.117647
269.284	39607924	CHO	2	0.0555556
270.112	5296773	CHNO	0.9375	0.1875
270.128	2939544	CHN	0.75	0
270.149	13619891	CHNO	1.11765	0.117647
270.16	4524737	CHNO	1.1875	0.0625
270.185	32965344	CHNO	1.27778	0.0555556
270.206	5018364	CHNO	1.8	0.2
270.222	27435790	CHN	1.42105	0
270.243	9583401	CHNO	1.9375	0.125
270.279	12829527	CHNO	2.05882	0.0588235
271.075	4422468	CHO	0.526316	0.105263
271.096	4738911	CHO	0.875	0.25
271.112	5949298	CHO	0.7	0.05
271.115	4371319	CHOS	1.05882	0.0588235
271.133	8150925	CHO	1.05882	0.176471
271.148	14993312	CH	0.857143	0
271.152	5297061	CHS	1.22222	0
271.154	3037096	CHO	1.57143	0.357143
271.169	31803322	CHO	1.22222	0.111111
271.18	12515273	CHNO	1.29412	0.0588235
271.19	11581397	CHO	1.73333	0.266667
271.206	129574888	CHO	1.36842	0.0526316
271.217	9043959	CHN	1.44444	0
271.227	68315136	CHO	1.875	0.1875
271.242	224897040	CH	1.5	0
271.263	557885504	CHO	2	0.117647
272.071	3499057	CHNO	0.5	0.111111
272.074	3793973	CHNOS	0.866667	0.133333
272.11	4717668	CHNOS	1.0625	0.0625
272.128	5850234	CHNO	1.0625	0.1875
272.143	8445069	CHN	0.85	0
272.164	17435816	CHNO	1.23529	0.117647
272.201	38472920	CHNO	1.38889	0.0555556
272.237	32574724	CHN	1.52632	0
272.258	11451679	CHNO	2.0625	0.125
273.076	3174703	CHO	0.8	0.333333
273.091	5992771	CHO	0.631579	0.105263
273.112	5595486	CHO	1	0.25
273.127	9191793	CHO	0.8	0.05
273.131	5836149	CHOS	1.17647	0.0588235
273.139	4128127	CHN	0.842105	0
273.149	14160268	CHO	1.17647	0.176471
273.16	6330778	CHNO	1.25	0.125
273.164	23736736	CH	0.952381	0
273.167	5575076	CHS	1.33333	0
273.185	53129660	CHO	1.33333	0.111111
273.188	3680703	CHOS	1.86667	0.133333
273.196	10662344	CHNO	1.41176	0.0588235
273.206	12259797	CHO	1.86667	0.266667
273.221	157495792	CHO	1.47368	0.0526316
273.233	6439415	CHN	1.55556	0
273.258	285979168	CH	1.6	0
274.123	9528935	CHNO	0.789474	0.0526316
274.126	3851883	CHNOS	1.1875	0.0625
274.144	6233730	CHNO	1.1875	0.1875
274.159	16381589	CHN	0.95	0
274.18	19367600	CHNO	1.35294	0.117647
274.217	40761056	CHNO	1.5	0.0555556
274.253	32732942	CHN	1.63158	0
274.274	6610728	CHNO	2.1875	0.125
275.07	4524835	CHO	0.555556	0.166667
275.107	7521106	CHO	0.736842	0.105263
275.11	4473686	CHOS	1.125	0.125
275.118	3939168	CHNO	0.777778	0.0555556
275.128	6894445	CHO	1.125	0.25
275.143	15096704	CHO	0.9	0.05
275.146	6443909	CHOS	1.29412	0.0588235
275.154	6968207	CHN	0.947368	0
275.164	34093980	CHO	1.29412	0.176471
275.175	6677418	CHNO	1.375	0.125
275.179	20876206	CH	1.04762	0
275.183	4753331	CHS	1.44444	0
275.201	73022408	CHO	1.44444	0.111111
275.204	3728334	CHOS	2	0.133333
275.212	8031193	CHNO	1.52941	0.0588235
275.237	183286784	CHO	1.57895	0.0526316
275.248	6001671	CHN	1.66667	0
275.258	30989332	CHO	2.125	0.1875
275.273	221297696	CH	1.7	0
276.102	4530254	CHNO	0.722222	0.111111
276.138	11980924	CHNO	0.894737	0.0526316
276.142	4627585	CHNOS	1.3125	0.0625
276.159	8982680	CHNO	1.3125	0.1875
276.196	26222790	CHNO	1.47059	0.117647
276.232	46383348	CHNO	1.61111	0.0555556
276.269	19898660	CHN	1.73684	0
277.086	5502270	CHO	0.666667	0.166667
277.122	9289069	CHO	0.842105	0.105263
277.126	4740465	CHOS	1.25	0.125
277.134	8213883	CHNO	0.888889	0.0555556
277.143	14124424	CHO	1.25	0.25
277.159	22709660	CHO	1	0.05
277.162	5919136	CHOS	1.41176	0.0588235
277.18	96421304	CHO	1.41176	0.176471
277.195	36701644	CH	1.14286	0
277.216	139511264	CHO	1.55556	0.111111
277.227	4423156	CHNO	1.64706	0.0588235
277.253	133383704	CHO	1.68421	0.0526316
277.264	4005411	CHN	1.77778	0
277.289	118212160	CH	1.8	0
278.067	3226668	CHNOS	1.07143	0.0714286
278.118	6089325	CHNO	0.833333	0.111111
278.121	4163697	CHNOS	1.26667	0.133333
278.154	18520732	CHNO	1	0.0526316
278.157	7195296	CHNOS	1.4375	0.0625
278.175	9188023	CHNO	1.4375	0.1875
278.19	21301962	CHN	1.15	0
278.211	26118886	CHNO	1.58824	0.117647
278.248	41241364	CHNO	1.72222	0.0555556
278.284	7000900	CHN	1.84211	0
279.076	2926400	CHNO	0.625	0.1875
279.102	5850976	CHO	0.777778	0.166667
279.12	3563384	CHS	0.947368	0
279.123	4050811	CHO	1.2	0.333333
279.138	13811599	CHO	0.947368	0.105263
279.141	3814291	CHOS	1.375	0.125
279.149	7942045	CHNO	1	0.0555556
279.159	48058280	CHO	1.375	0.25
279.174	30445502	CHO	1.1	0.05
279.178	6094786	CHOS	1.52941	0.0588235
279.186	8521676	CHN	1.15789	0
279.195	33591256	CHO	1.52941	0.176471
279.211	58052588	CH	1.2381	0
279.232	169791488	CHO	1.66667	0.111111
279.243	3065878	CHNO	1.76471	0.0588235
279.268	183029808	CHO	1.78947	0.0526316
279.279	4833349	CHN	1.88889	0
279.305	7116901	CH	1.9	0
280.06	3391539	CHNO	0.5625	0.25
280.133	8268945	CHNO	0.944444	0.111111
280.154	4878508	CHNO	1.4	0.266667
280.17	23016640	CHNO	1.10526	0.0526316
280.173	3781828	CHNOS	1.5625	0.0625
280.191	9446618	CHNO	1.5625	0.1875
280.206	30037230	CHN	1.25	0
280.227	16073993	CHNO	1.70588	0.117647
280.263	31249720	CHNO	1.83333	0.0555556
281.051	27040046	CHOS	1.6	0.5
281.1	4819309	CHO	1.5	0.5
281.117	7997828	CHO	0.888889	0.166667
281.133	6474136	CH	0.727273	0
281.138	5588383	CHO	1.33333	0.333333
281.154	17312178	CHO	1.05263	0.105263
281.157	3025335	CHOS	1.5	0.125
281.165	8884673	CHNO	1.11111	0.0555556
281.175	13134286	CHO	1.5	0.25
281.19	46258656	CHO	1.2	0.05
281.193	4999654	CHOS	1.64706	0.0588235
281.201	9153008	CHN	1.26316	0
281.211	43211260	CHO	1.64706	0.176471
281.226	96426512	CH	1.33333	0
281.247	149379632	CHO	1.77778	0.111111
281.259	3775546	CHNO	1.88235	0.0588235
281.284	298703456	CHO	1.89474	0.0526316
281.32	6261385	CH	2	0
282.095	4117102	CHNOS	0.882353	0.0588235
282.149	11239092	CHNO	1.05556	0.111111
282.17	4351695	CHNO	1.53333	0.266667
282.183	3011296	CHNO	1.47059	0.0588235
282.185	30195426	CHNO	1.21053	0.0526316
282.206	7327486	CHNO	1.6875	0.1875
282.222	29163282	CHN	1.35	0
282.243	12087084	CHNO	1.82353	0.117647
282.279	22642524	CHNO	1.94444	0.0555556
282.994	29401842	CHOS	1.25	0.875
283.096	3691382	CHO	0.823529	0.235294
283.115	4017038	CHOS	1	0.0555556
283.133	8496037	CHO	1	0.166667
283.144	4405172	CHNO	1.05882	0.117647
283.148	6892473	CH	0.818182	0
283.154	4884416	CHO	1.46667	0.333333
283.169	27427796	CHO	1.15789	0.105263
283.18	11719650	CHNO	1.22222	0.0555556
283.19	13489135	CHO	1.625	0.25
283.206	93414400	CHO	1.3	0.05
283.217	9004049	CHN	1.36842	0
283.227	47162396	CHO	1.76471	0.176471
283.242	148759600	CH	1.42857	0
283.263	265741392	CHO	1.88889	0.111111
283.3	49652860	CHO	2	0.0526316
284.128	6407331	CHNO	1	0.176471
284.143	4853943	CHN	0.809524	0
284.165	14899410	CHNO	1.16667	0.111111
284.201	36145408	CHNO	1.31579	0.0526316
284.222	5657884	CHNO	1.8125	0.1875
284.237	31197488	CHN	1.45	0
284.258	4193610	CHNO	1.94118	0.117647
284.295	34417016	CHNO	2.05556	0.0555556
285.091	3725685	CHO	0.6	0.1
285.094	3317114	CHOS	0.941176	0.117647
285.127	4912548	CHO	0.761905	0.047619
285.131	4910504	CHOS	1.11111	0.0555556
285.149	10649023	CHO	1.11111	0.166667
285.16	7744973	CHNO	1.17647	0.117647
285.185	40103404	CHO	1.26316	0.105263
285.188	4616690	CHOS	1.75	0.125
285.206	10579464	CHO	1.75	0.25
285.221	135294496	CHO	1.4	0.05
285.233	7464490	CHN	1.47368	0
285.242	114945592	CHO	1.88235	0.176471
285.258	203943504	CH	1.52381	0
285.279	628944512	CHO	2	0.111111
285.29	4074100	CHNO	2.11765	0.0588235
286.123	5255836	CHNO	0.75	0.05
286.126	5558945	CHNOS	1.11765	0.0588235
286.144	8194743	CHNO	1.11765	0.176471
286.165	3157202	CHNO	1.64286	0.357143
286.18	20132582	CHNO	1.27778	0.111111
286.191	3122932	CHNO	1.35294	0.0588235
286.217	42939156	CHNO	1.42105	0.0526316
286.253	32887618	CHN	1.55	0
286.274	6472542	CHNO	2.05882	0.117647
287.07	5136213	CHO	0.526316	0.157895
287.11	4786055	CHO	1.81818	0.636364
287.128	6827934	CHO	1.05882	0.235294
287.143	9242545	CHO	0.857143	0.047619
287.146	5814197	CHOS	1.22222	0.0555556
287.164	16996300	CHO	1.22222	0.166667
287.175	6049755	CHNO	1.29412	0.117647
287.179	20895712	CH	1	0
287.183	6451172	CHS	1.36842	0
287.201	54491132	CHO	1.36842	0.105263
287.212	14587913	CHNO	1.44444	0.0555556
287.222	9642005	CHO	1.875	0.25
287.237	138082352	CHO	1.5	0.05
287.273	256768080	CH	1.61905	0
288.066	3757125	CHNO	0.5	0.166667
288.138	8641698	CHNO	0.85	0.05
288.142	5289126	CHNOS	1.23529	0.0588235
288.159	7597245	CHNO	1.23529	0.176471
288.175	17001680	CHN	1	0
288.196	24599786	CHNO	1.38889	0.111111
288.232	46251288	CHNO	1.52632	0.0526316
288.269	32693574	CHN	1.65	0
288.29	3231074	CHNO	2.17647	0.117647
289.086	5421393	CHO	0.631579	0.157895
289.105	3687785	CHO	1.28571	0.357143
289.122	6005119	CHO	0.8	0.1
289.126	5774724	CHOS	1.17647	0.117647
289.143	8106394	CHO	1.17647	0.235294
289.159	15704493	CHO	0.952381	0.047619
289.162	8176050	CHO	2.16667	0.5
289.17	6564283	CHN	1	0
289.18	21963208	CHO	1.33333	0.166667
289.195	23323098	CH	1.09091	0
289.216	67387896	CHO	1.47368	0.105263
289.227	9425412	CHNO	1.55556	0.0555556
289.253	154272288	CHO	1.6	0.05
289.264	6175282	CHN	1.68421	0
289.274	5192255	CHO	2.11765	0.176471
289.289	194445904	CH	1.71429	0
290.118	5195366	CHNO	0.789474	0.105263
290.139	3163776	CHNO	1.1875	0.25
290.154	15316627	CHNO	0.95	0.05
290.157	4703896	CHNOS	1.35294	0.0588235
290.175	10258094	CHNO	1.35294	0.176471
290.19	20563648	CHN	1.09524	0
290.211	25298652	CHNO	1.5	0.111111
290.248	45844232	CHNO	1.63158	0.0526316
290.284	19404598	CHN	1.75	0
291.065	3394314	CHO	0.555556	0.222222
291.102	5335864	CHO	0.736842	0.157895
291.12	3282767	CHS	0.9	0
291.138	11127653	CHO	0.9	0.1
291.149	7197556	CHNO	0.947368	0.0526316
291.159	13478784	CHO	1.29412	0.235294
291.174	22883218	CHO	1.04762	0.047619
291.178	6990743	CHOS	1.44444	0.0555556
291.186	9171873	CHN	1.1	0
291.195	26946478	CHO	1.44444	0.166667
291.211	37858240	CH	1.18182	0
291.232	88640472	CHO	1.57895	0.105263
291.243	4600809	CHNO	1.66667	0.0555556
291.268	150965264	CHO	1.7	0.05
291.279	4900886	CHN	1.78947	0
291.305	104434744	CH	1.80952	0
292.133	7413823	CHNO	0.894737	0.105263
292.154	5120090	CHNO	1.3125	0.25
292.17	19853420	CHNO	1.05	0.05
292.191	10719367	CHNO	1.47059	0.176471
292.206	24817818	CHN	1.19048	0
292.227	23572660	CHNO	1.61111	0.111111
292.263	38359264	CHNO	1.73684	0.0526316
292.3	5759247	CHN	1.85	0
293.056	6100152	CHNO	0.5	0.25
293.092	5879013	CHNO	0.705882	0.176471
293.117	5298436	CHO	0.842105	0.157895
293.128	3136786	CHNO	0.888889	0.111111
293.136	4206875	CHO	1.57143	0.357143
293.138	3679518	CHO	1.25	0.3125
293.154	16184625	CHO	1	0.1
293.157	3740981	CHOS	1.41176	0.117647
293.165	8666430	CHNO	1.05263	0.0526316
293.175	15291723	CHO	1.41176	0.235294
293.19	33404254	CHO	1.14286	0.047619
293.193	5641570	CHOS	1.55556	0.0555556
293.201	11515243	CHN	1.2	0
293.211	34854264	CHO	1.55556	0.166667
293.226	58905996	CH	1.27273	0
293.248	113055144	CHO	1.68421	0.105263
293.259	4321715	CHNO	1.77778	0.0555556
293.284	211686864	CHO	1.8	0.05
293.32	4520447	CH	1.90476	0
294.095	3248569	CHNOS	0.833333	0.0555556
294.149	11450875	CHNO	1	0.105263
294.185	29760040	CHNO	1.15	0.05
294.189	6613548	CHNOS	1.58824	0.0588235
294.206	8862274	CHNO	1.58824	0.176471
294.222	32430676	CHN	1.28571	0
294.243	18020974	CHNO	1.72222	0.111111
294.279	25729690	CHNO	1.84211	0.0526316
294.316	3505352	CHN	1.95	0
295.079	3642989	CHOS	0.777778	0.111111
295.115	5830298	CHOS	0.947368	0.0526316
295.133	6690480	CHO	0.947368	0.157895
295.144	4460222	CHNO	1	0.111111
295.148	4455106	CH	0.782609	0
295.151	5545670	CHS	1.1	0
295.154	5033674	CHO	1.375	0.3125
295.169	21249756	CHO	1.1	0.1
295.18	9322218	CHNO	1.15789	0.0526316
295.19	10434294	CHO	1.52941	0.235294
295.206	44867336	CHO	1.2381	0.047619
295.217	10968854	CHN	1.3	0
295.227	60645152	CHO	1.66667	0.166667
295.242	91037496	CH	1.36364	0
295.263	104472400	CHO	1.78947	0.105263
295.3	347283328	CHO	1.9	0.05
295.336	4689831	CH	2	0
296.128	5837673	CHNO	0.944444	0.166667
296.165	12800917	CHNO	1.10526	0.105263
296.168	4955033	CHNOS	1.5625	0.125
296.176	3013538	CHNO	1.16667	0.0555556
296.186	3754926	CHNO	1.5625	0.25
296.201	32949184	CHNO	1.25	0.05
296.222	6337499	CHNO	1.70588	0.176471
296.237	29254636	CHN	1.38095	0
296.258	9638918	CHNO	1.83333	0.111111
296.295	16507954	CHNO	1.94737	0.0526316
297.127	6770717	CHO	0.727273	0.0454545
297.149	8906807	CHO	1.05263	0.157895
297.164	10721353	CH	0.869565	0
297.165	3168330	CHS	1.44444	0
297.167	6193229	CHS	1.2	0
297.185	25921634	CHO	1.2	0.1
297.188	4249703	CHOS	1.64706	0.117647
297.196	13637744	CHNO	1.26316	0.0526316
297.206	9363580	CHO	1.64706	0.235294
297.221	81471632	CHO	1.33333	0.047619
297.225	4655250	CHOS	1.77778	0.0555556
297.233	9943195	CHN	1.4	0
297.242	82061480	CHO	1.77778	0.166667
297.258	148842688	CH	1.45455	0
297.279	187377872	CHO	1.89474	0.105263
297.315	42805504	CHO	2	0.05
298.086	3325079	CHNOS	1.25	0.333333
298.126	4185287	CHNOS	1.05556	0.0555556
298.144	6780124	CHNO	1.05556	0.166667
298.159	6556910	CHN	0.863636	0
298.178	3120389	CHNO	1.47059	0.117647
298.18	18828552	CHNO	1.21053	0.105263
298.201	4539681	CHNO	1.6875	0.25
298.217	41692468	CHNO	1.35	0.05
298.238	6671692	CHNO	1.82353	0.176471
298.253	33443166	CHN	1.47619	0
298.274	16153975	CHNO	1.94444	0.111111
298.31	6045090	CHNO	2.05263	0.0526316
299.025	54538480	CHOS	1.55556	0.777778
299.07	5174566	CHO	0.5	0.15
299.107	3035473	CHO	0.666667	0.0952381
299.11	3823957	CHO	1.66667	0.583333
299.128	4530538	CHO	1	0.222222
299.143	5790076	CHO	0.818182	0.0454545
299.146	6918528	CHOS	1.15789	0.0526316
299.164	10875284	CHO	1.15789	0.157895
299.179	16929190	CH	0.956522	0
299.183	6017451	CHS	1.3	0
299.201	39678400	CHO	1.3	0.1
299.212	14811596	CHNO	1.36842	0.0526316
299.222	10875352	CHO	1.76471	0.235294
299.237	106901992	CHO	1.42857	0.047619
299.24	5050862	CHOS	1.88889	0.0555556
299.248	7516663	CHN	1.5	0
299.258	106082816	CHO	1.88889	0.166667
299.273	207106576	CH	1.54545	0
299.294	270152224	CHO	2	0.105263
300.138	6112779	CHNO	0.809524	0.047619
300.142	5099023	CHNOS	1.16667	0.0555556
300.159	7970340	CHNO	1.16667	0.166667
300.175	12555829	CHN	0.954545	0
300.196	21403214	CHNO	1.31579	0.105263
300.232	43644536	CHNO	1.45	0.05
300.269	36509348	CHN	1.57143	0
300.29	26457788	CHNO	2.05556	0.111111
301.005	6707705	CHOS	1.5	1
301.122	4973185	CHO	0.761905	0.0952381
301.126	3669637	CHOS	1.11111	0.111111
301.143	4754074	CHO	1.11111	0.222222
301.155	3900071	CHNO	1.17647	0.176471
301.159	11434667	CHO	0.909091	0.0454545
301.162	7914159	CHOS	1.26316	0.0526316
301.18	15354563	CHO	1.26316	0.157895
301.195	21265110	CH	1.04348	0
301.216	59783916	CHO	1.4	0.1
301.227	13589242	CHNO	1.47368	0.0526316
301.237	6691590	CHO	1.88235	0.235294
301.253	108477208	CHO	1.52381	0.047619
301.264	3653413	CHN	1.6	0
301.274	3727152	CHO	2	0.166667
301.289	247872320	CH	1.63636	0
302.118	4090616	CHNO	0.75	0.1
302.121	3202812	CHNOS	1.11765	0.117647
302.139	3374864	CHNO	1.11765	0.235294
302.154	10632994	CHNO	0.904762	0.047619
302.157	6164262	CHNOS	1.27778	0.0555556
302.175	10985274	CHNO	1.27778	0.166667
302.19	20741964	CHN	1.04545	0
302.211	23789412	CHNO	1.42105	0.105263
302.248	45105036	CHNO	1.55	0.05
302.284	28655542	CHN	1.66667	0
302.305	11259854	CHNO	2.16667	0.111111
303.087	3990341	CHOS	1.05882	0.0588235
303.102	4285270	CHO	0.7	0.15
303.138	7199615	CHO	0.857143	0.0952381
303.141	3251074	CHO	2	0.583333
303.159	7861142	CHO	1.22222	0.222222
303.174	17294248	CHO	1	0.0454545
303.178	7154603	CHOS	1.36842	0.0526316
303.186	7306164	CHN	1.04762	0
303.195	20718528	CHO	1.36842	0.157895
303.207	7861196	CHNO	1.44444	0.111111
303.211	27935696	CH	1.13043	0
303.212	4223954	CHS	1.77778	0
303.232	70435816	CHO	1.5	0.1
303.243	7343093	CHNO	1.57895	0.0526316
303.253	3046912	CHO	2	0.235294
303.268	132105232	CHO	1.61905	0.047619
303.279	4031518	CHN	1.7	0
303.289	16417833	CHO	2.11111	0.166667
303.305	179061824	CH	1.72727	0
304.154	5728242	CHNO	1.23529	0.235294
304.17	16955394	CHNO	1	0.047619
304.191	12482586	CHNO	1.38889	0.166667
304.227	25495618	CHNO	1.52632	0.105263
304.263	41470060	CHNO	1.65	0.05
305.063	4262880	CHOS	0.631579	0.105263
305.117	4726812	CHO	0.8	0.15
305.136	3988528	CHS	0.952381	0
305.138	6425651	CHO	1.17647	0.294118
305.154	9036868	CHO	0.952381	0.0952381
305.157	4587592	CHOS	1.33333	0.111111
305.165	8320080	CHNO	1	0.05
305.175	8098907	CHO	1.33333	0.222222
305.19	22441068	CHO	1.09091	0.0454545
305.193	5551216	CHOS	1.47368	0.0526316
305.201	7691384	CHN	1.14286	0
305.211	21949572	CHO	1.47368	0.157895
305.226	50302100	CH	1.21739	0
305.23	3574936	CHS	1.6	0
305.248	85707944	CHO	1.6	0.1
305.259	5176504	CHNO	1.68421	0.0526316
305.284	142986448	CHO	1.71429	0.047619
305.295	4108511	CHN	1.8	0
305.32	105073912	CH	1.81818	0
306.149	7577732	CHNO	0.95	0.1
306.152	3068039	CHNOS	1.35294	0.117647
306.17	4679835	CHNO	1.35294	0.235294
306.185	22540458	CHNO	1.09524	0.047619
306.222	29462738	CHN	1.22727	0
306.243	20328682	CHNO	1.63158	0.105263
306.279	37220624	CHNO	1.75	0.05
306.316	5165368	CHN	1.85714	0
307.133	5727402	CHO	0.9	0.15
307.148	5334202	CH	0.75	0
307.154	4633792	CHO	1.29412	0.294118
307.169	13173968	CHO	1.04762	0.0952381
307.173	6251732	CHOS	1.44444	0.111111
307.18	10745052	CHNO	1.1	0.05
307.19	15717607	CHO	1.44444	0.222222
307.206	31593720	CHO	1.18182	0.0454545
307.209	5485819	CHOS	1.57895	0.0526316
307.217	11474179	CHN	1.2381	0
307.227	21034254	CHO	1.57895	0.157895
307.242	55989536	CH	1.30435	0
307.263	92722488	CHO	1.7	0.1
307.274	4051265	CHNO	1.78947	0.0526316
307.3	204035424	CHO	1.80952	0.047619
307.336	3859843	CH	1.90909	0
308.165	10270964	CHNO	1.05	0.1
308.186	3494155	CHNO	1.47059	0.235294
308.201	27785498	CHNO	1.19048	0.047619
308.222	8462641	CHNO	1.61111	0.166667
308.237	31054146	CHN	1.31818	0
308.258	14432600	CHNO	1.73684	0.105263
308.295	24213886	CHNO	1.85	0.05
309.131	4756717	CHOS	1	0.05
309.149	5379328	CHO	1	0.15
309.16	6063372	CHNO	1.05263	0.105263
309.164	7695632	CH	0.833333	0
309.167	5354771	CHS	1.14286	0
309.17	4061462	CHO	1.41176	0.294118
309.185	17141030	CHO	1.14286	0.0952381
309.196	10493233	CHNO	1.2	0.05
309.206	12008764	CHO	1.55556	0.222222
309.221	46013772	CHO	1.27273	0.0454545
309.233	10157399	CHN	1.33333	0
309.242	36674912	CHO	1.68421	0.157895
309.258	81747312	CH	1.3913	0
309.279	102358408	CHO	1.8	0.1
309.315	310074784	CHO	1.90476	0.047619
309.352	4101588	CH	2	0
310.126	4113655	CHNOS	1	0.0526316
310.144	3817738	CHNO	1	0.157895
310.159	4398361	CHN	0.826087	0
310.18	14520623	CHNO	1.15	0.1
310.201	3452741	CHNO	1.58824	0.235294
310.217	33726804	CHNO	1.28571	0.047619
310.238	6859115	CHNO	1.72222	0.166667
310.253	28131706	CHN	1.40909	0
310.274	9748880	CHNO	1.84211	0.105263
310.31	15012277	CHNO	1.95	0.05
311.128	3962107	CHO	0.947368	0.210526
311.143	5758219	CHO	0.782609	0.0434783
311.146	5745934	CHOS	1.1	0.05
311.154	3676438	CHN	0.818182	0
311.164	11015456	CHO	1.1	0.15
311.175	5162284	CHNO	1.15789	0.105263
311.179	12961072	CH	0.916667	0
311.183	6382899	CHNO	1.69231	0.230769
311.201	23455046	CHO	1.2381	0.0952381
311.204	3245385	CHOS	1.66667	0.111111
311.212	15463761	CHNO	1.3	0.05
311.222	14746971	CHO	1.66667	0.222222
311.237	69313896	CHO	1.36364	0.0454545
311.248	10196342	CHN	1.42857	0
311.258	88434048	CHO	1.78947	0.157895
311.273	121890192	CH	1.47826	0
311.294	118810024	CHO	1.9	0.1
311.331	41362888	CHO	2	0.047619
312.138	4980988	CHNO	0.772727	0.0454545
312.142	5552383	CHNOS	1.10526	0.0526316
312.159	8309009	CHNO	1.10526	0.157895
312.175	7287072	CHN	0.913043	0
312.196	19900726	CHNO	1.25	0.1
312.207	4091713	CHNO	1.31579	0.0526316
312.217	3349835	CHNO	1.70588	0.235294
312.232	40692056	CHNO	1.38095	0.047619
312.253	5568879	CHNO	1.83333	0.166667
312.269	32106878	CHN	1.5	0
312.29	6566292	CHNO	1.94737	0.105263
312.326	11360696	CHNO	2.05	0.05
313.041	174746752	CHOS	1.6	0.7
313.086	3665072	CHO	0.571429	0.142857
313.122	4072660	CHO	0.727273	0.0909091
313.126	3631320	CHOS	1.05263	0.105263
313.159	9288953	CHO	0.869565	0.0434783
313.162	5680380	CHOS	1.2	0.05
313.18	10341646	CHO	1.2	0.15
313.195	16301341	CH	1	0
313.198	5813536	CHS	1.33333	0
313.216	37940528	CHO	1.33333	0.0952381
313.227	13315389	CHNO	1.4	0.05
313.237	13516103	CHO	1.77778	0.222222
313.253	97316184	CHO	1.45455	0.0454545
313.264	9063777	CHN	1.52381	0
313.274	267152752	CHO	1.89474	0.157895
313.289	173763968	CH	1.56522	0
313.31	63712656	CHO	2	0.1
314.154	5339345	CHNO	0.863636	0.0454545
314.157	4321492	CHNOS	1.21053	0.0526316
314.175	11407589	CHNO	1.21053	0.157895
314.19	13902068	CHN	1	0
314.211	21991688	CHNO	1.35	0.1
314.248	43348268	CHNO	1.47619	0.047619
314.269	4392258	CHNO	1.94444	0.166667
314.284	31183184	CHN	1.59091	0
315.02	17675294	CHOS	1.55556	0.888889
315.057	61518916	CHOS	1.8	0.7
315.138	4170897	CHO	0.818182	0.0909091
315.159	5565606	CHO	1.15789	0.210526
315.172	3454130	CHO	1.14286	0.047619
315.174	13513909	CHO	0.956522	0.0434783
315.178	7185592	CHOS	1.3	0.05
315.186	6247616	CHN	1	0
315.195	14886089	CHO	1.3	0.15
315.211	22762712	CH	1.08333	0
315.214	7582939	CHS	1.42857	0
315.232	53671148	CHO	1.42857	0.0952381
315.243	10712311	CHNO	1.5	0.05
315.253	6857985	CHO	1.88889	0.222222
315.268	115897616	CHO	1.54545	0.0454545
315.279	5528859	CHN	1.61905	0
315.305	194671920	CH	1.65217	0
316.154	4976742	CHNO	1.16667	0.222222
316.17	12638324	CHNO	0.954545	0.0454545
316.173	6402168	CHNOS	1.31579	0.0526316
316.191	12265609	CHNO	1.31579	0.157895
316.206	20813976	CHN	1.08696	0
316.227	25122988	CHNO	1.45	0.1
316.263	41744592	CHNO	1.57143	0.047619
316.285	3508451	CHNO	2.05556	0.166667
316.3	25983218	CHN	1.68182	0
317.117	4205564	CHO	0.761905	0.142857
317.154	7382047	CHO	0.909091	0.0909091
317.157	4738082	CHOS	1.26316	0.105263
317.165	7142441	CHNO	0.952381	0.047619
317.175	7576626	CHO	1.26316	0.210526
317.19	15055937	CHO	1.04348	0.0434783
317.193	7316548	CHOS	1.4	0.05
317.201	6335564	CHN	1.09091	0
317.211	17120340	CHO	1.4	0.15
317.226	23452772	CH	1.16667	0
317.23	3439719	CHS	1.52381	0
317.247	55639160	CHO	1.52381	0.0952381
317.259	7081090	CHNO	1.6	0.05
317.284	148274336	CHO	1.63636	0.0454545
317.295	3444900	CHN	1.71429	0
317.32	164789440	CH	1.73913	0
318.149	7372744	CHNO	0.904762	0.0952381
318.152	3687371	CHNOS	1.27778	0.111111
318.185	18817002	CHNO	1.04545	0.0454545
318.196	3872756	CHN	1.09524	0
318.206	11554813	CHNO	1.42105	0.157895
318.222	22888460	CHN	1.17391	0
318.243	24510496	CHNO	1.55	0.1
318.279	36012096	CHNO	1.66667	0.047619
318.316	15736931	CHN	1.77273	0
319.079	11424553	CHOS	0.7	0.1
319.133	3290972	CHO	0.857143	0.142857
319.136	4681567	CHOS	1.22222	0.166667
319.151	4189037	CHS	1	0
319.169	10740605	CHO	1	0.0909091
319.173	5557120	CHOS	1.36842	0.105263
319.181	10195848	CHNO	1.04762	0.047619
319.19	8078225	CHO	1.36842	0.210526
319.202	3338139	CHNO	1.44444	0.166667
319.206	23995294	CHO	1.13043	0.0434783
319.217	10892201	CHN	1.18182	0
319.227	18670514	CHO	1.5	0.15
319.242	36225984	CH	1.25	0
319.263	60638164	CHO	1.61905	0.0952381
319.274	3855326	CHNO	1.7	0.05
319.284	9024487	CHO	2.11111	0.222222
319.3	136545264	CHO	1.72727	0.0454545
319.311	3294208	CHN	1.80952	0
319.336	88572952	CH	1.82609	0
320.11	4164319	CHNOS	0.85	0.05
320.128	3122927	CHNO	0.85	0.15
320.186	4933412	CHNO	1.38889	0.222222
320.201	23119666	CHNO	1.13636	0.0454545
320.204	6053685	CHNOS	1.52632	0.0526316
320.222	9523013	CHNO	1.52632	0.157895
320.237	29869906	CHN	1.26087	0
320.258	21735270	CHNO	1.65	0.1
320.295	32376712	CHNO	1.7619	0.047619
320.331	7118761	CHN	1.86364	0
321.127	3238524	CHO	0.666667	0.0416667
321.131	4978303	CHOS	0.952381	0.047619
321.149	5495439	CHO	0.952381	0.142857
321.164	4854429	CH	0.8	0
321.167	4160160	CHS	1.09091	0
321.17	4699810	CHO	1.33333	0.277778
321.185	14146224	CHO	1.09091	0.0909091
321.188	3452595	CHOS	1.47368	0.105263
321.196	9341626	CHNO	1.14286	0.047619
321.206	7471811	CHO	1.47368	0.210526
321.221	32795344	CHO	1.21739	0.0434783
321.24	3255009	CHNO	1.75	0.0625
321.242	19344100	CHO	1.6	0.15
321.258	57838320	CH	1.33333	0
321.279	77531912	CHO	1.71429	0.0952381
321.315	208243488	CHO	1.81818	0.0454545
322.159	3403291	CHN	0.791667	0
322.18	13364782	CHNO	1.09524	0.0952381
322.191	3225144	CHNO	1.15	0.05
322.201	5725761	CHNO	1.5	0.222222
322.217	30461518	CHNO	1.22727	0.0454545
322.22	4126290	CHNOS	1.63158	0.0526316
322.238	8650337	CHNO	1.63158	0.157895
322.253	31215214	CHN	1.34783	0
322.274	12967554	CHNO	1.75	0.1
322.31	17411746	CHNO	1.85714	0.047619
323.146	4108680	CHOS	1.04762	0.047619
323.164	5388696	CHO	1.04762	0.142857
323.179	6857126	CH	0.88	0
323.185	4659627	CHO	1.44444	0.277778
323.201	16363960	CHO	1.18182	0.0909091
323.204	5317051	CHOS	1.57895	0.105263
323.212	12755394	CHNO	1.2381	0.047619
323.222	6896075	CHO	1.57895	0.210526
323.237	45994456	CHO	1.30435	0.0434783
323.24	4754908	CHOS	1.7	0.05
323.248	8837602	CHN	1.36364	0
323.258	20673004	CHO	1.7	0.15
323.273	80056824	CH	1.41667	0
323.294	85266952	CHO	1.80952	0.0952381
323.331	320967200	CHO	1.90909	0.0454545
323.367	3406411	CH	2	0
324.142	6184179	CHNOS	1.05	0.05
324.159	6096131	CHNO	1.05	0.15
324.175	4932880	CHN	0.875	0
324.196	18310434	CHNO	1.19048	0.0952381
324.199	3268901	CHNOS	1.61111	0.111111
324.232	37197120	CHNO	1.31818	0.0454545
324.253	6569301	CHNO	1.73684	0.157895
324.269	28628322	CHN	1.43478	0
324.29	8684916	CHNO	1.85	0.1
324.326	6440340	CHNO	1.95238	0.047619
325.126	3727434	CHO	1.57143	0.5
325.143	3746905	CHO	1	0.2
325.155	3573859	CHNO	1.05263	0.157895
325.162	6246505	CHOS	1.14286	0.047619
325.18	10041465	CHO	1.14286	0.142857
325.195	14788742	CH	0.96	0
325.198	4802697	CHS	1.27273	0
325.201	3529867	CHO	1.55556	0.277778
325.216	21739672	CHO	1.27273	0.0909091
325.22	4101275	CHOS	1.68421	0.105263
325.227	14350498	CHNO	1.33333	0.047619
325.237	12916906	CHO	1.68421	0.210526
325.253	64805048	CHO	1.3913	0.0434783
325.256	4078778	CHOS	1.8	0.05
325.264	9701569	CHN	1.45455	0
325.274	35330248	CHO	1.8	0.15
325.289	121149656	CH	1.5	0
325.31	105257192	CHO	1.90476	0.0952381
325.346	32610568	CHO	2	0.0454545
326.157	5090241	CHNOS	1.15	0.05
326.175	8074192	CHNO	1.15	0.15
326.211	20782062	CHNO	1.28571	0.0952381
326.248	37968908	CHNO	1.40909	0.0454545
326.269	7570464	CHNO	1.84211	0.157895
326.284	29785132	CHN	1.52174	0
326.305	8637503	CHNO	1.95	0.1
326.342	5139550	CHNO	2.04762	0.047619
327.138	4699906	CHO	0.782609	0.0869565
327.141	3263237	CHO	1.71429	0.5
327.174	11677472	CHO	0.916667	0.0416667
327.178	6027044	CHOS	1.2381	0.047619
327.195	13537074	CHO	1.2381	0.142857
327.201	8503095	CHO	2.14286	0.571429
327.207	7210812	CHNO	1.3	0.1
327.211	18014016	CH	1.04	0
327.214	6850370	CHNO	1.85714	0.214286
327.232	30506834	CHO	1.36364	0.0909091
327.243	11898715	CHNO	1.42857	0.047619
327.253	24567650	CHO	1.78947	0.210526
327.268	82648944	CHO	1.47826	0.0434783
327.279	6473594	CHN	1.54545	0
327.289	56123264	CHO	1.9	0.15
327.305	151625616	CH	1.58333	0
327.326	17866656	CHO	2	0.0952381
328.133	3827271	CHNO	0.772727	0.0909091
328.17	7934565	CHNO	0.913043	0.0434783
328.173	5874280	CHNOS	1.25	0.05
328.191	9671287	CHNO	1.25	0.15
328.206	17289860	CHN	1.04167	0
328.227	19538582	CHNO	1.38095	0.0952381
328.263	41493172	CHNO	1.5	0.0454545
328.285	4500166	CHNO	1.94737	0.157895
328.3	30237394	CHN	1.6087	0
328.321	22815460	CHNO	2.05	0.1
329.036	7712054	CHOS	1.6	0.8
329.121	3803517	CHOS	1.05263	0.157895
329.136	3176841	CHS	0.869565	0
329.154	6315416	CHO	0.869565	0.0869565
329.157	3775899	CHOS	1.2	0.1
329.175	5895593	CHO	1.2	0.2
329.19	12604854	CHO	1	0.0416667
329.193	8861113	CHOS	1.33333	0.047619
329.211	14439879	CHO	1.33333	0.142857
329.226	22160852	CH	1.12	0
329.248	42952164	CHO	1.45455	0.0909091
329.259	9479663	CHNO	1.52381	0.047619
329.269	11671031	CHO	1.89474	0.210526
329.284	99264000	CHO	1.56522	0.0434783
329.295	5058061	CHN	1.63636	0
329.32	193570336	CH	1.66667	0
330.17	3915997	CHNO	1.21053	0.210526
330.185	16214249	CHNO	1	0.0434783
330.189	6467820	CHNOS	1.35	0.05
330.206	10918138	CHNO	1.35	0.15
330.222	23005446	CHN	1.125	0
330.243	26700056	CHNO	1.47619	0.0952381
330.279	42854708	CHNO	1.59091	0.0454545
330.316	22088020	CHN	1.69565	0
331.169	8940555	CHO	0.956522	0.0869565
331.173	3993613	CHOS	1.3	0.1
331.19	5538844	CHO	1.3	0.2
331.206	17132584	CHO	1.08333	0.0416667
331.209	8662059	CHOS	1.42857	0.047619
331.217	9167921	CHN	1.13043	0
331.227	18164794	CHO	1.42857	0.142857
331.242	25447494	CH	1.2	0
331.245	6132808	CHNO	2.14286	0.214286
331.263	49687640	CHO	1.54545	0.0909091
331.274	9403488	CHNO	1.61905	0.047619
331.284	17640552	CHO	2	0.210526
331.3	158510192	CHO	1.65217	0.0434783
331.336	140291216	CH	1.75	0
332.165	9025325	CHNO	0.954545	0.0909091
332.168	3688240	CHNOS	1.31579	0.105263
332.186	5248831	CHNO	1.31579	0.210526
332.201	18992970	CHNO	1.08696	0.0434783
332.204	6139725	CHNO	2.08333	0.333333
332.222	12513115	CHNO	1.45	0.15
332.237	25915240	CHN	1.20833	0
332.258	23105400	CHNO	1.57143	0.0952381
332.295	38809492	CHNO	1.68182	0.0454545
333.131	5064241	CHOS	0.909091	0.0454545
333.149	4747840	CHO	0.909091	0.136364
333.154	3298884	CHO	1.6	0.533333
333.167	5556814	CHS	1.04348	0
333.185	10859100	CHO	1.04348	0.0869565
333.188	4520543	CHOS	1.4	0.1
333.196	10461797	CHNO	1.09091	0.0454545
333.206	5968493	CHO	1.4	0.2
333.221	24400506	CHO	1.16667	0.0416667
333.225	5208700	CHOS	1.52381	0.047619
333.233	9511554	CHN	1.21739	0
333.242	15803018	CHO	1.52381	0.142857
333.258	35713684	CH	1.28	0
333.279	62501544	CHO	1.63636	0.0909091
333.29	3766960	CHNO	1.71429	0.047619
333.315	143897280	CHO	1.73913	0.0434783
333.352	83702496	CH	1.83333	0
334.162	5166433	CHNO	1.35714	0.214286
334.191	5551480	CHNO	1.09524	0.047619
334.201	3988864	CHNO	1.42105	0.210526
334.217	24933772	CHNO	1.17391	0.0434783
334.22	5995919	CHNOS	1.55	0.05
334.238	10798492	CHNO	1.55	0.15
334.253	29177256	CHN	1.29167	0
334.274	18716090	CHNO	1.66667	0.0952381
334.31	32503254	CHNO	1.77273	0.0454545
335.128	3176534	CHO	0.857143	0.190476
335.146	5369956	CHOS	1	0.0454545
335.164	5927026	CHO	1	0.136364
335.175	5697659	CHNO	1.04762	0.0952381
335.179	5849214	CH	0.846154	0
335.183	7112833	CHNO	1.46667	0.2
335.204	6211729	CHNO	2.16667	0.416667
335.212	13035671	CHNO	1.18182	0.0454545
335.222	6633631	CHO	1.5	0.2
335.237	31946922	CHO	1.25	0.0416667
335.248	9832628	CHN	1.30435	0
335.258	18823356	CHO	1.61905	0.142857
335.273	52689096	CH	1.36	0
335.294	75872472	CHO	1.72727	0.0909091
335.331	192198896	CHO	1.82609	0.0434783
336.159	4666231	CHNO	1	0.142857
336.175	5548931	CHN	0.84	0
336.196	13773715	CHNO	1.13636	0.0909091
336.199	3316629	CHNOS	1.52632	0.105263
336.217	3343267	CHNO	1.52632	0.210526
336.218	3403684	CHN	1.25	0
336.232	30129070	CHNO	1.26087	0.0434783
336.253	7785407	CHNO	1.65	0.15
336.269	29449162	CHN	1.375	0
336.29	12114907	CHNO	1.7619	0.0952381
336.326	38992888	CHNO	1.86364	0.0454545
337.122	3431003	CHO	0.666667	0.0833333
337.137	3195495	CHNOS	1	0.05
337.159	4238967	CHO	0.8	0.04
337.162	3620474	CHNO	1.42857	0.285714
337.18	6467208	CHO	1.09091	0.136364
337.191	6649488	CHNO	1.14286	0.0952381
337.195	9301651	CH	0.923077	0
337.198	7802518	CHNO	1.6	0.2
337.216	18144932	CHO	1.21739	0.0869565
337.227	13094572	CHNO	1.27273	0.0454545
337.237	5510836	CHO	1.6	0.2
337.253	44269248	CHO	1.33333	0.0416667
337.256	4609730	CHOS	1.71429	0.047619
337.264	9543368	CHN	1.3913	0
337.274	34971344	CHO	1.71429	0.142857
337.289	66322140	CH	1.44	0
337.31	84950760	CHO	1.81818	0.0909091
337.346	320978688	CHO	1.91304	0.0434783
337.383	4908835	CH	2	0
338.154	3955054	CHNO	0.791667	0.0416667
338.175	5949822	CHNO	1.09524	0.142857
338.211	17195418	CHNO	1.22727	0.0909091
338.223	4110754	CHNO	1.28571	0.047619
338.248	36422068	CHNO	1.34783	0.0434783
338.269	4309445	CHNO	1.75	0.15
338.284	29254096	CHN	1.45833	0
338.305	8413665	CHNO	1.85714	0.0952381
338.342	150389248	CHNO	1.95455	0.0454545
339.174	6765681	CHO	0.88	0.04
339.178	8297588	CHOS	1.18182	0.0454545
339.181	4247670	CHOS	1.57895	0.0526316
339.195	7914625	CHO	1.18182	0.136364
339.207	7185546	CHNO	1.2381	0.0952381
339.214	7697551	CHNO	1.73333	0.2
339.232	23897244	CHO	1.30435	0.0869565
339.243	12948645	CHNO	1.36364	0.0454545
339.253	5825708	CHO	1.7	0.2
339.268	59098296	CHO	1.41667	0.0416667
339.279	6741184	CHN	1.47826	0
339.289	95241416	CHO	1.80952	0.142857
339.305	93308112	CH	1.52	0
339.326	95405280	CHO	1.90909	0.0909091
339.362	31024382	CHO	2	0.0434783
340.191	9035626	CHNO	1.19048	0.142857
340.206	13215606	CHN	1	0
340.227	21546886	CHNO	1.31818	0.0909091
340.238	3635086	CHNO	1.38095	0.047619
340.263	36243360	CHNO	1.43478	0.0434783
340.3	27756476	CHN	1.54167	0
340.321	5533644	CHNO	1.95238	0.0952381
340.357	14170087	CHNO	2.04545	0.0454545
341.175	3204678	CHO	1.14286	0.190476
341.193	7084627	CHNO	1.71429	0.285714
341.201	5483097	CHN	1	0
341.211	11438688	CHO	1.27273	0.136364
341.226	18451052	CH	1.07692	0
341.23	3582574	CHS	1.3913	0
341.232	4494960	CHO	1.68421	0.263158
341.247	29575804	CHO	1.3913	0.0869565
341.259	13236868	CHNO	1.45455	0.0454545
341.269	16059019	CHO	1.8	0.2
341.284	85445272	CHO	1.5	0.0416667
341.295	6322847	CHN	1.56522	0
341.305	99863208	CHO	1.90476	0.142857
341.32	145410736	CH	1.6	0
341.341	37079744	CHO	2	0.0909091
342.152	3441942	CHNOS	1.15	0.1
342.185	10083630	CHNO	0.958333	0.0416667
342.189	7075121	CHNOS	1.28571	0.047619
342.196	4276535	CHN	1	0
342.206	11955518	CHNO	1.28571	0.142857
342.243	21319000	CHNO	1.40909	0.0909091
342.279	37899636	CHNO	1.52174	0.0434783
342.316	25857422	CHN	1.625	0
343.133	3516900	CHO	0.782609	0.130435
343.169	6064126	CHO	0.916667	0.0833333
343.18	5578758	CHNO	0.956522	0.0434783
343.206	13897752	CHO	1.04	0.04
343.217	9523233	CHN	1.08333	0
343.227	14217256	CHO	1.36364	0.136364
343.238	6742064	CHNO	1.42857	0.0952381
343.242	22016050	CH	1.15385	0
343.245	6002742	CHNO	2	0.2
343.263	33640516	CHO	1.47826	0.0869565
343.284	5785682	CHO	1.9	0.2
343.3	101929056	CHO	1.58333	0.0416667
343.336	122048632	CH	1.68	0
344.128	3880630	CHNO	0.772727	0.136364
344.131	3373753	CHNOS	1.10526	0.157895
344.176	3264217	CHNO	0.954545	0.0454545
344.186	5033696	CHNO	1.25	0.2
344.201	15315691	CHNO	1.04167	0.0416667
344.222	13009658	CHNO	1.38095	0.142857
344.237	23384838	CHN	1.16	0
344.258	22377236	CHNO	1.5	0.0909091
344.295	38703920	CHNO	1.6087	0.0434783
344.331	18338634	CHN	1.70833	0
344.352	3323992	CHNO	2.14286	0.0952381
345.149	4521366	CHO	0.869565	0.130435
345.167	3614115	CHS	1	0
345.185	9762224	CHO	1	0.0833333
345.196	9848248	CHNO	1.04348	0.0434783
345.206	8285631	CHO	1.33333	0.190476
345.221	18355658	CHO	1.12	0.04
345.233	9041362	CHN	1.16667	0
345.242	13542873	CHO	1.45455	0.136364
345.258	25433572	CH	1.23077	0
345.261	6530535	CHNO	2.13333	0.2
345.263	5613033	CHO	1.89474	0.263158
345.279	40277492	CHO	1.56522	0.0869565
345.29	6700540	CHNO	1.63636	0.0454545
345.3	6606339	CHO	2	0.2
345.315	132601360	CHO	1.66667	0.0416667
345.352	109336104	CH	1.76	0
346.123	3540047	CHNO	0.6	0.04
346.18	8325240	CHNO	1	0.0869565
346.184	4063355	CHNOS	1.35	0.1
346.217	21985426	CHNO	1.125	0.0416667
346.22	6135957	CHNOS	1.47619	0.047619
346.238	9668769	CHNO	1.47619	0.142857
346.253	26720428	CHN	1.24	0
346.274	22026428	CHNO	1.59091	0.0909091
346.31	31209686	CHNO	1.69565	0.0434783
346.347	8878319	CHN	1.79167	0
347.164	4125492	CHO	0.956522	0.130435
347.175	4664124	CHNO	1	0.0909091
347.183	3713857	CHNO	1.375	0.1875
347.201	11475790	CHO	1.08333	0.0833333
347.212	9972565	CHNO	1.13043	0.0434783
347.222	5710685	CHO	1.42857	0.190476
347.237	22403944	CHO	1.2	0.04
347.24	6318954	CHNO	2.14286	0.285714
347.248	8502127	CHN	1.25	0
347.258	14863222	CHO	1.54545	0.136364
347.273	33635200	CH	1.30769	0
347.294	52288400	CHO	1.65217	0.0869565
347.316	4139935	CHO	2.1	0.2
347.331	129981352	CHO	1.75	0.0416667
347.367	63871940	CH	1.84	0
348.196	11480588	CHNO	1.08696	0.0869565
348.199	3799567	CHNOS	1.45	0.1
348.207	5226005	CHNO	1.13636	0.0454545
348.217	5240347	CHNO	1.45	0.2
348.224	4198945	CHNO	2.07143	0.357143
348.232	23330342	CHNO	1.20833	0.0416667
348.236	5185065	CHNOS	1.57143	0.047619
348.253	11775541	CHNO	1.57143	0.142857
348.269	30785088	CHN	1.32	0
348.29	17956430	CHNO	1.68182	0.0909091
348.326	21184104	CHNO	1.78261	0.0434783
348.362	3752578	CHN	1.875	0
349.18	5036223	CHO	1.04348	0.130435
349.195	7090378	CH	0.888889	0
349.198	4489420	CHS	1.16667	0
349.216	12919001	CHO	1.16667	0.0833333
349.227	12165344	CHNO	1.21739	0.0434783
349.237	6293736	CHO	1.52381	0.190476
349.253	32669938	CHO	1.28	0.04
349.264	10244346	CHN	1.33333	0
349.274	17182976	CHO	1.63636	0.136364
349.289	47964428	CH	1.38462	0
349.31	71754008	CHO	1.73913	0.0869565
349.321	3648802	CHNO	1.81818	0.0454545
349.346	178250032	CHO	1.83333	0.0416667
350.212	15164303	CHNO	1.17391	0.0869565
350.215	3552146	CHNOS	1.55	0.1
350.248	33448872	CHNO	1.29167	0.0416667
350.269	7775159	CHNO	1.66667	0.142857
350.284	31540162	CHN	1.4	0
350.305	12530640	CHNO	1.77273	0.0909091
350.342	11580394	CHNO	1.86957	0.0434783
351.174	4175403	CHO	0.846154	0.0384615
351.207	7110210	CHNO	1.18182	0.0909091
351.211	9504324	CH	0.962963	0
351.214	5449287	CHNO	1.625	0.1875
351.232	17647186	CHO	1.25	0.0833333
351.235	3614293	CHOS	1.61905	0.0952381
351.243	12072539	CHNO	1.30435	0.0434783
351.268	40003180	CHO	1.36	0.04
351.28	6223476	CHN	1.41667	0
351.289	16922234	CHO	1.72727	0.136364
351.305	65070724	CH	1.46154	0
351.326	83519120	CHO	1.82609	0.0869565
351.362	323610272	CHO	1.91667	0.0416667
351.399	3385030	CH	2	0
352.17	5284058	CHNO	0.84	0.04
352.173	7432413	CHNOS	1.13636	0.0454545
352.191	8388841	CHNO	1.13636	0.136364
352.206	7360755	CHN	0.961538	0
352.227	20318466	CHNO	1.26087	0.0869565
352.238	4876554	CHNO	1.31818	0.0454545
352.248	3756304	CHNO	1.65	0.2
352.263	38381852	CHNO	1.375	0.0416667
352.285	6707498	CHNO	1.7619	0.142857
352.3	32123188	CHN	1.48	0
352.321	10598722	CHNO	1.86364	0.0909091
353.157	4780929	CHO	1.625	0.4375
353.193	6253465	CHNO	1.6	0.266667
353.211	8960933	CHO	1.21739	0.130435
353.222	6917037	CHNO	1.27273	0.0909091
353.226	14101424	CH	1.03704	0
353.23	5149618	CHNO	1.75	0.1875
353.248	23751614	CHO	1.33333	0.0833333
353.251	3692481	CHOS	1.71429	0.0952381
353.259	13286342	CHNO	1.3913	0.0434783
353.269	12884941	CHO	1.71429	0.190476
353.284	55307224	CHO	1.44	0.04
353.295	6544351	CHN	1.5	0
353.305	16731110	CHO	1.81818	0.136364
353.32	113142768	CH	1.53846	0
353.341	80931840	CHO	1.91304	0.0869565
353.378	26381336	CHO	2	0.0416667
354.189	7114306	CHNOS	1.22727	0.0454545
354.206	9768526	CHNO	1.22727	0.136364
354.222	14159448	CHN	1.03846	0
354.243	21196390	CHNO	1.34783	0.0869565
354.264	3489397	CHNO	1.75	0.2
354.279	38186624	CHNO	1.45833	0.0416667
354.3	4621966	CHNO	1.85714	0.142857
354.316	24473240	CHN	1.56	0
354.337	7620263	CHNO	1.95455	0.0909091
354.373	7630528	CHNO	2.04348	0.0434783
355.173	5159136	CHOS	1.18182	0.0909091
355.206	11907318	CHO	1	0.0384615
355.209	6189304	CHNO	1.73333	0.266667
355.217	7321854	CHN	1.04	0
355.227	10551556	CHO	1.30435	0.130435
355.242	20640014	CH	1.11111	0
355.248	3650323	CHO	1.7	0.25
355.263	27316508	CHO	1.41667	0.0833333
355.284	27095340	CHO	1.80952	0.190476
355.3	68940088	CHO	1.52	0.04
355.311	5447997	CHN	1.58333	0
355.321	13566276	CHO	1.90909	0.136364
355.336	111341904	CH	1.61538	0
355.357	13578589	CHO	2	0.0869565
356.168	4588418	CHNOS	1.19048	0.0952381
356.186	3378062	CHNO	1.19048	0.190476
356.201	13910936	CHNO	1	0.04
356.204	6433691	CHNOS	1.31818	0.0454545
356.212	3356320	CHN	1.04167	0
356.222	8504231	CHNO	1.31818	0.136364
356.237	19461040	CHN	1.11538	0
356.258	21459904	CHNO	1.43478	0.0869565
356.295	35599320	CHNO	1.54167	0.0416667
356.331	22205424	CHN	1.64	0
356.352	3404799	CHNO	2.04545	0.0909091
357.185	6645297	CHO	0.96	0.08
357.196	6196793	CHNO	1	0.0416667
357.206	5297727	CHO	1.27273	0.181818
357.217	4676167	CHNO	1.33333	0.142857
357.221	12596809	CHO	1.07692	0.0384615
357.224	6864460	CHNO	1.86667	0.266667
357.233	7325265	CHN	1.12	0
357.242	10378840	CHO	1.3913	0.130435
357.254	5872223	CHNO	1.45455	0.0909091
357.258	19764834	CH	1.18519	0
357.279	32790128	CHO	1.5	0.0833333
357.29	7837304	CHNO	1.56522	0.0434783
357.3	9483902	CHO	1.90476	0.190476
357.315	80279176	CHO	1.6	0.04
357.352	90732192	CH	1.69231	0
358.184	4000977	CHNOS	1.28571	0.0952381
358.201	4312285	CHNO	1.28571	0.190476
358.217	13277415	CHNO	1.08	0.04
358.22	4749546	CHNOS	1.40909	0.0454545
358.238	8712437	CHNO	1.40909	0.136364
358.253	21526784	CHN	1.19231	0
358.256	3233026	CHNO	2.06667	0.2
358.274	20896014	CHNO	1.52174	0.0869565
358.31	32807206	CHNO	1.625	0.0416667
358.347	14833983	CHN	1.72	0
359.008	3476219	CHS	1.2	0
359.164	3814243	CHO	0.916667	0.125
359.179	4019053	CH	0.785714	0
359.183	4045679	CHNO	1.29412	0.176471
359.201	8149883	CHO	1.04	0.08
359.212	9345923	CHNO	1.08333	0.0416667
359.222	5895050	CHO	1.36364	0.181818
359.237	16714644	CHO	1.15385	0.0384615
359.24	6327190	CHNO	2	0.266667
359.258	9784226	CHO	1.47826	0.130435
359.273	26565548	CH	1.25926	0
359.276	3756974	CHNO	2.125	0.1875
359.294	40008636	CHO	1.58333	0.0833333
359.316	6626249	CHO	2	0.190476
359.331	102071248	CHO	1.68	0.04
359.342	3489754	CHN	1.75	0
359.367	72023016	CH	1.76923	0
360.159	4101629	CHNO	0.913043	0.130435
360.196	12054037	CHNO	1.04167	0.0833333
360.232	21265966	CHNO	1.16	0.04
360.236	4401712	CHNOS	1.5	0.0454545
360.253	11849276	CHNO	1.5	0.136364
360.29	18366036	CHNO	1.6087	0.0869565
360.326	26066540	CHNO	1.70833	0.0416667
360.362	8212101	CHN	1.8	0
361.162	4071578	CHOS	1	0.0416667
361.191	4949165	CHNO	1.04348	0.0869565
361.195	4929712	CH	0.857143	0
361.198	5290162	CHNO	1.41176	0.176471
361.228	9576646	CHNO	1.16667	0.0416667
361.237	5402828	CHO	1.45455	0.181818
361.253	23077078	CHO	1.23077	0.0384615
361.256	6224089	CHNO	2.13333	0.266667
361.264	9642206	CHN	1.28	0
361.274	10473700	CHO	1.56522	0.130435
361.289	35291376	CH	1.33333	0
361.31	52625660	CHO	1.66667	0.0833333
361.321	4221188	CHNO	1.73913	0.0434783
361.346	100434200	CHO	1.76	0.04
361.383	47907116	CH	1.84615	0
362.142	3356967	CHNOS	1.21053	0.210526
362.157	4443953	CHNOS	1	0.0434783
362.161	3468083	CHNO	0.95	0.1
362.19	4549447	CHN	0.851852	0
362.194	5204809	CHNO	1.4375	0.1875
362.211	15360853	CHNO	1.125	0.0833333
362.233	4517731	CHNO	1.47619	0.190476
362.248	26207086	CHNO	1.24	0.04
362.269	7799675	CHNO	1.59091	0.136364
362.284	29844358	CHN	1.34615	0
362.305	15238035	CHNO	1.69565	0.0869565
362.342	16782252	CHNO	1.79167	0.0416667
363.172	24143316	CHO	0.96	0.04
363.174	3950037	CHO	0.814815	0.037037
363.178	5072343	CHNO	1.375	0.25
363.195	5952995	CHO	1.08333	0.125
363.207	6028779	CHNO	1.13043	0.0869565
363.214	5049839	CHNO	1.52941	0.176471
363.232	13940219	CHO	1.2	0.08
363.235	3722749	CHNO	2.14286	0.357143
363.243	10450435	CHNO	1.25	0.0416667
363.268	32867860	CHO	1.30769	0.0384615
363.289	14628385	CHO	1.65217	0.130435
363.305	53708332	CH	1.40741	0
363.31	21530160	CHO	2.1	0.25
363.326	71435832	CHO	1.75	0.0833333
363.362	134350416	CHO	1.84	0.04
364.173	6514796	CHNOS	1.08696	0.0434783
364.191	7465080	CHNO	1.08696	0.130435
364.206	7749762	CHN	0.925926	0
364.212	4230278	CHNO	1.45	0.25
364.227	17193104	CHNO	1.20833	0.0833333
364.248	5863582	CHNO	1.57143	0.190476
364.264	31525032	CHNO	1.32	0.04
364.285	7708854	CHNO	1.68182	0.136364
364.3	27109568	CHN	1.42308	0
364.321	8263886	CHNO	1.78261	0.0869565
364.357	10344678	CHNO	1.875	0.0416667
365.201	4602646	CHN	0.923077	0
365.211	7125788	CHO	1.16667	0.125
365.222	8383268	CHNO	1.21739	0.0869565
365.247	17074996	CHO	1.28	0.08
365.259	11623228	CHNO	1.33333	0.0416667
365.269	6257475	CHO	1.63636	0.181818
365.28	3396426	CHNO	1.71429	0.142857
365.284	39488332	CHO	1.38462	0.0384615
365.295	8194900	CHN	1.44	0
365.305	17165146	CHO	1.73913	0.130435
365.32	131205992	CH	1.48148	0
365.341	80087920	CHO	1.83333	0.0833333
365.378	277482368	CHO	1.92	0.04
366.17	4638104	CHNO	1.04545	0.181818
366.189	5218724	CHNOS	1.17391	0.0434783
366.206	8871343	CHNO	1.17391	0.130435
366.222	11910586	CHN	1	0
366.243	19025352	CHNO	1.29167	0.0833333
366.264	3415510	CHNO	1.66667	0.190476
366.279	34770400	CHNO	1.4	0.04
366.3	5250542	CHNO	1.77273	0.136364
366.316	27037176	CHN	1.5	0
366.337	4708870	CHNO	1.86957	0.0869565
366.373	7005726	CHNO	1.95833	0.0416667
367.202	4112450	CHNO	1.18182	0.136364
367.209	4100167	CHNO	1.625	0.25
367.227	9678931	CHO	1.25	0.125
367.238	7354458	CHNO	1.30435	0.0869565
367.245	4933727	CHNO	1.76471	0.176471
367.248	3476577	CHO	1.61905	0.238095
367.263	22024298	CHO	1.36	0.08
367.274	12652658	CHNO	1.41667	0.0416667
367.284	8900729	CHO	1.72727	0.181818
367.3	54218884	CHO	1.46154	0.0384615
367.311	5402762	CHN	1.52	0
367.321	14225553	CHO	1.82609	0.130435
367.336	220532896	CH	1.55556	0
367.357	72093864	CHO	1.91667	0.0833333
367.393	20762816	CHO	2	0.04
368.201	9036503	CHNO	0.961538	0.0384615
368.222	9921252	CHNO	1.26087	0.130435
368.237	15753967	CHN	1.07407	0
368.258	16454397	CHNO	1.375	0.0833333
368.295	34329364	CHNO	1.48	0.04
368.331	21992236	CHN	1.57692	0
368.389	21074770	CHNO	2.04167	0.0416667
369.167	4164948	CHNO	1.11111	0.166667
369.185	6067553	CHO	0.923077	0.0769231
369.196	5799272	CHNO	0.96	0.04
369.217	3486070	CHNO	1.27273	0.136364
[truncated: 1,371 more rows]
