# Supplementary material for: Abundant ammonia and nitrogen-rich soluble organic matter in samples from asteroid (101955) Bennu
Source: Nat Astron. 2025 Jan 29;9(2):199–210. doi: 10.1038/s41550-024-02472-9 (PMC11842271; doi:10.1038/s41550-024-02472-9)
Supplement: Supplementary file 9 — Excel file containing all data points used to generate the plots shown in Extended Data Fig. 2. [file 41550_2024_2472_MOESM9_ESM.xlsx]

## Sheet: Ext. Data Fig. 2 - Blank (C2) 
Retention Time (min)	Mass Spectral Intensity (arb)
0.00481858	0
0.0109758	0
0.0154329	0
0.0198898	0
0.024347	0
0.028804	0
0.0332611	0
0.0377183	0
0.0421752	0
0.046632	0
0.0510892	0
0.0555464	0
0.0600033	0
0.0644603	0
0.0689175	0
0.0733745	0
0.0778315	0
0.0822887	0
0.0867457	0
0.0912027	0
0.0964204	0
0.100877	0
0.105334	0
0.109792	0
0.114249	0
0.118705	0
0.123163	0
0.12762	0
0.132077	0
0.136534	0
0.140991	0
0.145448	0
0.149905	0
0.154362	0
0.158819	0
0.163276	0
0.167733	0
0.17219	0
0.176647	0
0.181879	0
0.186336	0
0.190793	0
0.19525	0
0.199707	0
0.204164	0
0.208622	0
0.213078	0
0.217535	0
0.221993	0
0.22645	0
0.230906	0
0.235364	0
0.239821	0
0.244278	0
0.248735	0
0.253192	0
0.257649	0
0.262892	0
0.267349	0
0.271806	0
0.276263	0
0.28072	0
0.285177	0
0.289635	0
0.294092	0
0.298548	0
0.303005	0
0.307463	0
0.311919	0
0.316377	0
0.320834	0
0.325291	0
0.329748	0
0.334205	0
0.338662	0
0.343119	0
0.34838	0
0.352837	0
0.357294	0
0.361751	0
0.366208	0
0.370665	0
0.375122	0
0.379579	0
0.384037	0
0.388493	0
0.392951	0
0.397408	0
0.401865	0
0.406322	0
0.410779	0
0.415236	0
0.419693	0
0.42415	0
0.42941	0
0.433867	0
0.438324	0
0.442781	0
0.447238	0
0.451695	0
0.456152	0
0.46061	0
0.465067	0
0.469524	0
0.47398	0
0.478437	0
0.482894	0
0.487352	0
0.491809	0
0.496266	0
0.500723	0
0.50518	0
0.509637	0
0.514902	0
0.51936	0
0.523817	0
0.528274	0
0.532731	0
0.537188	0
0.541645	0
0.546102	0
0.550559	0
0.555016	0
0.559473	0
0.56393	0
0.568387	0
0.572844	0
0.577301	0
0.581758	0
0.586215	0
0.590672	0
0.595956	0
0.600413	0
0.60487	0
0.609327	0
0.613784	0
0.618241	0
0.622698	0
0.627155	0
0.631612	0
0.636069	0
0.640527	0
0.644984	0
0.64944	0
0.653898	0
0.658355	0
0.662812	0
0.667269	0
0.671726	0
0.676183	0
0.681476	0
0.685932	0
0.690389	0
0.694847	0
0.699304	0
0.703761	0
0.708218	0
0.712675	0
0.717132	0
0.721589	0
0.726046	0
0.730503	0
0.73496	0
0.739417	0
0.743874	0
0.748331	0
0.752788	0
0.757245	0
0.762542	0
0.766999	0
0.771456	0
0.775913	0
0.78037	0
0.784827	0
0.789284	0
0.793741	0
0.798198	0
0.802655	0
0.807112	0
0.811569	0
0.816026	0
0.820483	0
0.82494	0
0.829397	0
0.833854	0
0.838311	0
0.842769	0
0.848044	0
0.852501	0
0.856958	0
0.861415	0
0.865872	0
0.870329	0
0.874786	0
0.879243	0
0.8837	0
0.888157	0
0.892614	0
0.897071	0
0.901528	0
0.905985	0
0.910442	0
0.9149	0
0.919356	0
0.923814	0
0.929097	0
0.933554	0
0.938011	0
0.942469	0
0.946926	0
0.951383	0
0.955839	0
0.960296	0
0.964754	0
0.969211	0
0.973667	0
0.978125	0
0.982582	0
0.987039	0
0.991496	0
0.995953	0
1.00041	0
1.00487	0
1.00932	0
1.01461	0
1.01907	0
1.02353	0
1.02798	0
1.03244	0
1.0369	0
1.04136	0
1.04581	0
1.05027	0
1.05473	0
1.05918	0
1.06364	0
1.0681	0
1.07255	0
1.07701	0
1.08147	0
1.08593	0
1.09038	0
1.09569	0
1.10014	0
1.1046	0
1.10906	0
1.11352	0
1.11797	0
1.12243	0
1.12689	0
1.13134	0
1.1358	0
1.14026	0
1.14472	0
1.14917	0
1.15363	0
1.15809	0
1.16254	0
1.167	0
1.17146	0
1.17591	0
1.18122	0
1.18568	0
1.19014	0
1.19459	0
1.19905	0
1.20351	0
1.20796	0
1.21242	0
1.21688	0
1.22133	0
1.22579	0
1.23025	0
1.23471	0
1.23916	0
1.24362	0
1.24808	0
1.25253	0
1.25699	0
1.26226	0
1.26672	0
1.27118	0
1.27564	0
1.28009	0
1.28455	0
1.28901	0
1.29346	0
1.29792	0
1.30238	0
1.30683	0
1.31129	0
1.31575	0
1.32021	0
1.32466	0
1.32912	0
1.33358	0
1.33803	0
1.34249	0
1.34776	0
1.35222	0
1.35668	0
1.36114	0
1.36559	0
1.37005	0
1.37451	0
1.37896	0
1.38342	0
1.38788	0
1.39234	0
1.39679	0
1.40125	0
1.40571	0
1.41016	0
1.41462	0
1.41908	0
1.42353	0
1.42883	0
1.43329	0
1.43775	0
1.4422	0
1.44666	0
1.45112	0
1.45557	0
1.46003	0
1.46449	0
1.46895	0
1.4734	0
1.47786	0
1.48232	0
1.48677	0
1.49123	0
1.49569	0
1.50014	0
1.5046	0
1.50906	0
1.51437	0
1.51883	0
1.52329	0
1.52774	0
1.5322	0
1.53666	0
1.54111	0
1.54557	0
1.55003	0
1.55449	0
1.55894	0
1.5634	0
1.56786	0
1.57231	0
1.57677	0
1.58123	0
1.58568	0
1.59014	0
1.59544	0
1.5999	0
1.60435	0
1.60881	0
1.61327	0
1.61773	0
1.62218	0
1.62664	0
1.6311	0
1.63555	0
1.64001	0
1.64447	0
1.64892	0
1.65338	0
1.65784	0
1.6623	0
1.66675	0
1.67121	0
1.67567	0
1.68095	0
1.68541	0
1.68986	0
1.69432	0
1.69878	0
1.70323	0
1.70769	0
1.71215	0
1.71661	0
1.72106	0
1.72552	0
1.72998	0
1.73443	0
1.73889	0
1.74335	0
1.74781	0
1.75226	0
1.75672	0
1.76199	0
1.76645	0
1.77091	0
1.77536	0
1.77982	0
1.78428	0
1.78873	0
1.79319	0
1.79765	0
1.80211	0
1.80656	0
1.81102	0
1.81548	0
1.81993	0
1.82439	0
1.82885	0
1.83331	0
1.83776	0
1.84222	0
1.84668	0
1.85113	0
1.85559	0
1.86005	0
1.8645	0
1.86896	0
1.87342	0
1.87788	0
1.88233	0
1.88679	0
1.89125	0
1.8957	0
1.90016	0
1.90462	0
1.90907	0
1.91353	0
1.91799	0
1.92245	0
1.92776	0
1.93221	0
1.93667	0
1.94113	0
1.94558	0
1.95004	0
1.9545	0
1.95896	0
1.96341	0
1.96787	0
1.97233	0
1.97678	0
1.98124	0
1.9857	0
1.99016	0
1.99461	0
1.99907	0
2.00353	0
2.00798	0
2.01329	0
2.01775	0
2.0222	0
2.02666	0
2.03112	0
2.03557	0
2.04003	0
2.04449	0
2.04894	0
2.0534	0
2.05786	0
2.06232	0
2.06677	0
2.07123	0
2.07569	0
2.08014	0
2.0846	0
2.08906	0
2.09435	0
2.09881	0
2.10327	0
2.10772	0
2.11218	0
2.11664	0
2.12109	0
2.12555	0
2.13001	0
2.13446	0
2.13892	0
2.14338	0
2.14784	0
2.15229	0
2.15675	0
2.16121	0
2.16566	0
2.17012	0
2.17458	0
2.17903	0
2.18349	0
2.18795	0
2.19241	0
2.19686	0
2.20132	0
2.20578	0
2.21023	0
2.21469	0
2.21915	0
2.22361	0
2.22806	0
2.23252	0
2.23698	0
2.24143	0
2.24589	0
2.25035	0
2.2548	0
2.25926	0
2.26454	0
2.26899	0
2.27345	0
2.27791	0
2.28236	0
2.28682	0
2.29128	0
2.29574	0
2.30019	0
2.30465	0
2.30911	0
2.31356	0
2.31802	0
2.32248	0
2.32694	0
2.33139	0
2.33585	0
2.34031	0
2.34476	0
2.34922	0
2.35368	0
2.35813	0
2.36259	0
2.36705	0
2.37151	0
2.37596	0
2.38042	0
2.38488	0
2.38933	0
2.39379	0
2.39825	0
2.40271	0
2.40716	0
2.41162	0
2.41608	0
2.42053	0
2.42499	0
2.42945	0
2.4339	0
2.43836	0
2.44282	0
2.44728	0
2.45173	0
2.45619	0
2.46065	0
2.4651	0
2.46956	0
2.47402	0
2.47847	0
2.48293	0
2.48739	0
2.49185	0
2.4963	0
2.50076	0
2.50522	0
2.50967	0
2.51494	0
2.5194	0
2.52386	0
2.52832	0
2.53277	0
2.53723	0
2.54169	0
2.54614	0
2.5506	0
2.55506	0
2.55952	0
2.56397	0
2.56843	0
2.57289	0
2.57734	0
2.5818	0
2.58626	0
2.59071	0
2.59602	0
2.60048	0
2.60493	0
2.60939	0
2.61385	0
2.61831	0
2.62276	0
2.62722	0
2.63168	0
2.63613	0
2.64059	0
2.64505	0
2.64951	0
2.65396	0
2.65842	0
2.66288	0
2.66733	0
2.67179	0
2.67625	0
2.68155	0
2.686	0
2.69046	0
2.69492	0
2.69938	0
2.70383	0
2.70829	0
2.71275	0
2.7172	0
2.72166	0
2.72612	0
2.73057	0
2.73503	0
2.73949	0
2.74395	0
2.7484	0
2.75286	0
2.75732	0
2.76262	0
2.76708	0
2.77154	0
2.77599	0
2.78045	0
2.78491	0
2.78936	0
2.79382	0
2.79828	0
2.80274	0
2.80719	0
2.81165	0
2.81611	0
2.82056	0
2.82502	0
2.82948	0
2.83393	0
2.83839	0
2.84285	0
2.84815	0
2.85261	0
2.85706	0
2.86152	0
2.86598	0
2.87043	0
2.87489	0
2.87935	0
2.8838	0
2.88826	0
2.89272	0
2.89718	0
2.90163	0
2.90609	0
2.91055	0
2.915	0
2.91946	0
2.92392	0
2.92923	0
2.93369	0
2.93814	0
2.9426	0
2.94706	0
2.95151	0
2.95597	0
2.96043	0
2.96488	0
2.96934	0
2.9738	0
2.97826	0
2.98271	0
2.98717	0
2.99163	0
2.99608	0
3.00054	0
3.005	0
3.00945	0
3.01475	0
3.01921	0
3.02367	0
3.02813	0
3.03258	0
3.03704	0
3.0415	0
3.04595	0
3.05041	0
3.05487	0
3.05932	0
3.06378	0
3.06824	0
3.0727	0
3.07715	0
3.08161	0
3.08607	0
3.09052	0
3.09498	0
3.09944	0
3.10389	0
3.10835	0
3.11281	0
3.11727	0
3.12172	0
3.12618	0
3.13064	0
3.13509	0
3.13955	0
3.14401	0
3.14847	0
3.15292	0
3.15738	0
3.16184	0
3.16629	0
3.17075	0
3.17521	0
3.18049	0
3.18495	0
3.18941	0
3.19387	0
3.19832	0
3.20278	0
3.20724	0
3.21169	0
3.21615	0
3.22061	0
3.22506	0
3.22952	0
3.23398	0
3.23844	0
3.24289	0
3.24735	0
3.25181	0
3.25626	0
3.26072	0
3.26518	0
3.26964	0
3.27409	0
3.27855	0
3.28301	0
3.28746	0
3.29192	0
3.29638	0
3.30083	0
3.30529	0
3.30975	0
3.31421	0
3.31866	0
3.32312	0
3.32758	0
3.33203	0
3.33649	0
3.34095	0
3.3454	0
3.34986	0
3.35432	0
3.35878	0
3.36323	0
3.36769	0
3.37215	0
3.3766	0
3.38106	0
3.38552	0
3.38998	0
3.39443	0
3.39889	0
3.40335	0
3.4078	0
3.41226	0
3.41672	0
3.42117	0
3.42563	0
3.43095	0
3.4354	0
3.43986	0
3.44432	0
3.44877	0
3.45323	0
3.45769	0
3.46215	0
3.4666	0
3.47106	0
3.47552	0
3.47997	0
3.48443	0
3.48889	0
3.49335	0
3.4978	0
3.50226	0
3.50672	0
3.51202	0
3.51648	0
3.52093	0
3.52539	0
3.52985	0
3.53431	0
3.53876	0
3.54322	0
3.54768	0
3.55213	0
3.55659	0
3.56105	0
3.5655	0
3.56996	0
3.57442	0
3.57888	0
3.58333	0
3.58779	0
3.59225	0
3.5967	0
3.60116	0
3.60562	0
3.61008	0
3.61453	0
3.61899	0
3.62345	0
3.6279	0
3.63236	0
3.63682	0
3.64127	0
3.64573	0
3.65019	0
3.65465	0
3.6591	0
3.66356	0
3.66802	0
3.67247	0
3.67779	0
3.68225	0
3.68671	0
3.69117	0
3.69562	0
3.70008	0
3.70454	0
3.70899	0
3.71345	0
3.71791	0
3.72236	0
3.72682	0
3.73128	0
3.73574	0
3.74019	0
3.74465	0
3.74911	0
3.75356	0
3.75802	0
3.76248	0
3.76694	0
3.77139	0
3.77585	0
3.78031	0
3.78476	0
3.78922	0
3.79368	0
3.79813	0
3.80259	0
3.80705	0
3.81151	0
3.81596	0
3.82042	0
3.82488	0
3.82933	0
3.83379	0
3.83825	0
3.8427	0
3.84716	0
3.85162	0
3.85608	0
3.86053	0
3.86499	0
3.86945	0
3.8739	0
3.87836	0
3.88282	0
3.88728	0
3.89173	0
3.89619	0
3.90065	0
3.9051	0
3.90956	0
3.91402	0
3.91847	0
3.92293	0
3.92823	0
3.93269	0
3.93715	0
3.94161	0
3.94606	0
3.95052	0
3.95498	0
3.95943	0
3.96389	0
3.96835	0
3.97281	0
3.97726	0
3.98172	0
3.98618	0
3.99063	0
3.99509	0
3.99955	0
4.004	0
4.00846	0
4.01292	0
4.01738	0
4.02183	0
4.02629	0
4.03075	0
4.0352	0
4.03966	0
4.04412	0
4.04858	0
4.05303	0
4.05749	0
4.06195	0
4.0664	0
4.07086	0
4.07532	0
4.07977	0
4.08423	0
4.08869	0
4.09315	0
4.09845	0
4.1029	0
4.10736	0
4.11182	0
4.11627	0
4.12073	0
4.12519	0
4.12965	0
4.1341	0
4.13856	0
4.14302	0
4.14747	0
4.15193	0
4.15639	0
4.16085	0
4.1653	0
4.16976	0
4.17422	0
4.17952	0
4.18397	0
4.18843	0
4.19289	0
4.19734	0
4.2018	0
4.20626	0
4.21072	0
4.21517	0
4.21963	0
4.22409	0
4.22854	0
4.233	0
4.23746	0
4.24191	0
4.24637	0
4.25083	0
4.25529	0
4.25974	0
4.2642	0
4.26866	0
4.27311	0
4.27757	0
4.28203	0
4.28648	0
4.29094	0
4.2954	0
4.29986	0
4.30431	0
4.30877	0
4.31323	0
4.31768	0
4.32214	0
4.3266	0
4.33106	0
4.33551	0
4.33997	0
4.34526	0
4.34971	0
4.35417	0
4.35863	0
4.36309	0
4.36754	0
4.372	0
4.37646	0
4.38091	0
4.38537	0
4.38983	0
4.39428	0
4.39874	0
4.4032	0
4.40766	0
4.41211	0
4.41657	0
4.42103	0
4.42548	0
4.42994	0
4.4344	0
4.43886	0
4.44331	0
4.44777	0
4.45223	0
4.45668	0
4.46114	0
4.4656	0
4.47005	0
4.47451	0
4.47897	0
4.48343	0
4.48788	0
4.49234	0
4.4968	0
4.50125	0
4.50571	0
4.51017	0
4.51462	0
4.51908	0
4.52354	0
4.528	0
4.53245	0
4.53691	0
4.54137	0
4.54582	0
4.55028	0
4.55474	0
4.5592	0
4.56365	0
4.56811	0
4.57257	0
4.57702	0
4.58148	0
4.58594	0
4.59039	0
4.59569	0
4.60015	0
4.6046	0
4.60906	0
4.61352	0
4.61797	0
4.62243	0
4.62689	0
4.63135	0
4.6358	0
4.64026	0
4.64472	0
4.64917	0
4.65363	0
4.65809	0
4.66255	0
4.667	0
4.67146	0
4.67592	0
4.68037	0
4.68483	0
4.68929	0
4.69374	0
4.6982	0
4.70266	0
4.70712	0
4.71157	0
4.71603	0
4.72049	0
4.72494	0
4.7294	0
4.73386	0
4.73832	0
4.74277	0
4.74723	0
4.75169	0
4.75614	0
4.76142	0
4.76588	0
4.77033	0
4.77479	0
4.77925	0
4.7837	0
4.78816	0
4.79262	0
4.79708	0
4.80153	0
4.80599	0
4.81045	0
4.8149	0
4.81936	0
4.82382	0
4.82827	0
4.83273	0
4.83719	0
4.84165	0
4.8461	0
4.85056	0
4.85502	0
4.85947	0
4.86393	0
4.86839	0
4.87285	0
4.8773	0
4.88176	0
4.88622	0
4.89067	0
4.89513	0
4.89959	0
4.90404	0
4.9085	0
4.91296	0
4.91742	0
4.92187	0
4.92633	0
4.93079	0
4.93524	0
4.9397	0
4.94416	0
4.94861	0
4.95307	0
4.95753	0
4.96199	0
4.96644	0
4.9709	0
4.97536	0
4.97981	0
4.98427	0
4.98873	0
4.99319	0
4.99764	0
5.0021	0
5.00656	0
5.01185	0
5.0163	0
5.02076	0
5.02522	0
5.02967	0
5.03413	0
5.03859	0
5.04305	0
5.0475	0
5.05196	0
5.05642	0
5.06087	0
5.06533	0
5.06979	0
5.07424	0
5.0787	0
5.08316	0
5.08762	0
5.09207	0
5.09653	0
5.10099	0
5.10544	0
5.1099	0
5.11436	0
5.11882	0
5.12327	0
5.12773	0
5.13219	0
5.13664	0
5.1411	0
5.14556	0
5.15001	0
5.15447	0
5.15893	0
5.16339	0
5.16784	0
5.1723	0
5.17676	0
5.18207	0
5.18652	0
5.19098	0
5.19544	0
5.19989	0
5.20435	0
5.20881	0
5.21327	0
5.21772	0
5.22218	0
5.22664	0
5.23109	0
5.23555	0
5.24001	0
5.24447	0
5.24892	0
5.25338	0
5.25784	0
5.26229	0
5.26675	0
5.27121	0
5.27566	0
5.28012	0
5.28458	0
5.28904	0
5.29349	0
5.29795	0
5.30241	0
5.30686	0
5.31132	0
5.31578	0
5.32023	0
5.32469	0
5.32915	0
5.33361	0
5.33806	0
5.34252	0
5.34698	0
5.35143	0
5.35589	0
5.36035	0
5.36481	0
5.36926	0
5.37372	0
5.37818	0
5.38263	0
5.38709	0
5.39155	0
5.396	0
5.40046	0
5.40492	0
5.40938	0
5.41383	0
5.41829	0
5.42275	0
5.42803	0
5.43248	0
5.43694	0
5.4414	0
5.44586	0
5.45031	0
5.45477	0
5.45923	0
5.46368	0
5.46814	0
5.4726	0
5.47705	0
5.48151	0
5.48597	0
5.49043	0
5.49488	0
5.49934	0
5.5038	0
5.50825	0
5.51271	0
5.51717	0
5.52163	0
5.52608	0
5.53054	0
5.535	0
5.53945	0
5.54391	0
5.54837	0
5.55282	0
5.55728	0
5.56174	0
5.5662	0
5.57065	0
5.57511	0
5.57957	0
5.58402	0
5.58848	0
5.59294	0
5.59822	0
5.60267	0
5.60713	0
5.61159	0
5.61604	0
5.6205	0
5.62496	0
5.62942	0
5.63387	0
5.63833	0
5.64279	0
5.64724	0
5.6517	0
5.65616	0
5.66061	0
5.66507	0
5.66953	0
5.67399	0
5.67844	0
5.6829	0
5.68736	0
5.69181	0
5.69627	0
5.70073	0
5.70519	0
5.70964	0
5.7141	0
5.71856	0
5.72301	0
5.72747	0
5.73193	0
5.73638	0
5.74084	0
5.7453	0
5.74976	0
5.75421	0
5.75867	0
5.76313	0
5.76758	0
5.77204	0
5.7765	0
5.78095	0
5.78541	0
5.78987	0
5.79433	0
5.79878	0
5.80324	0
5.8077	0
5.81215	0
5.81661	0
5.82107	0
5.82553	0
5.82998	0
5.83444	0
5.8389	0
5.84335	0
5.84864	0
5.8531	0
5.85755	0
5.86201	0
5.86647	0
5.87092	0
5.87538	0
5.87984	0
5.88429	0
5.88875	0
5.89321	0
5.89767	0
5.90212	0
5.90658	0
5.91104	0
5.91549	0
5.91995	0
5.92441	0
5.92887	0
5.93332	0
5.93778	0
5.94224	0
5.94669	0
5.95115	0
5.95561	0
5.96006	0
5.96452	0
5.96898	0
5.97344	0
5.97789	0
5.98235	0
5.98681	0
5.99126	0
5.99572	0
6.00018	0
6.00464	0
6.00909	0
6.01437	0
6.01883	0
6.02329	0
6.02774	0
6.0322	0
6.03666	0
6.04112	0
6.04557	0
6.05003	0
6.05449	0
6.05894	0
6.0634	0
6.06786	0
6.07231	0
6.07677	0
6.08123	0
6.08569	0
6.09014	0
6.0946	0
6.09906	0
6.10351	0
6.10797	0
6.11243	0
6.11689	0
6.12134	0
6.1258	0
6.13026	0
6.13471	0
6.13917	0
6.14363	0
6.14808	0
6.15254	0
6.157	0
6.16146	0
6.16591	0
6.17037	0
6.17483	0
6.17928	0
6.18374	0
6.1882	0
6.19265	0
6.19711	0
6.20157	0
6.20603	0
6.21048	0
6.21494	0
6.2194	0
6.22385	0
6.22831	0
6.23277	0
6.23723	0
6.24168	0
6.24614	0
6.2506	0
6.25505	0
6.25951	0
6.2648	0
6.26926	0
6.27372	0
6.27817	0
6.28263	0
6.28709	0
6.29154	0
6.296	0
6.30046	0
6.30492	0
6.30937	0
6.31383	0
6.31829	0
6.32274	0
6.3272	0
6.33166	0
6.33612	0
6.34057	0
6.34503	0
6.34949	0
6.35394	0
6.3584	0
6.36286	0
6.36731	0
6.37177	0
6.37623	0
6.38069	0
6.38514	0
6.3896	0
6.39406	0
6.39851	0
6.40297	0
6.40743	0
6.41188	0
6.41634	0
6.4208	0
6.42526	0
6.43054	0
6.435	0
6.43945	0
6.44391	0
6.44837	0
6.45282	0
6.45728	0
6.46174	0
6.4662	0
6.47065	0
6.47511	0
6.47957	0
6.48402	0
6.48848	0
6.49294	0
6.49739	0
6.50185	0
6.50631	0
6.51077	0
6.51522	0
6.51968	0
6.52414	0
6.52859	0
6.53305	0
6.53751	0
6.54197	0
6.54642	0
6.55088	0
6.55534	0
6.55979	0
6.56425	0
6.56871	0
6.57316	0
6.57762	0
6.58208	0
6.58654	0
6.59099	0
6.59545	0
6.59991	0
6.60436	0
6.60882	0
6.61328	0
6.61773	0
6.62219	0
6.62665	0
6.63111	0
6.63556	0
6.64002	0
6.64448	0
6.64893	0
6.65339	0
6.65785	0
6.66231	0
6.66676	0
6.67122	0
6.67568	0
6.68096	0
6.68542	0
6.68988	0
6.69433	0
6.69879	0
6.70325	0
6.70771	0
6.71216	0
6.71662	0
6.72108	0
6.72553	0
6.72999	0
6.73445	0
6.7389	0
6.74336	0
6.74782	0
6.75228	0
6.75673	0
6.76119	0
6.76565	0
6.7701	0
6.77456	0
6.77902	0
6.78347	0
6.78793	0
6.79239	0
6.79685	0
6.8013	0
6.80576	0
6.81022	0
6.81467	0
6.81913	0
6.82359	0
6.82805	0
6.8325	0
6.83696	0
6.84142	0
6.84672	0
6.85118	0
6.85563	0
6.86009	0
6.86455	0
6.869	0
6.87346	0
6.87792	0
6.88238	0
6.88683	0
6.89129	0
6.89575	0
6.9002	0
6.90466	0
6.90912	0
6.91358	0
6.91803	0
6.92249	0
6.92695	0
6.9314	0
6.93586	0
6.94032	0
6.94477	0
6.94923	0
6.95369	0
6.95815	0
6.9626	0
6.96706	0
6.97152	0
6.97597	0
6.98043	0
6.98489	0
6.98934	0
6.9938	0
6.99826	0
7.00272	0
7.00717	0
7.01163	0
7.01609	0
7.02054	0
7.025	0
7.02946	0
7.03392	0
7.03837	0
7.04283	0
7.04729	0
7.05174	0
7.0562	0
7.06066	0
7.06511	0
7.06957	0
7.07403	0
7.07849	0
7.08294	0
7.0874	0
7.09186	0
7.09714	0
7.10159	0
7.10605	0
7.11051	0
7.11497	0
7.11942	0
7.12388	0
7.12834	0
7.13279	0
7.13725	0
7.14171	0
7.14616	0
7.15062	0
7.15508	0
7.15954	0
7.16399	0
7.16845	0
7.17291	0
7.17736	0
7.18182	0
7.18628	0
7.19074	0
7.19519	0
7.19965	0
7.20411	0
7.20856	0
7.21302	0
7.21748	0
7.22193	0
7.22639	0
7.23085	0
7.23531	0
7.23976	0
7.24422	0
7.24868	0
7.25313	0
7.25759	0
7.26288	0
7.26734	0
7.27179	0
7.27625	0
7.28071	0
7.28516	0
7.28962	0
7.29408	0
7.29854	0
7.30299	0
7.30745	0
7.31191	0
7.31636	0
7.32082	0
7.32528	0
7.32974	0
7.33419	0
7.33865	0
7.34311	0
7.34756	0
7.35202	0
7.35648	0
7.36093	0
7.36539	0
7.36985	0
7.37431	0
7.37876	0
7.38322	0
7.38768	0
7.39213	0
7.39659	0
7.40105	0
7.4055	0
7.40996	0
7.41442	0
7.41888	0
7.42333	0
7.42779	0
7.43225	0
7.4367	0
7.44116	0
7.44562	0
7.45008	0
7.45453	0
7.45899	0
7.46345	0
7.4679	0
7.47236	0
7.47682	0
7.48127	0
7.48573	0
7.49019	0
7.49465	0
7.4991	0
7.50356	0
7.50802	0
7.5133	0
7.51775	0
7.52221	0
7.52667	0
7.53113	0
7.53558	0
7.54004	0
7.5445	0
7.54895	0
7.55341	0
7.55787	0
7.56232	0
7.56678	0
7.57124	0
7.5757	0
7.58015	0
7.58461	0
7.58907	0
7.59352	0
7.59798	0
7.60244	0
7.6069	0
7.61135	0
7.61581	0
7.62027	0
7.62472	0
7.62918	0
7.63364	0
7.63809	0
7.64255	0
7.64701	0
7.65147	0
7.65592	0
7.66038	0
7.66484	0
7.66929	0
7.67375	0
7.67904	0
7.6835	0
7.68795	0
7.69241	0
7.69687	0
7.70132	0
7.70578	0
7.71024	0
7.7147	0
7.71915	0
7.72361	0
7.72807	0
7.73252	0
7.73698	0
7.74144	0
7.74589	0
7.75035	0
7.75481	0
7.75927	0
7.76372	0
7.76818	0
7.77264	0
7.77709	0
7.78155	0
7.78601	0
7.79047	0
7.79492	0
7.79938	0
7.80384	0
7.80829	0
7.81275	0
7.81721	0
7.82166	0
7.82612	0
7.83058	0
7.83504	0
7.83949	0
7.84395	0
7.84841	0
7.85286	0
7.85732	0
7.86178	0
7.86624	0
7.87069	0
7.87515	0
7.87961	0
7.88406	0
7.88852	0
7.89298	0
7.89743	0
7.90189	0
7.90635	0
7.91081	0
7.91526	0
7.91972	0
7.92418	0
7.92947	0
7.93393	0
7.93839	0
7.94284	0
7.9473	0
7.95176	0
7.95621	0
7.96067	0
7.96513	0
7.96959	0
7.97404	0
7.9785	0
7.98296	0
7.98741	0
7.99187	0
7.99633	0
8.00078	0
8.00524	0
8.0097	0
8.01416	0
8.01861	0
8.02307	0
8.02753	0
8.03198	0
8.03644	0
8.0409	0
8.04536	0
8.04981	0
8.05427	0
8.05873	0
8.06318	0
8.06764	0
8.0721	0
8.07656	0
8.08101	0
8.08547	0
8.08993	0
8.09522	0
8.09968	0
8.10414	0
8.10859	0
8.11305	0
8.11751	0
8.12196	0
8.12642	0
8.13088	0
8.13533	0
8.13979	0
8.14425	0
8.14871	0
8.15316	0
8.15762	0
8.16208	0
8.16653	0
8.17099	0
8.17545	0
8.1799	0
8.18436	0
8.18882	0
8.19328	0
8.19773	0
8.20219	0
8.20665	0
8.2111	0
8.21556	0
8.22002	0
8.22448	0
8.22893	0
8.23339	0
8.23785	0
8.2423	0
8.24676	0
8.25122	0
8.25567	0
8.26013	0
8.26459	0
8.26905	0
8.2735	0
8.27796	0
8.28242	0
8.28687	0
8.29133	0
8.29579	0
8.30024	0
8.3047	0
8.30916	0
8.31362	0
8.31807	0
8.32253	0
8.32699	0
8.33144	0
8.3359	0
8.34036	0
8.34567	0
8.35012	0
8.35458	0
8.35904	0
8.36349	0
8.36795	0
8.37241	0
8.37687	0
8.38132	0
8.38578	0
8.39024	0
8.39469	0
8.39915	0
8.40361	0
8.40807	0
8.41252	0
8.41698	0
8.42144	0
8.42589	0
8.43035	0
8.43481	0
8.43926	0
8.44372	0
8.44818	0
8.45264	0
8.45709	0
8.46155	0
8.46601	0
8.47046	0
8.47492	0
8.47938	0
8.48384	0
8.48829	0
8.49275	0
8.49721	0
8.50166	0
8.50612	0
8.51145	0
8.51591	0
8.52036	0
8.52482	0
8.52928	0
8.53373	0
8.53819	0
8.54265	0
8.54711	0
8.55156	0
8.55602	0
8.56048	0
8.56493	0
8.56939	0
8.57385	0
8.5783	7423.57
8.58276	0
8.58722	0
8.59168	0
8.59613	0
8.60059	0
8.60505	0
8.6095	0
8.61396	0
8.61842	0
8.62288	0
8.62733	0
8.63179	0
8.63625	0
8.6407	0
8.64516	0
8.64962	0
8.65407	0
8.65853	0
8.66299	0
8.66745	0
8.6719	0
8.67636	0
8.68082	0
8.68527	0
8.68973	0
8.69419	0
8.69865	0
8.7031	0
8.70756	0
8.71202	0
8.71647	0
8.72093	0
8.72539	0
8.72984	0
8.7343	0
8.73876	0
8.74322	0
8.74767	0
8.75213	0
8.75659	0
8.76188	0
8.76634	0
8.77079	0
8.77525	0
8.77971	0
8.78416	0
8.78862	0
8.79308	0
8.79754	0
8.80199	0
8.80645	0
8.81091	0
8.81536	0
8.81982	0
8.82428	0
8.82873	0
8.83319	0
8.83765	0
8.84211	0
8.84656	0
8.85102	0
8.85548	0
8.85993	0
8.86439	0
8.86885	0
8.87331	0
8.87776	0
8.88222	0
8.88668	0
8.89113	0
8.89559	0
8.90005	0
8.9045	0
8.90896	0
8.91342	0
8.91788	0
8.92233	0
8.92679	0
8.93208	0
8.93653	0
8.94099	0
8.94545	0
8.94991	0
8.95436	0
8.95882	0
8.96328	0
[truncated: 24,898 more rows]

## Sheet: Ext. Data Fig. 2 - Blank (C3) 
Retention Time (min)	Mass Spectral Intensity (arb)
0.00481858	0
0.0109758	0
0.0154329	0
0.0198898	0
0.024347	0
0.028804	0
0.0332611	0
0.0377183	0
0.0421752	0
0.046632	0
0.0510892	0
0.0555464	0
0.0600033	0
0.0644603	0
0.0689175	0
0.0733745	0
0.0778315	0
0.0822887	0
0.0867457	0
0.0912027	0
0.0964204	0
0.100877	0
0.105334	0
0.109792	0
0.114249	0
0.118705	0
0.123163	0
0.12762	0
0.132077	0
0.136534	0
0.140991	0
0.145448	0
0.149905	0
0.154362	0
0.158819	0
0.163276	0
0.167733	0
0.17219	0
0.176647	0
0.181879	0
0.186336	0
0.190793	0
0.19525	0
0.199707	0
0.204164	0
0.208622	0
0.213078	0
0.217535	0
0.221993	0
0.22645	0
0.230906	0
0.235364	0
0.239821	0
0.244278	0
0.248735	0
0.253192	0
0.257649	0
0.262892	0
0.267349	0
0.271806	0
0.276263	0
0.28072	0
0.285177	0
0.289635	0
0.294092	0
0.298548	0
0.303005	0
0.307463	0
0.311919	0
0.316377	0
0.320834	0
0.325291	0
0.329748	0
0.334205	0
0.338662	0
0.343119	0
0.34838	0
0.352837	0
0.357294	0
0.361751	0
0.366208	0
0.370665	0
0.375122	0
0.379579	0
0.384037	0
0.388493	0
0.392951	0
0.397408	0
0.401865	0
0.406322	0
0.410779	0
0.415236	0
0.419693	0
0.42415	0
0.42941	0
0.433867	0
0.438324	0
0.442781	0
0.447238	0
0.451695	0
0.456152	0
0.46061	0
0.465067	0
0.469524	0
0.47398	0
0.478437	0
0.482894	0
0.487352	0
0.491809	0
0.496266	0
0.500723	0
0.50518	0
0.509637	0
0.514902	0
0.51936	0
0.523817	0
0.528274	0
0.532731	0
0.537188	0
0.541645	0
0.546102	0
0.550559	0
0.555016	0
0.559473	0
0.56393	0
0.568387	0
0.572844	0
0.577301	0
0.581758	0
0.586215	0
0.590672	0
0.595956	0
0.600413	0
0.60487	0
0.609327	0
0.613784	0
0.618241	0
0.622698	0
0.627155	0
0.631612	0
0.636069	0
0.640527	0
0.644984	0
0.64944	0
0.653898	0
0.658355	0
0.662812	0
0.667269	0
0.671726	0
0.676183	0
0.681476	0
0.685932	0
0.690389	0
0.694847	0
0.699304	0
0.703761	0
0.708218	0
0.712675	0
0.717132	0
0.721589	0
0.726046	0
0.730503	0
0.73496	0
0.739417	0
0.743874	0
0.748331	0
0.752788	0
0.757245	0
0.762542	0
0.766999	0
0.771456	0
0.775913	0
0.78037	0
0.784827	0
0.789284	0
0.793741	0
0.798198	0
0.802655	0
0.807112	0
0.811569	0
0.816026	0
0.820483	0
0.82494	0
0.829397	0
0.833854	0
0.838311	0
0.842769	0
0.848044	0
0.852501	0
0.856958	0
0.861415	0
0.865872	0
0.870329	0
0.874786	0
0.879243	0
0.8837	0
0.888157	0
0.892614	0
0.897071	0
0.901528	0
0.905985	0
0.910442	0
0.9149	0
0.919356	0
0.923814	0
0.929097	0
0.933554	0
0.938011	0
0.942469	0
0.946926	0
0.951383	0
0.955839	0
0.960296	0
0.964754	0
0.969211	0
0.973667	0
0.978125	0
0.982582	0
0.987039	0
0.991496	0
0.995953	0
1.00041	0
1.00487	0
1.00932	0
1.01461	0
1.01907	0
1.02353	0
1.02798	0
1.03244	0
1.0369	0
1.04136	0
1.04581	0
1.05027	0
1.05473	0
1.05918	0
1.06364	0
1.0681	0
1.07255	0
1.07701	0
1.08147	0
1.08593	0
1.09038	0
1.09569	0
1.10014	0
1.1046	0
1.10906	0
1.11352	0
1.11797	0
1.12243	0
1.12689	0
1.13134	0
1.1358	0
1.14026	0
1.14472	0
1.14917	0
1.15363	0
1.15809	0
1.16254	0
1.167	0
1.17146	0
1.17591	0
1.18122	0
1.18568	0
1.19014	0
1.19459	0
1.19905	0
1.20351	0
1.20796	0
1.21242	0
1.21688	0
1.22133	0
1.22579	0
1.23025	0
1.23471	0
1.23916	0
1.24362	0
1.24808	0
1.25253	0
1.25699	0
1.26226	0
1.26672	0
1.27118	0
1.27564	0
1.28009	0
1.28455	0
1.28901	0
1.29346	0
1.29792	0
1.30238	0
1.30683	0
1.31129	0
1.31575	0
1.32021	0
1.32466	0
1.32912	0
1.33358	0
1.33803	0
1.34249	0
1.34776	0
1.35222	0
1.35668	0
1.36114	0
1.36559	0
1.37005	0
1.37451	0
1.37896	0
1.38342	0
1.38788	0
1.39234	0
1.39679	0
1.40125	0
1.40571	0
1.41016	0
1.41462	0
1.41908	0
1.42353	0
1.42883	0
1.43329	0
1.43775	0
1.4422	0
1.44666	0
1.45112	0
1.45557	0
1.46003	0
1.46449	0
1.46895	0
1.4734	0
1.47786	0
1.48232	0
1.48677	0
1.49123	0
1.49569	0
1.50014	0
1.5046	0
1.50906	0
1.51437	0
1.51883	0
1.52329	0
1.52774	0
1.5322	0
1.53666	0
1.54111	0
1.54557	0
1.55003	0
1.55449	0
1.55894	0
1.5634	0
1.56786	0
1.57231	0
1.57677	0
1.58123	0
1.58568	0
1.59014	0
1.59544	0
1.5999	0
1.60435	0
1.60881	0
1.61327	0
1.61773	0
1.62218	0
1.62664	0
1.6311	0
1.63555	0
1.64001	0
1.64447	0
1.64892	0
1.65338	0
1.65784	0
1.6623	0
1.66675	0
1.67121	0
1.67567	0
1.68095	0
1.68541	0
1.68986	0
1.69432	0
1.69878	0
1.70323	0
1.70769	0
1.71215	0
1.71661	0
1.72106	0
1.72552	0
1.72998	0
1.73443	0
1.73889	0
1.74335	0
1.74781	0
1.75226	0
1.75672	0
1.76199	0
1.76645	0
1.77091	0
1.77536	0
1.77982	0
1.78428	0
1.78873	0
1.79319	0
1.79765	0
1.80211	0
1.80656	0
1.81102	0
1.81548	0
1.81993	0
1.82439	0
1.82885	0
1.83331	0
1.83776	0
1.84222	0
1.84668	0
1.85113	0
1.85559	0
1.86005	0
1.8645	0
1.86896	0
1.87342	0
1.87788	0
1.88233	0
1.88679	0
1.89125	0
1.8957	0
1.90016	0
1.90462	0
1.90907	0
1.91353	0
1.91799	0
1.92245	0
1.92776	0
1.93221	0
1.93667	0
1.94113	0
1.94558	0
1.95004	0
1.9545	0
1.95896	0
1.96341	0
1.96787	0
1.97233	0
1.97678	0
1.98124	0
1.9857	0
1.99016	0
1.99461	0
1.99907	0
2.00353	0
2.00798	0
2.01329	0
2.01775	0
2.0222	0
2.02666	0
2.03112	0
2.03557	0
2.04003	0
2.04449	0
2.04894	0
2.0534	0
2.05786	0
2.06232	0
2.06677	0
2.07123	0
2.07569	0
2.08014	0
2.0846	0
2.08906	0
2.09435	0
2.09881	0
2.10327	0
2.10772	0
2.11218	0
2.11664	0
2.12109	0
2.12555	0
2.13001	0
2.13446	0
2.13892	0
2.14338	0
2.14784	0
2.15229	0
2.15675	0
2.16121	0
2.16566	0
2.17012	0
2.17458	0
2.17903	0
2.18349	0
2.18795	0
2.19241	0
2.19686	0
2.20132	0
2.20578	0
2.21023	0
2.21469	0
2.21915	0
2.22361	0
2.22806	0
2.23252	0
2.23698	0
2.24143	0
2.24589	0
2.25035	0
2.2548	0
2.25926	0
2.26454	0
2.26899	0
2.27345	0
2.27791	0
2.28236	0
2.28682	0
2.29128	0
2.29574	0
2.30019	0
2.30465	0
2.30911	0
2.31356	0
2.31802	0
2.32248	0
2.32694	0
2.33139	0
2.33585	0
2.34031	0
2.34476	0
2.34922	0
2.35368	0
2.35813	0
2.36259	0
2.36705	0
2.37151	0
2.37596	0
2.38042	0
2.38488	0
2.38933	0
2.39379	0
2.39825	0
2.40271	0
2.40716	0
2.41162	0
2.41608	0
2.42053	0
2.42499	0
2.42945	0
2.4339	0
2.43836	0
2.44282	0
2.44728	0
2.45173	0
2.45619	0
2.46065	0
2.4651	0
2.46956	0
2.47402	0
2.47847	0
2.48293	0
2.48739	0
2.49185	0
2.4963	0
2.50076	0
2.50522	0
2.50967	0
2.51494	0
2.5194	0
2.52386	0
2.52832	0
2.53277	0
2.53723	0
2.54169	0
2.54614	0
2.5506	0
2.55506	0
2.55952	0
2.56397	0
2.56843	0
2.57289	0
2.57734	0
2.5818	0
2.58626	0
2.59071	0
2.59602	0
2.60048	0
2.60493	0
2.60939	0
2.61385	0
2.61831	0
2.62276	0
2.62722	0
2.63168	0
2.63613	0
2.64059	0
2.64505	0
2.64951	0
2.65396	0
2.65842	0
2.66288	0
2.66733	0
2.67179	0
2.67625	0
2.68155	0
2.686	0
2.69046	0
2.69492	0
2.69938	0
2.70383	0
2.70829	0
2.71275	0
2.7172	0
2.72166	0
2.72612	0
2.73057	0
2.73503	0
2.73949	0
2.74395	0
2.7484	0
2.75286	0
2.75732	0
2.76262	0
2.76708	0
2.77154	0
2.77599	0
2.78045	0
2.78491	0
2.78936	0
2.79382	0
2.79828	0
2.80274	0
2.80719	0
2.81165	0
2.81611	0
2.82056	0
2.82502	0
2.82948	0
2.83393	0
2.83839	0
2.84285	0
2.84815	0
2.85261	0
2.85706	0
2.86152	0
2.86598	0
2.87043	0
2.87489	0
2.87935	0
2.8838	0
2.88826	0
2.89272	0
2.89718	0
2.90163	0
2.90609	0
2.91055	0
2.915	0
2.91946	0
2.92392	0
2.92923	0
2.93369	0
2.93814	0
2.9426	0
2.94706	0
2.95151	0
2.95597	0
2.96043	0
2.96488	0
2.96934	0
2.9738	0
2.97826	0
2.98271	0
2.98717	0
2.99163	0
2.99608	0
3.00054	0
3.005	0
3.00945	0
3.01475	0
3.01921	0
3.02367	0
3.02813	0
3.03258	0
3.03704	0
3.0415	0
3.04595	0
3.05041	0
3.05487	0
3.05932	0
3.06378	0
3.06824	0
3.0727	0
3.07715	0
3.08161	0
3.08607	0
3.09052	0
3.09498	0
3.09944	0
3.10389	0
3.10835	0
3.11281	0
3.11727	0
3.12172	0
3.12618	0
3.13064	0
3.13509	0
3.13955	0
3.14401	0
3.14847	0
3.15292	0
3.15738	0
3.16184	0
3.16629	0
3.17075	0
3.17521	0
3.18049	0
3.18495	0
3.18941	0
3.19387	0
3.19832	0
3.20278	0
3.20724	0
3.21169	0
3.21615	0
3.22061	0
3.22506	0
3.22952	0
3.23398	0
3.23844	0
3.24289	0
3.24735	0
3.25181	0
3.25626	0
3.26072	0
3.26518	0
3.26964	0
3.27409	0
3.27855	0
3.28301	0
3.28746	0
3.29192	0
3.29638	0
3.30083	0
3.30529	0
3.30975	0
3.31421	0
3.31866	0
3.32312	0
3.32758	0
3.33203	0
3.33649	0
3.34095	0
3.3454	0
3.34986	0
3.35432	0
3.35878	0
3.36323	0
3.36769	0
3.37215	0
3.3766	0
3.38106	0
3.38552	0
3.38998	0
3.39443	0
3.39889	0
3.40335	0
3.4078	0
3.41226	0
3.41672	0
3.42117	0
3.42563	0
3.43095	0
3.4354	0
3.43986	0
3.44432	0
3.44877	0
3.45323	0
3.45769	0
3.46215	0
3.4666	0
3.47106	0
3.47552	0
3.47997	0
3.48443	0
3.48889	0
3.49335	0
3.4978	0
3.50226	0
3.50672	0
3.51202	0
3.51648	0
3.52093	0
3.52539	0
3.52985	0
3.53431	0
3.53876	0
3.54322	0
3.54768	0
3.55213	0
3.55659	0
3.56105	0
3.5655	0
3.56996	0
3.57442	0
3.57888	0
3.58333	0
3.58779	0
3.59225	0
3.5967	0
3.60116	0
3.60562	0
3.61008	0
3.61453	0
3.61899	0
3.62345	0
3.6279	0
3.63236	0
3.63682	0
3.64127	0
3.64573	0
3.65019	0
3.65465	0
3.6591	0
3.66356	0
3.66802	0
3.67247	0
3.67779	0
3.68225	0
3.68671	0
3.69117	0
3.69562	0
3.70008	0
3.70454	0
3.70899	0
3.71345	0
3.71791	0
3.72236	0
3.72682	0
3.73128	0
3.73574	0
3.74019	0
3.74465	0
3.74911	0
3.75356	0
3.75802	0
3.76248	0
3.76694	0
3.77139	0
3.77585	0
3.78031	0
3.78476	0
3.78922	0
3.79368	0
3.79813	0
3.80259	0
3.80705	0
3.81151	0
3.81596	0
3.82042	0
3.82488	0
3.82933	0
3.83379	0
3.83825	0
3.8427	0
3.84716	0
3.85162	0
3.85608	0
3.86053	0
3.86499	0
3.86945	0
3.8739	0
3.87836	0
3.88282	0
3.88728	0
3.89173	0
3.89619	0
3.90065	0
3.9051	0
3.90956	0
3.91402	0
3.91847	0
3.92293	0
3.92823	0
3.93269	0
3.93715	0
3.94161	0
3.94606	0
3.95052	0
3.95498	0
3.95943	0
3.96389	0
3.96835	0
3.97281	0
3.97726	0
3.98172	0
3.98618	0
3.99063	0
3.99509	0
3.99955	0
4.004	0
4.00846	0
4.01292	0
4.01738	0
4.02183	0
4.02629	0
4.03075	0
4.0352	0
4.03966	0
4.04412	0
4.04858	0
4.05303	0
4.05749	0
4.06195	0
4.0664	0
4.07086	0
4.07532	0
4.07977	0
4.08423	0
4.08869	0
4.09315	0
4.09845	0
4.1029	0
4.10736	0
4.11182	0
4.11627	0
4.12073	0
4.12519	0
4.12965	0
4.1341	0
4.13856	0
4.14302	0
4.14747	0
4.15193	0
4.15639	0
4.16085	0
4.1653	0
4.16976	0
4.17422	0
4.17952	0
4.18397	0
4.18843	0
4.19289	0
4.19734	0
4.2018	0
4.20626	0
4.21072	0
4.21517	0
4.21963	0
4.22409	0
4.22854	0
4.233	0
4.23746	0
4.24191	0
4.24637	0
4.25083	0
4.25529	0
4.25974	0
4.2642	0
4.26866	0
4.27311	0
4.27757	0
4.28203	0
4.28648	0
4.29094	0
4.2954	0
4.29986	0
4.30431	0
4.30877	0
4.31323	0
4.31768	0
4.32214	0
4.3266	0
4.33106	0
4.33551	0
4.33997	0
4.34526	0
4.34971	0
4.35417	0
4.35863	0
4.36309	0
4.36754	0
4.372	0
4.37646	0
4.38091	0
4.38537	0
4.38983	0
4.39428	0
4.39874	0
4.4032	0
4.40766	0
4.41211	0
4.41657	0
4.42103	0
4.42548	0
4.42994	0
4.4344	0
4.43886	0
4.44331	0
4.44777	0
4.45223	0
4.45668	0
4.46114	0
4.4656	0
4.47005	0
4.47451	0
4.47897	0
4.48343	0
4.48788	0
4.49234	0
4.4968	0
4.50125	0
4.50571	0
4.51017	0
4.51462	0
4.51908	0
4.52354	0
4.528	0
4.53245	0
4.53691	0
4.54137	0
4.54582	0
4.55028	0
4.55474	0
4.5592	0
4.56365	0
4.56811	0
4.57257	0
4.57702	0
4.58148	0
4.58594	0
4.59039	0
4.59569	0
4.60015	0
4.6046	0
4.60906	0
4.61352	0
4.61797	0
4.62243	0
4.62689	0
4.63135	0
4.6358	0
4.64026	0
4.64472	0
4.64917	0
4.65363	0
4.65809	0
4.66255	0
4.667	0
4.67146	0
4.67592	0
4.68037	0
4.68483	0
4.68929	0
4.69374	0
4.6982	0
4.70266	0
4.70712	0
4.71157	0
4.71603	0
4.72049	0
4.72494	0
4.7294	0
4.73386	0
4.73832	0
4.74277	0
4.74723	0
4.75169	0
4.75614	0
4.76142	0
4.76588	0
4.77033	0
4.77479	0
4.77925	0
4.7837	0
4.78816	0
4.79262	0
4.79708	0
4.80153	0
4.80599	0
4.81045	0
4.8149	0
4.81936	0
4.82382	0
4.82827	0
4.83273	0
4.83719	0
4.84165	0
4.8461	0
4.85056	0
4.85502	0
4.85947	0
4.86393	0
4.86839	0
4.87285	0
4.8773	0
4.88176	0
4.88622	0
4.89067	0
4.89513	0
4.89959	0
4.90404	0
4.9085	0
4.91296	0
4.91742	0
4.92187	0
4.92633	0
4.93079	0
4.93524	0
4.9397	0
4.94416	0
4.94861	0
4.95307	0
4.95753	0
4.96199	0
4.96644	0
4.9709	0
4.97536	0
4.97981	0
4.98427	0
4.98873	0
4.99319	0
4.99764	0
5.0021	0
5.00656	0
5.01185	0
5.0163	0
5.02076	0
5.02522	0
5.02967	0
5.03413	0
5.03859	0
5.04305	0
5.0475	0
5.05196	0
5.05642	0
5.06087	0
5.06533	0
5.06979	0
5.07424	0
5.0787	0
5.08316	0
5.08762	0
5.09207	0
5.09653	0
5.10099	0
5.10544	0
5.1099	0
5.11436	0
5.11882	0
5.12327	0
5.12773	0
5.13219	0
5.13664	0
5.1411	0
5.14556	0
5.15001	0
5.15447	0
5.15893	0
5.16339	0
5.16784	0
5.1723	0
5.17676	0
5.18207	0
5.18652	0
5.19098	0
5.19544	0
5.19989	0
5.20435	0
5.20881	0
5.21327	0
5.21772	0
5.22218	0
5.22664	0
5.23109	0
5.23555	0
5.24001	0
5.24447	0
5.24892	0
5.25338	0
5.25784	0
5.26229	0
5.26675	0
5.27121	0
5.27566	0
5.28012	0
5.28458	0
5.28904	0
5.29349	0
5.29795	0
5.30241	0
5.30686	0
5.31132	0
5.31578	0
5.32023	0
5.32469	0
5.32915	0
5.33361	0
5.33806	0
5.34252	0
5.34698	0
5.35143	0
5.35589	0
5.36035	0
5.36481	0
5.36926	0
5.37372	0
5.37818	0
5.38263	0
5.38709	0
5.39155	0
5.396	0
5.40046	0
5.40492	0
5.40938	0
5.41383	0
5.41829	0
5.42275	0
5.42803	0
5.43248	0
5.43694	0
5.4414	0
5.44586	0
5.45031	0
5.45477	0
5.45923	0
5.46368	0
5.46814	0
5.4726	0
5.47705	0
5.48151	0
5.48597	0
5.49043	0
5.49488	0
5.49934	0
5.5038	0
5.50825	0
5.51271	0
5.51717	0
5.52163	0
5.52608	0
5.53054	0
5.535	0
5.53945	0
5.54391	0
5.54837	0
5.55282	0
5.55728	0
5.56174	0
5.5662	0
5.57065	0
5.57511	0
5.57957	0
5.58402	0
5.58848	0
5.59294	0
5.59822	0
5.60267	0
5.60713	0
5.61159	0
5.61604	0
5.6205	0
5.62496	0
5.62942	0
5.63387	0
5.63833	0
5.64279	0
5.64724	0
5.6517	0
5.65616	0
5.66061	0
5.66507	0
5.66953	0
5.67399	0
5.67844	0
5.6829	0
5.68736	0
5.69181	0
5.69627	0
5.70073	0
5.70519	0
5.70964	0
5.7141	0
5.71856	0
5.72301	0
5.72747	0
5.73193	0
5.73638	0
5.74084	0
5.7453	0
5.74976	0
5.75421	0
5.75867	0
5.76313	0
5.76758	0
5.77204	0
5.7765	0
5.78095	0
5.78541	0
5.78987	0
5.79433	0
5.79878	0
5.80324	0
5.8077	0
5.81215	0
5.81661	0
5.82107	0
5.82553	0
5.82998	0
5.83444	0
5.8389	0
5.84335	0
5.84864	0
5.8531	0
5.85755	0
5.86201	0
5.86647	0
5.87092	0
5.87538	0
5.87984	0
5.88429	0
5.88875	0
5.89321	0
5.89767	0
5.90212	0
5.90658	0
5.91104	0
5.91549	0
5.91995	0
5.92441	0
5.92887	0
5.93332	0
5.93778	0
5.94224	0
5.94669	0
5.95115	0
5.95561	0
5.96006	0
5.96452	0
5.96898	0
5.97344	0
5.97789	0
5.98235	0
5.98681	0
5.99126	0
5.99572	0
6.00018	0
6.00464	0
6.00909	0
6.01437	0
6.01883	0
6.02329	0
6.02774	0
6.0322	0
6.03666	0
6.04112	0
6.04557	0
6.05003	0
6.05449	0
6.05894	0
6.0634	0
6.06786	0
6.07231	0
6.07677	0
6.08123	0
6.08569	0
6.09014	0
6.0946	0
6.09906	0
6.10351	0
6.10797	0
6.11243	0
6.11689	0
6.12134	0
6.1258	0
6.13026	0
6.13471	0
6.13917	0
6.14363	0
6.14808	0
6.15254	0
6.157	0
6.16146	0
6.16591	0
6.17037	0
6.17483	0
6.17928	0
6.18374	0
6.1882	0
6.19265	0
6.19711	0
6.20157	0
6.20603	0
6.21048	0
6.21494	0
6.2194	0
6.22385	0
6.22831	0
6.23277	0
6.23723	0
6.24168	0
6.24614	0
6.2506	0
6.25505	0
6.25951	0
6.2648	0
6.26926	0
6.27372	0
6.27817	0
6.28263	0
6.28709	0
6.29154	0
6.296	0
6.30046	0
6.30492	0
6.30937	0
6.31383	0
6.31829	0
6.32274	0
6.3272	0
6.33166	0
6.33612	0
6.34057	0
6.34503	0
6.34949	0
6.35394	0
6.3584	0
6.36286	0
6.36731	0
6.37177	0
6.37623	0
6.38069	0
6.38514	0
6.3896	0
6.39406	0
6.39851	0
6.40297	0
6.40743	0
6.41188	0
6.41634	0
6.4208	0
6.42526	0
6.43054	0
6.435	0
6.43945	0
6.44391	0
6.44837	0
6.45282	0
6.45728	0
6.46174	0
6.4662	0
6.47065	0
6.47511	0
6.47957	0
6.48402	0
6.48848	0
6.49294	0
6.49739	0
6.50185	0
6.50631	0
6.51077	0
6.51522	0
6.51968	0
6.52414	0
6.52859	0
6.53305	0
6.53751	0
6.54197	0
6.54642	0
6.55088	0
6.55534	0
6.55979	0
6.56425	0
6.56871	0
6.57316	0
6.57762	0
6.58208	0
6.58654	0
6.59099	0
6.59545	0
6.59991	0
6.60436	0
6.60882	0
6.61328	0
6.61773	0
6.62219	0
6.62665	0
6.63111	0
6.63556	0
6.64002	0
6.64448	0
6.64893	0
6.65339	0
6.65785	0
6.66231	0
6.66676	0
6.67122	0
6.67568	0
6.68096	0
6.68542	0
6.68988	0
6.69433	0
6.69879	0
6.70325	0
6.70771	0
6.71216	0
6.71662	0
6.72108	0
6.72553	0
6.72999	0
6.73445	0
6.7389	0
6.74336	0
6.74782	0
6.75228	0
6.75673	0
6.76119	0
6.76565	0
6.7701	0
6.77456	0
6.77902	0
6.78347	0
6.78793	0
6.79239	0
6.79685	0
6.8013	0
6.80576	0
6.81022	0
6.81467	0
6.81913	0
6.82359	0
6.82805	0
6.8325	0
6.83696	0
6.84142	0
6.84672	0
6.85118	0
6.85563	0
6.86009	0
6.86455	0
6.869	0
6.87346	0
6.87792	0
6.88238	0
6.88683	0
6.89129	0
6.89575	0
6.9002	0
6.90466	0
6.90912	0
6.91358	0
6.91803	0
6.92249	0
6.92695	0
6.9314	0
6.93586	0
6.94032	0
6.94477	0
6.94923	0
6.95369	0
6.95815	0
6.9626	0
6.96706	0
6.97152	0
6.97597	0
6.98043	0
6.98489	0
6.98934	0
6.9938	0
6.99826	0
7.00272	0
7.00717	0
7.01163	0
7.01609	0
7.02054	0
7.025	0
7.02946	0
7.03392	0
7.03837	0
7.04283	0
7.04729	0
7.05174	0
7.0562	0
7.06066	0
7.06511	0
7.06957	0
7.07403	0
7.07849	0
7.08294	0
7.0874	0
7.09186	0
7.09714	0
7.10159	0
7.10605	0
7.11051	0
7.11497	0
7.11942	0
7.12388	0
7.12834	0
7.13279	0
7.13725	0
7.14171	0
7.14616	0
7.15062	0
7.15508	0
7.15954	0
7.16399	0
7.16845	0
7.17291	0
7.17736	0
7.18182	0
7.18628	0
7.19074	0
7.19519	0
7.19965	0
7.20411	0
7.20856	0
7.21302	0
7.21748	0
7.22193	0
7.22639	0
7.23085	0
7.23531	0
7.23976	0
7.24422	0
7.24868	0
7.25313	0
7.25759	0
7.26288	0
7.26734	0
7.27179	0
7.27625	0
7.28071	0
7.28516	0
7.28962	0
7.29408	0
7.29854	0
7.30299	0
7.30745	0
7.31191	0
7.31636	0
7.32082	0
7.32528	0
7.32974	0
7.33419	0
7.33865	0
7.34311	0
7.34756	0
7.35202	0
7.35648	0
7.36093	0
7.36539	0
7.36985	0
7.37431	0
7.37876	0
7.38322	0
7.38768	0
7.39213	0
7.39659	0
7.40105	0
7.4055	0
7.40996	0
7.41442	0
7.41888	0
7.42333	0
7.42779	0
7.43225	0
7.4367	0
7.44116	0
7.44562	0
7.45008	0
7.45453	0
7.45899	0
7.46345	0
7.4679	0
7.47236	0
7.47682	0
7.48127	0
7.48573	0
7.49019	0
7.49465	0
7.4991	0
7.50356	0
7.50802	0
7.5133	0
7.51775	0
7.52221	0
7.52667	0
7.53113	0
7.53558	0
7.54004	0
7.5445	0
7.54895	0
7.55341	0
7.55787	0
7.56232	0
7.56678	0
7.57124	0
7.5757	0
7.58015	0
7.58461	0
7.58907	0
7.59352	0
7.59798	0
7.60244	0
7.6069	0
7.61135	0
7.61581	0
7.62027	0
7.62472	0
7.62918	0
7.63364	0
7.63809	0
7.64255	0
7.64701	0
7.65147	0
7.65592	0
7.66038	0
7.66484	0
7.66929	0
7.67375	0
7.67904	0
7.6835	0
7.68795	0
7.69241	0
7.69687	0
7.70132	0
7.70578	0
7.71024	0
7.7147	0
7.71915	0
7.72361	0
7.72807	0
7.73252	0
7.73698	0
7.74144	0
7.74589	0
7.75035	0
7.75481	0
7.75927	0
7.76372	0
7.76818	0
7.77264	0
7.77709	0
7.78155	0
7.78601	0
7.79047	0
7.79492	0
7.79938	0
7.80384	0
7.80829	0
7.81275	0
7.81721	0
7.82166	0
7.82612	0
7.83058	0
7.83504	0
7.83949	0
7.84395	0
7.84841	0
7.85286	0
7.85732	0
7.86178	0
7.86624	0
7.87069	0
7.87515	0
7.87961	0
7.88406	0
7.88852	0
7.89298	0
7.89743	0
7.90189	0
7.90635	0
7.91081	0
7.91526	0
7.91972	0
7.92418	0
7.92947	0
7.93393	0
7.93839	0
7.94284	0
7.9473	0
7.95176	0
7.95621	0
7.96067	0
7.96513	0
7.96959	0
7.97404	0
7.9785	0
7.98296	0
7.98741	0
7.99187	0
7.99633	0
8.00078	0
8.00524	0
8.0097	0
8.01416	0
8.01861	0
8.02307	0
8.02753	0
8.03198	0
8.03644	0
8.0409	0
8.04536	0
8.04981	0
8.05427	0
8.05873	0
8.06318	0
8.06764	0
8.0721	0
8.07656	0
8.08101	0
8.08547	0
8.08993	0
8.09522	0
8.09968	0
8.10414	0
8.10859	0
8.11305	0
8.11751	0
8.12196	0
8.12642	0
8.13088	0
8.13533	0
8.13979	0
8.14425	0
8.14871	0
8.15316	0
8.15762	0
8.16208	0
8.16653	0
8.17099	0
8.17545	0
8.1799	0
8.18436	0
8.18882	0
8.19328	0
8.19773	0
8.20219	0
8.20665	0
8.2111	0
8.21556	0
8.22002	0
8.22448	0
8.22893	0
8.23339	0
8.23785	0
8.2423	0
8.24676	0
8.25122	0
8.25567	0
8.26013	0
8.26459	0
8.26905	0
8.2735	0
8.27796	0
8.28242	0
8.28687	0
8.29133	0
8.29579	0
8.30024	0
8.3047	0
8.30916	0
8.31362	0
8.31807	0
8.32253	0
8.32699	0
8.33144	0
8.3359	0
8.34036	0
8.34567	0
8.35012	0
8.35458	0
8.35904	0
8.36349	0
8.36795	0
8.37241	0
8.37687	0
8.38132	0
8.38578	0
8.39024	0
8.39469	0
8.39915	0
8.40361	0
8.40807	0
8.41252	0
8.41698	0
8.42144	0
8.42589	0
8.43035	0
8.43481	0
8.43926	0
8.44372	0
8.44818	0
8.45264	0
8.45709	0
8.46155	0
8.46601	0
8.47046	0
8.47492	0
8.47938	0
8.48384	0
8.48829	0
8.49275	0
8.49721	0
8.50166	0
8.50612	0
8.51145	0
8.51591	0
8.52036	0
8.52482	0
8.52928	0
8.53373	0
8.53819	0
8.54265	0
8.54711	0
8.55156	0
8.55602	0
8.56048	0
8.56493	0
8.56939	0
8.57385	0
8.5783	0
8.58276	0
8.58722	0
8.59168	0
8.59613	0
8.60059	0
8.60505	0
8.6095	0
8.61396	0
8.61842	0
8.62288	0
8.62733	0
8.63179	0
8.63625	0
8.6407	0
8.64516	0
8.64962	0
8.65407	0
8.65853	0
8.66299	0
8.66745	0
8.6719	0
8.67636	0
8.68082	0
8.68527	0
8.68973	0
8.69419	0
8.69865	0
8.7031	0
8.70756	0
8.71202	0
8.71647	0
8.72093	0
8.72539	0
8.72984	0
8.7343	0
8.73876	0
8.74322	0
8.74767	0
8.75213	0
8.75659	0
8.76188	0
8.76634	0
8.77079	0
8.77525	0
8.77971	0
8.78416	0
8.78862	0
8.79308	0
8.79754	0
8.80199	0
8.80645	0
8.81091	0
8.81536	0
8.81982	0
8.82428	0
8.82873	0
8.83319	0
8.83765	0
8.84211	0
8.84656	0
8.85102	0
8.85548	0
8.85993	0
8.86439	0
8.86885	0
8.87331	0
8.87776	0
8.88222	0
8.88668	0
8.89113	0
8.89559	0
8.90005	0
8.9045	0
8.90896	0
8.91342	0
8.91788	0
8.92233	0
8.92679	0
8.93208	0
8.93653	0
8.94099	0
8.94545	0
8.94991	0
8.95436	0
8.95882	0
8.96328	0
[truncated: 24,898 more rows]

## Sheet: Ext. Data Fig. 2 - Blank (C4) 
Retention Time (min)	Mass Spectral Intensity (arb)
0.00481858	0
0.0109758	0
0.0154329	0
0.0198898	0
0.024347	0
0.028804	0
0.0332611	0
0.0377183	0
0.0421752	0
0.046632	0
0.0510892	0
0.0555464	0
0.0600033	0
0.0644603	0
0.0689175	0
0.0733745	0
0.0778315	0
0.0822887	0
0.0867457	0
0.0912027	0
0.0964204	0
0.100877	0
0.105334	0
0.109792	0
0.114249	0
0.118705	0
0.123163	0
0.12762	0
0.132077	0
0.136534	0
0.140991	0
0.145448	0
0.149905	0
0.154362	0
0.158819	0
0.163276	0
0.167733	0
0.17219	0
0.176647	0
0.181879	0
0.186336	0
0.190793	0
0.19525	0
0.199707	0
0.204164	0
0.208622	0
0.213078	0
0.217535	0
0.221993	0
0.22645	0
0.230906	0
0.235364	0
0.239821	0
0.244278	0
0.248735	0
0.253192	0
0.257649	0
0.262892	0
0.267349	0
0.271806	0
0.276263	0
0.28072	0
0.285177	0
0.289635	0
0.294092	0
0.298548	0
0.303005	0
0.307463	0
0.311919	0
0.316377	0
0.320834	0
0.325291	0
0.329748	0
0.334205	0
0.338662	0
0.343119	0
0.34838	0
0.352837	0
0.357294	0
0.361751	0
0.366208	0
0.370665	0
0.375122	0
0.379579	0
0.384037	0
0.388493	0
0.392951	0
0.397408	0
0.401865	0
0.406322	0
0.410779	0
0.415236	0
0.419693	0
0.42415	0
0.42941	0
0.433867	0
0.438324	0
0.442781	0
0.447238	0
0.451695	0
0.456152	0
0.46061	0
0.465067	0
0.469524	0
0.47398	0
0.478437	0
0.482894	0
0.487352	0
0.491809	0
0.496266	0
0.500723	0
0.50518	0
0.509637	0
0.514902	0
0.51936	0
0.523817	0
0.528274	0
0.532731	0
0.537188	0
0.541645	0
0.546102	0
0.550559	0
0.555016	0
0.559473	0
0.56393	0
0.568387	0
0.572844	0
0.577301	0
0.581758	0
0.586215	0
0.590672	0
0.595956	0
0.600413	0
0.60487	0
0.609327	0
0.613784	0
0.618241	0
0.622698	0
0.627155	0
0.631612	0
0.636069	0
0.640527	0
0.644984	0
0.64944	0
0.653898	0
0.658355	0
0.662812	0
0.667269	0
0.671726	0
0.676183	0
0.681476	0
0.685932	0
0.690389	0
0.694847	0
0.699304	0
0.703761	0
0.708218	0
0.712675	0
0.717132	0
0.721589	0
0.726046	0
0.730503	0
0.73496	0
0.739417	0
0.743874	0
0.748331	0
0.752788	0
0.757245	0
0.762542	0
0.766999	0
0.771456	0
0.775913	0
0.78037	0
0.784827	0
0.789284	0
0.793741	0
0.798198	0
0.802655	0
0.807112	0
0.811569	0
0.816026	0
0.820483	0
0.82494	0
0.829397	0
0.833854	0
0.838311	0
0.842769	0
0.848044	0
0.852501	0
0.856958	0
0.861415	0
0.865872	0
0.870329	0
0.874786	0
0.879243	0
0.8837	0
0.888157	0
0.892614	0
0.897071	0
0.901528	0
0.905985	0
0.910442	0
0.9149	0
0.919356	0
0.923814	0
0.929097	0
0.933554	0
0.938011	0
0.942469	0
0.946926	0
0.951383	0
0.955839	0
0.960296	0
0.964754	0
0.969211	0
0.973667	0
0.978125	0
0.982582	0
0.987039	0
0.991496	0
0.995953	0
1.00041	0
1.00487	0
1.00932	0
1.01461	0
1.01907	0
1.02353	0
1.02798	0
1.03244	0
1.0369	0
1.04136	0
1.04581	0
1.05027	0
1.05473	0
1.05918	0
1.06364	0
1.0681	0
1.07255	0
1.07701	0
1.08147	0
1.08593	0
1.09038	0
1.09569	0
1.10014	0
1.1046	0
1.10906	0
1.11352	0
1.11797	0
1.12243	0
1.12689	0
1.13134	0
1.1358	0
1.14026	0
1.14472	0
1.14917	0
1.15363	0
1.15809	0
1.16254	0
1.167	0
1.17146	0
1.17591	0
1.18122	0
1.18568	0
1.19014	0
1.19459	0
1.19905	0
1.20351	0
1.20796	0
1.21242	0
1.21688	0
1.22133	0
1.22579	0
1.23025	0
1.23471	0
1.23916	0
1.24362	0
1.24808	0
1.25253	0
1.25699	0
1.26226	0
1.26672	0
1.27118	0
1.27564	0
1.28009	0
1.28455	0
1.28901	0
1.29346	0
1.29792	0
1.30238	0
1.30683	0
1.31129	0
1.31575	0
1.32021	0
1.32466	0
1.32912	0
1.33358	0
1.33803	0
1.34249	0
1.34776	0
1.35222	0
1.35668	0
1.36114	0
1.36559	0
1.37005	0
1.37451	0
1.37896	0
1.38342	0
1.38788	0
1.39234	0
1.39679	0
1.40125	0
1.40571	0
1.41016	0
1.41462	0
1.41908	0
1.42353	0
1.42883	0
1.43329	0
1.43775	0
1.4422	0
1.44666	0
1.45112	0
1.45557	0
1.46003	0
1.46449	0
1.46895	0
1.4734	0
1.47786	0
1.48232	0
1.48677	0
1.49123	0
1.49569	0
1.50014	0
1.5046	0
1.50906	0
1.51437	0
1.51883	0
1.52329	0
1.52774	0
1.5322	0
1.53666	0
1.54111	0
1.54557	0
1.55003	0
1.55449	0
1.55894	0
1.5634	0
1.56786	0
1.57231	0
1.57677	0
1.58123	0
1.58568	0
1.59014	0
1.59544	0
1.5999	0
1.60435	0
1.60881	0
1.61327	0
1.61773	0
1.62218	0
1.62664	0
1.6311	0
1.63555	0
1.64001	0
1.64447	0
1.64892	0
1.65338	0
1.65784	0
1.6623	0
1.66675	0
1.67121	0
1.67567	0
1.68095	0
1.68541	0
1.68986	0
1.69432	0
1.69878	0
1.70323	0
1.70769	0
1.71215	0
1.71661	0
1.72106	0
1.72552	0
1.72998	0
1.73443	0
1.73889	0
1.74335	0
1.74781	0
1.75226	0
1.75672	0
1.76199	0
1.76645	0
1.77091	0
1.77536	0
1.77982	0
1.78428	0
1.78873	0
1.79319	0
1.79765	0
1.80211	0
1.80656	0
1.81102	0
1.81548	0
1.81993	0
1.82439	0
1.82885	0
1.83331	0
1.83776	0
1.84222	0
1.84668	0
1.85113	0
1.85559	0
1.86005	0
1.8645	0
1.86896	0
1.87342	0
1.87788	0
1.88233	0
1.88679	0
1.89125	0
1.8957	0
1.90016	0
1.90462	0
1.90907	0
1.91353	0
1.91799	0
1.92245	0
1.92776	0
1.93221	0
1.93667	0
1.94113	0
1.94558	0
1.95004	0
1.9545	0
1.95896	0
1.96341	0
1.96787	0
1.97233	0
1.97678	0
1.98124	0
1.9857	0
1.99016	0
1.99461	0
1.99907	0
2.00353	0
2.00798	0
2.01329	0
2.01775	0
2.0222	0
2.02666	0
2.03112	0
2.03557	0
2.04003	0
2.04449	0
2.04894	0
2.0534	0
2.05786	0
2.06232	0
2.06677	0
2.07123	0
2.07569	0
2.08014	0
2.0846	0
2.08906	0
2.09435	0
2.09881	0
2.10327	0
2.10772	0
2.11218	0
2.11664	0
2.12109	0
2.12555	0
2.13001	0
2.13446	0
2.13892	0
2.14338	0
2.14784	0
2.15229	0
2.15675	0
2.16121	0
2.16566	0
2.17012	0
2.17458	0
2.17903	0
2.18349	0
2.18795	0
2.19241	0
2.19686	0
2.20132	0
2.20578	0
2.21023	0
2.21469	0
2.21915	0
2.22361	0
2.22806	0
2.23252	0
2.23698	0
2.24143	0
2.24589	0
2.25035	0
2.2548	0
2.25926	0
2.26454	0
2.26899	0
2.27345	0
2.27791	0
2.28236	0
2.28682	0
2.29128	0
2.29574	0
2.30019	0
2.30465	0
2.30911	0
2.31356	0
2.31802	0
2.32248	0
2.32694	0
2.33139	0
2.33585	0
2.34031	0
2.34476	0
2.34922	0
2.35368	0
2.35813	0
2.36259	0
2.36705	0
2.37151	0
2.37596	0
2.38042	0
2.38488	0
2.38933	0
2.39379	0
2.39825	0
2.40271	0
2.40716	0
2.41162	0
2.41608	0
2.42053	0
2.42499	0
2.42945	0
2.4339	0
2.43836	0
2.44282	0
2.44728	0
2.45173	0
2.45619	0
2.46065	0
2.4651	0
2.46956	0
2.47402	0
2.47847	0
2.48293	0
2.48739	0
2.49185	0
2.4963	0
2.50076	0
2.50522	0
2.50967	0
2.51494	0
2.5194	0
2.52386	0
2.52832	0
2.53277	0
2.53723	0
2.54169	0
2.54614	0
2.5506	0
2.55506	0
2.55952	0
2.56397	0
2.56843	0
2.57289	0
2.57734	0
2.5818	0
2.58626	0
2.59071	0
2.59602	0
2.60048	0
2.60493	0
2.60939	0
2.61385	0
2.61831	0
2.62276	0
2.62722	0
2.63168	0
2.63613	0
2.64059	0
2.64505	0
2.64951	0
2.65396	0
2.65842	0
2.66288	0
2.66733	0
2.67179	0
2.67625	0
2.68155	0
2.686	0
2.69046	0
2.69492	0
2.69938	0
2.70383	0
2.70829	0
2.71275	0
2.7172	0
2.72166	0
2.72612	0
2.73057	0
2.73503	0
2.73949	0
2.74395	0
2.7484	0
2.75286	0
2.75732	0
2.76262	0
2.76708	0
2.77154	0
2.77599	0
2.78045	0
2.78491	0
2.78936	0
2.79382	0
2.79828	0
2.80274	0
2.80719	0
2.81165	0
2.81611	0
2.82056	0
2.82502	0
2.82948	0
2.83393	0
2.83839	0
2.84285	0
2.84815	0
2.85261	0
2.85706	0
2.86152	0
2.86598	0
2.87043	0
2.87489	0
2.87935	0
2.8838	0
2.88826	0
2.89272	0
2.89718	0
2.90163	0
2.90609	0
2.91055	0
2.915	0
2.91946	0
2.92392	0
2.92923	0
2.93369	0
2.93814	0
2.9426	0
2.94706	0
2.95151	0
2.95597	0
2.96043	0
2.96488	0
2.96934	0
2.9738	0
2.97826	0
2.98271	0
2.98717	0
2.99163	0
2.99608	0
3.00054	0
3.005	0
3.00945	0
3.01475	0
3.01921	0
3.02367	0
3.02813	0
3.03258	0
3.03704	0
3.0415	0
3.04595	0
3.05041	0
3.05487	0
3.05932	0
3.06378	0
3.06824	0
3.0727	0
3.07715	0
3.08161	0
3.08607	0
3.09052	0
3.09498	0
3.09944	0
3.10389	0
3.10835	0
3.11281	0
3.11727	0
3.12172	0
3.12618	0
3.13064	0
3.13509	0
3.13955	0
3.14401	0
3.14847	0
3.15292	0
3.15738	0
3.16184	0
3.16629	0
3.17075	0
3.17521	0
3.18049	0
3.18495	0
3.18941	0
3.19387	0
3.19832	0
3.20278	0
3.20724	0
3.21169	0
3.21615	0
3.22061	0
3.22506	0
3.22952	0
3.23398	0
3.23844	0
3.24289	0
3.24735	0
3.25181	0
3.25626	0
3.26072	0
3.26518	0
3.26964	0
3.27409	0
3.27855	0
3.28301	0
3.28746	0
3.29192	0
3.29638	0
3.30083	0
3.30529	0
3.30975	0
3.31421	0
3.31866	0
3.32312	0
3.32758	0
3.33203	0
3.33649	0
3.34095	0
3.3454	0
3.34986	0
3.35432	0
3.35878	0
3.36323	0
3.36769	0
3.37215	0
3.3766	0
3.38106	0
3.38552	0
3.38998	0
3.39443	0
3.39889	0
3.40335	0
3.4078	0
3.41226	0
3.41672	0
3.42117	0
3.42563	0
3.43095	0
3.4354	0
3.43986	0
3.44432	0
3.44877	0
3.45323	0
3.45769	0
3.46215	0
3.4666	0
3.47106	0
3.47552	0
3.47997	0
3.48443	0
3.48889	0
3.49335	0
3.4978	0
3.50226	0
3.50672	0
3.51202	0
3.51648	0
3.52093	0
3.52539	0
3.52985	0
3.53431	0
3.53876	0
3.54322	0
3.54768	0
3.55213	0
3.55659	0
3.56105	0
3.5655	0
3.56996	0
3.57442	0
3.57888	0
3.58333	0
3.58779	0
3.59225	0
3.5967	0
3.60116	0
3.60562	0
3.61008	0
3.61453	0
3.61899	0
3.62345	0
3.6279	0
3.63236	0
3.63682	0
3.64127	0
3.64573	0
3.65019	0
3.65465	0
3.6591	0
3.66356	0
3.66802	0
3.67247	0
3.67779	0
3.68225	0
3.68671	0
3.69117	0
3.69562	0
3.70008	0
3.70454	0
3.70899	0
3.71345	0
3.71791	0
3.72236	0
3.72682	0
3.73128	0
3.73574	0
3.74019	0
3.74465	0
3.74911	0
3.75356	0
3.75802	0
3.76248	0
3.76694	0
3.77139	0
3.77585	0
3.78031	0
3.78476	0
3.78922	0
3.79368	0
3.79813	0
3.80259	0
3.80705	0
3.81151	0
3.81596	0
3.82042	0
3.82488	0
3.82933	0
3.83379	0
3.83825	0
3.8427	0
3.84716	0
3.85162	0
3.85608	0
3.86053	0
3.86499	0
3.86945	0
3.8739	0
3.87836	0
3.88282	0
3.88728	0
3.89173	0
3.89619	0
3.90065	0
3.9051	0
3.90956	0
3.91402	0
3.91847	0
3.92293	0
3.92823	0
3.93269	0
3.93715	0
3.94161	0
3.94606	0
3.95052	0
3.95498	0
3.95943	0
3.96389	0
3.96835	0
3.97281	0
3.97726	0
3.98172	0
3.98618	0
3.99063	0
3.99509	0
3.99955	0
4.004	0
4.00846	0
4.01292	0
4.01738	0
4.02183	0
4.02629	0
4.03075	0
4.0352	0
4.03966	0
4.04412	0
4.04858	0
4.05303	0
4.05749	0
4.06195	0
4.0664	0
4.07086	0
4.07532	0
4.07977	0
4.08423	0
4.08869	0
4.09315	0
4.09845	0
4.1029	0
4.10736	0
4.11182	0
4.11627	0
4.12073	0
4.12519	0
4.12965	0
4.1341	0
4.13856	0
4.14302	0
4.14747	0
4.15193	0
4.15639	0
4.16085	0
4.1653	0
4.16976	0
4.17422	0
4.17952	0
4.18397	0
4.18843	0
4.19289	0
4.19734	0
4.2018	0
4.20626	0
4.21072	0
4.21517	0
4.21963	0
4.22409	0
4.22854	0
4.233	0
4.23746	0
4.24191	0
4.24637	0
4.25083	0
4.25529	0
4.25974	0
4.2642	0
4.26866	0
4.27311	0
4.27757	0
4.28203	0
4.28648	0
4.29094	0
4.2954	0
4.29986	0
4.30431	0
4.30877	0
4.31323	0
4.31768	0
4.32214	0
4.3266	0
4.33106	0
4.33551	0
4.33997	0
4.34526	0
4.34971	0
4.35417	0
4.35863	0
4.36309	0
4.36754	0
4.372	0
4.37646	0
4.38091	0
4.38537	0
4.38983	0
4.39428	0
4.39874	0
4.4032	0
4.40766	0
4.41211	0
4.41657	0
4.42103	0
4.42548	0
4.42994	0
4.4344	0
4.43886	0
4.44331	0
4.44777	0
4.45223	0
4.45668	0
4.46114	0
4.4656	0
4.47005	0
4.47451	0
4.47897	0
4.48343	0
4.48788	0
4.49234	0
4.4968	0
4.50125	0
4.50571	0
4.51017	0
4.51462	0
4.51908	0
4.52354	0
4.528	0
4.53245	0
4.53691	0
4.54137	0
4.54582	0
4.55028	0
4.55474	0
4.5592	0
4.56365	0
4.56811	0
4.57257	0
4.57702	0
4.58148	0
4.58594	0
4.59039	0
4.59569	0
4.60015	0
4.6046	0
4.60906	0
4.61352	0
4.61797	0
4.62243	0
4.62689	0
4.63135	0
4.6358	0
4.64026	0
4.64472	0
4.64917	0
4.65363	0
4.65809	0
4.66255	0
4.667	0
4.67146	0
4.67592	0
4.68037	0
4.68483	0
4.68929	0
4.69374	0
4.6982	0
4.70266	0
4.70712	0
4.71157	0
4.71603	0
4.72049	0
4.72494	0
4.7294	0
4.73386	0
4.73832	0
4.74277	0
4.74723	0
4.75169	0
4.75614	0
4.76142	0
4.76588	0
4.77033	0
4.77479	0
4.77925	0
4.7837	0
4.78816	0
4.79262	0
4.79708	0
4.80153	0
4.80599	0
4.81045	0
4.8149	0
4.81936	0
4.82382	0
4.82827	0
4.83273	0
4.83719	0
4.84165	0
4.8461	0
4.85056	0
4.85502	0
4.85947	0
4.86393	0
4.86839	0
4.87285	0
4.8773	0
4.88176	0
4.88622	0
4.89067	0
4.89513	0
4.89959	0
4.90404	0
4.9085	0
4.91296	0
4.91742	0
4.92187	0
4.92633	0
4.93079	0
4.93524	0
4.9397	0
4.94416	0
4.94861	0
4.95307	0
4.95753	0
4.96199	0
4.96644	0
4.9709	0
4.97536	0
4.97981	0
4.98427	0
4.98873	0
4.99319	0
4.99764	0
5.0021	0
5.00656	0
5.01185	0
5.0163	0
5.02076	0
5.02522	0
5.02967	0
5.03413	0
5.03859	0
5.04305	0
5.0475	0
5.05196	0
5.05642	0
5.06087	0
5.06533	0
5.06979	0
5.07424	0
5.0787	0
5.08316	0
5.08762	0
5.09207	0
5.09653	0
5.10099	0
5.10544	0
5.1099	0
5.11436	0
5.11882	0
5.12327	0
5.12773	0
5.13219	0
5.13664	0
5.1411	0
5.14556	0
5.15001	0
5.15447	0
5.15893	0
5.16339	0
5.16784	0
5.1723	0
5.17676	0
5.18207	0
5.18652	0
5.19098	0
5.19544	0
5.19989	0
5.20435	0
5.20881	0
5.21327	0
5.21772	0
5.22218	0
5.22664	0
5.23109	0
5.23555	0
5.24001	0
5.24447	0
5.24892	0
5.25338	0
5.25784	0
5.26229	0
5.26675	0
5.27121	0
5.27566	0
5.28012	0
5.28458	0
5.28904	0
5.29349	0
5.29795	0
5.30241	0
5.30686	0
5.31132	0
5.31578	0
5.32023	0
5.32469	0
5.32915	0
5.33361	0
5.33806	0
5.34252	0
5.34698	0
5.35143	0
5.35589	0
5.36035	0
5.36481	0
5.36926	0
5.37372	0
5.37818	0
5.38263	0
5.38709	0
5.39155	0
5.396	0
5.40046	0
5.40492	0
5.40938	0
5.41383	0
5.41829	0
5.42275	0
5.42803	0
5.43248	0
5.43694	0
5.4414	0
5.44586	0
5.45031	0
5.45477	0
5.45923	0
5.46368	0
5.46814	0
5.4726	0
5.47705	0
5.48151	0
5.48597	0
5.49043	0
5.49488	0
5.49934	0
5.5038	0
5.50825	0
5.51271	0
5.51717	0
5.52163	0
5.52608	0
5.53054	0
5.535	0
5.53945	0
5.54391	0
5.54837	0
5.55282	0
5.55728	0
5.56174	0
5.5662	0
5.57065	0
5.57511	0
5.57957	0
5.58402	0
5.58848	0
5.59294	0
5.59822	0
5.60267	0
5.60713	0
5.61159	0
5.61604	0
5.6205	0
5.62496	0
5.62942	0
5.63387	0
5.63833	0
5.64279	0
5.64724	0
5.6517	0
5.65616	0
5.66061	0
5.66507	0
5.66953	0
5.67399	0
5.67844	0
5.6829	0
5.68736	0
5.69181	0
5.69627	0
5.70073	0
5.70519	0
5.70964	0
5.7141	0
5.71856	0
5.72301	0
5.72747	0
5.73193	0
5.73638	0
5.74084	0
5.7453	0
5.74976	0
5.75421	0
5.75867	0
5.76313	0
5.76758	0
5.77204	0
5.7765	0
5.78095	0
5.78541	0
5.78987	0
5.79433	0
5.79878	0
5.80324	0
5.8077	0
5.81215	0
5.81661	0
5.82107	0
5.82553	0
5.82998	0
5.83444	0
5.8389	0
5.84335	0
5.84864	0
5.8531	0
5.85755	0
5.86201	0
5.86647	0
5.87092	0
5.87538	0
5.87984	0
5.88429	0
5.88875	0
5.89321	0
5.89767	0
5.90212	0
5.90658	0
5.91104	0
5.91549	0
5.91995	0
5.92441	0
5.92887	0
5.93332	0
5.93778	0
5.94224	0
5.94669	0
5.95115	0
5.95561	0
5.96006	0
5.96452	0
5.96898	0
5.97344	0
5.97789	0
5.98235	0
5.98681	0
5.99126	0
5.99572	0
6.00018	0
6.00464	0
6.00909	0
6.01437	0
6.01883	0
6.02329	0
6.02774	0
6.0322	0
6.03666	0
6.04112	0
6.04557	0
6.05003	0
6.05449	0
6.05894	0
6.0634	0
6.06786	0
6.07231	0
6.07677	0
6.08123	0
6.08569	0
6.09014	0
6.0946	0
6.09906	0
6.10351	0
6.10797	0
6.11243	0
6.11689	0
6.12134	0
6.1258	0
6.13026	0
6.13471	0
6.13917	0
6.14363	0
6.14808	0
6.15254	0
6.157	0
6.16146	0
6.16591	0
6.17037	0
6.17483	0
6.17928	0
6.18374	0
6.1882	0
6.19265	0
6.19711	0
6.20157	0
6.20603	0
6.21048	0
6.21494	0
6.2194	0
6.22385	0
6.22831	0
6.23277	0
6.23723	0
6.24168	0
6.24614	0
6.2506	0
6.25505	0
6.25951	0
6.2648	0
6.26926	0
6.27372	0
6.27817	0
6.28263	0
6.28709	0
6.29154	0
6.296	0
6.30046	0
6.30492	0
6.30937	0
6.31383	0
6.31829	0
6.32274	0
6.3272	0
6.33166	0
6.33612	0
6.34057	0
6.34503	0
6.34949	0
6.35394	0
6.3584	0
6.36286	0
6.36731	0
6.37177	0
6.37623	0
6.38069	0
6.38514	0
6.3896	0
6.39406	0
6.39851	0
6.40297	0
6.40743	0
6.41188	0
6.41634	0
6.4208	0
6.42526	0
6.43054	0
6.435	0
6.43945	0
6.44391	0
6.44837	0
6.45282	0
6.45728	0
6.46174	0
6.4662	0
6.47065	0
6.47511	0
6.47957	0
6.48402	0
6.48848	0
6.49294	0
6.49739	0
6.50185	0
6.50631	0
6.51077	0
6.51522	0
6.51968	0
6.52414	0
6.52859	0
6.53305	0
6.53751	0
6.54197	0
6.54642	0
6.55088	0
6.55534	0
6.55979	0
6.56425	0
6.56871	0
6.57316	0
6.57762	0
6.58208	0
6.58654	0
6.59099	0
6.59545	0
6.59991	0
6.60436	0
6.60882	0
6.61328	0
6.61773	0
6.62219	0
6.62665	0
6.63111	0
6.63556	0
6.64002	0
6.64448	0
6.64893	0
6.65339	0
6.65785	0
6.66231	0
6.66676	0
6.67122	0
6.67568	0
6.68096	0
6.68542	0
6.68988	0
6.69433	0
6.69879	0
6.70325	0
6.70771	0
6.71216	0
6.71662	0
6.72108	0
6.72553	0
6.72999	0
6.73445	0
6.7389	0
6.74336	0
6.74782	0
6.75228	0
6.75673	0
6.76119	0
6.76565	0
6.7701	0
6.77456	0
6.77902	0
6.78347	0
6.78793	0
6.79239	0
6.79685	0
6.8013	0
6.80576	0
6.81022	0
6.81467	0
6.81913	0
6.82359	0
6.82805	0
6.8325	0
6.83696	0
6.84142	0
6.84672	0
6.85118	0
6.85563	0
6.86009	0
6.86455	0
6.869	0
6.87346	0
6.87792	0
6.88238	0
6.88683	0
6.89129	0
6.89575	0
6.9002	0
6.90466	0
6.90912	0
6.91358	0
6.91803	0
6.92249	0
6.92695	0
6.9314	0
6.93586	0
6.94032	0
6.94477	0
6.94923	0
6.95369	0
6.95815	0
6.9626	0
6.96706	0
6.97152	0
6.97597	0
6.98043	0
6.98489	0
6.98934	0
6.9938	0
6.99826	0
7.00272	0
7.00717	0
7.01163	0
7.01609	0
7.02054	0
7.025	0
7.02946	0
7.03392	0
7.03837	0
7.04283	0
7.04729	0
7.05174	0
7.0562	0
7.06066	0
7.06511	0
7.06957	0
7.07403	0
7.07849	0
7.08294	0
7.0874	0
7.09186	0
7.09714	0
7.10159	0
7.10605	0
7.11051	0
7.11497	0
7.11942	0
7.12388	0
7.12834	0
7.13279	0
7.13725	0
7.14171	0
7.14616	0
7.15062	0
7.15508	0
7.15954	0
7.16399	0
7.16845	0
7.17291	0
7.17736	0
7.18182	0
7.18628	0
7.19074	0
7.19519	0
7.19965	0
7.20411	0
7.20856	0
7.21302	0
7.21748	0
7.22193	0
7.22639	0
7.23085	0
7.23531	0
7.23976	0
7.24422	0
7.24868	0
7.25313	0
7.25759	0
7.26288	0
7.26734	0
7.27179	0
7.27625	0
7.28071	0
7.28516	0
7.28962	0
7.29408	0
7.29854	0
7.30299	0
7.30745	0
7.31191	0
7.31636	0
7.32082	0
7.32528	0
7.32974	0
7.33419	0
7.33865	0
7.34311	0
7.34756	0
7.35202	0
7.35648	0
7.36093	0
7.36539	0
7.36985	0
7.37431	0
7.37876	0
7.38322	0
7.38768	0
7.39213	0
7.39659	0
7.40105	0
7.4055	0
7.40996	0
7.41442	0
7.41888	0
7.42333	0
7.42779	0
7.43225	0
7.4367	0
7.44116	0
7.44562	0
7.45008	0
7.45453	0
7.45899	0
7.46345	0
7.4679	0
7.47236	0
7.47682	0
7.48127	0
7.48573	0
7.49019	0
7.49465	0
7.4991	0
7.50356	0
7.50802	0
7.5133	0
7.51775	0
7.52221	0
7.52667	0
7.53113	0
7.53558	0
7.54004	0
7.5445	0
7.54895	0
7.55341	0
7.55787	0
7.56232	0
7.56678	0
7.57124	0
7.5757	0
7.58015	0
7.58461	0
7.58907	0
7.59352	0
7.59798	0
7.60244	0
7.6069	0
7.61135	0
7.61581	0
7.62027	0
7.62472	0
7.62918	0
7.63364	0
7.63809	0
7.64255	0
7.64701	0
7.65147	0
7.65592	0
7.66038	0
7.66484	0
7.66929	0
7.67375	0
7.67904	0
7.6835	0
7.68795	0
7.69241	0
7.69687	0
7.70132	0
7.70578	0
7.71024	0
7.7147	0
7.71915	0
7.72361	0
7.72807	0
7.73252	0
7.73698	0
7.74144	0
7.74589	0
7.75035	0
7.75481	0
7.75927	0
7.76372	0
7.76818	0
7.77264	0
7.77709	0
7.78155	0
7.78601	0
7.79047	0
7.79492	0
7.79938	0
7.80384	0
7.80829	0
7.81275	0
7.81721	0
7.82166	0
7.82612	0
7.83058	0
7.83504	0
7.83949	0
7.84395	0
7.84841	0
7.85286	0
7.85732	0
7.86178	0
7.86624	0
7.87069	0
7.87515	0
7.87961	0
7.88406	0
7.88852	0
7.89298	0
7.89743	0
7.90189	0
7.90635	0
7.91081	0
7.91526	0
7.91972	0
7.92418	0
7.92947	0
7.93393	0
7.93839	0
7.94284	0
7.9473	0
7.95176	0
7.95621	0
7.96067	0
7.96513	0
7.96959	0
7.97404	0
7.9785	0
7.98296	0
7.98741	0
7.99187	0
7.99633	0
8.00078	0
8.00524	0
8.0097	0
8.01416	0
8.01861	0
8.02307	0
8.02753	0
8.03198	0
8.03644	0
8.0409	0
8.04536	0
8.04981	0
8.05427	0
8.05873	0
8.06318	0
8.06764	0
8.0721	0
8.07656	0
8.08101	0
8.08547	0
8.08993	0
8.09522	0
8.09968	0
8.10414	0
8.10859	0
8.11305	0
8.11751	0
8.12196	0
8.12642	0
8.13088	0
8.13533	0
8.13979	0
8.14425	0
8.14871	0
8.15316	0
8.15762	0
8.16208	0
8.16653	0
8.17099	0
8.17545	0
8.1799	0
8.18436	0
8.18882	0
8.19328	0
8.19773	0
8.20219	0
8.20665	0
8.2111	0
8.21556	0
8.22002	0
8.22448	0
8.22893	0
8.23339	0
8.23785	0
8.2423	0
8.24676	0
8.25122	0
8.25567	0
8.26013	0
8.26459	0
8.26905	0
8.2735	0
8.27796	0
8.28242	0
8.28687	0
8.29133	0
8.29579	0
8.30024	0
8.3047	0
8.30916	0
8.31362	0
8.31807	0
8.32253	0
8.32699	0
8.33144	0
8.3359	0
8.34036	0
8.34567	0
8.35012	0
8.35458	0
8.35904	0
8.36349	0
8.36795	0
8.37241	0
8.37687	0
8.38132	0
8.38578	0
8.39024	0
8.39469	0
8.39915	0
8.40361	0
8.40807	0
8.41252	0
8.41698	0
8.42144	0
8.42589	0
8.43035	0
8.43481	0
8.43926	0
8.44372	0
8.44818	0
8.45264	0
8.45709	0
8.46155	0
8.46601	0
8.47046	0
8.47492	0
8.47938	0
8.48384	0
8.48829	0
8.49275	0
8.49721	0
8.50166	0
8.50612	0
8.51145	0
8.51591	0
8.52036	0
8.52482	0
8.52928	0
8.53373	0
8.53819	0
8.54265	0
8.54711	0
8.55156	0
8.55602	0
8.56048	0
8.56493	0
8.56939	0
8.57385	0
8.5783	0
8.58276	0
8.58722	0
8.59168	0
8.59613	0
8.60059	0
8.60505	0
8.6095	0
8.61396	0
8.61842	0
8.62288	0
8.62733	0
8.63179	0
8.63625	0
8.6407	0
8.64516	0
8.64962	0
8.65407	0
8.65853	0
8.66299	0
8.66745	0
8.6719	0
8.67636	0
8.68082	0
8.68527	0
8.68973	0
8.69419	0
8.69865	0
8.7031	0
8.70756	0
8.71202	0
8.71647	0
8.72093	0
8.72539	0
8.72984	0
8.7343	0
8.73876	0
8.74322	0
8.74767	0
8.75213	0
8.75659	0
8.76188	0
8.76634	0
8.77079	0
8.77525	0
8.77971	0
8.78416	0
8.78862	0
8.79308	0
8.79754	0
8.80199	0
8.80645	0
8.81091	0
8.81536	0
8.81982	0
8.82428	0
8.82873	0
8.83319	0
8.83765	0
8.84211	0
8.84656	0
8.85102	0
8.85548	0
8.85993	0
8.86439	0
8.86885	0
8.87331	0
8.87776	0
8.88222	0
8.88668	0
8.89113	0
8.89559	0
8.90005	0
8.9045	0
8.90896	0
8.91342	0
8.91788	0
8.92233	0
8.92679	0
8.93208	0
8.93653	0
8.94099	0
8.94545	0
8.94991	0
8.95436	0
8.95882	0
8.96328	0
[truncated: 24,898 more rows]

## Sheet: Ext. Data Fig. 2 - Blank (C5)
Retention Time (min)	Mass Spectral Intensity (arb)
0.00481858	0
0.0109758	0
0.0154329	0
0.0198898	0
0.024347	0
0.028804	0
0.0332611	0
0.0377183	0
0.0421752	0
0.046632	0
0.0510892	0
0.0555464	0
0.0600033	0
0.0644603	0
0.0689175	0
0.0733745	0
0.0778315	0
0.0822887	0
0.0867457	0
0.0912027	0
0.0964204	0
0.100877	0
0.105334	0
0.109792	0
0.114249	0
0.118705	0
0.123163	0
0.12762	0
0.132077	0
0.136534	0
0.140991	0
0.145448	0
0.149905	0
0.154362	0
0.158819	0
0.163276	0
0.167733	0
0.17219	0
0.176647	0
0.181879	0
0.186336	0
0.190793	0
0.19525	0
0.199707	0
0.204164	0
0.208622	0
0.213078	0
0.217535	0
0.221993	0
0.22645	0
0.230906	0
0.235364	0
0.239821	0
0.244278	0
0.248735	0
0.253192	0
0.257649	0
0.262892	0
0.267349	0
0.271806	0
0.276263	0
0.28072	0
0.285177	0
0.289635	0
0.294092	0
0.298548	0
0.303005	0
0.307463	0
0.311919	0
0.316377	0
0.320834	0
0.325291	0
0.329748	0
0.334205	0
0.338662	0
0.343119	0
0.34838	0
0.352837	0
0.357294	0
0.361751	0
0.366208	0
0.370665	0
0.375122	0
0.379579	0
0.384037	0
0.388493	0
0.392951	0
0.397408	0
0.401865	0
0.406322	0
0.410779	0
0.415236	0
0.419693	0
0.42415	0
0.42941	0
0.433867	0
0.438324	0
0.442781	0
0.447238	0
0.451695	0
0.456152	0
0.46061	0
0.465067	0
0.469524	0
0.47398	0
0.478437	0
0.482894	0
0.487352	0
0.491809	0
0.496266	0
0.500723	0
0.50518	0
0.509637	0
0.514902	0
0.51936	0
0.523817	0
0.528274	0
0.532731	0
0.537188	0
0.541645	0
0.546102	0
0.550559	0
0.555016	0
0.559473	0
0.56393	0
0.568387	0
0.572844	0
0.577301	0
0.581758	0
0.586215	0
0.590672	0
0.595956	0
0.600413	0
0.60487	0
0.609327	0
0.613784	0
0.618241	0
0.622698	0
0.627155	0
0.631612	0
0.636069	0
0.640527	0
0.644984	0
0.64944	0
0.653898	0
0.658355	0
0.662812	0
0.667269	0
0.671726	0
0.676183	0
0.681476	0
0.685932	0
0.690389	0
0.694847	0
0.699304	0
0.703761	0
0.708218	0
0.712675	0
0.717132	0
0.721589	0
0.726046	0
0.730503	0
0.73496	0
0.739417	0
0.743874	0
0.748331	0
0.752788	0
0.757245	0
0.762542	0
0.766999	0
0.771456	0
0.775913	0
0.78037	0
0.784827	0
0.789284	0
0.793741	0
0.798198	0
0.802655	0
0.807112	0
0.811569	0
0.816026	0
0.820483	0
0.82494	0
0.829397	0
0.833854	0
0.838311	0
0.842769	0
0.848044	0
0.852501	0
0.856958	0
0.861415	0
0.865872	0
0.870329	0
0.874786	0
0.879243	0
0.8837	0
0.888157	0
0.892614	0
0.897071	0
0.901528	0
0.905985	0
0.910442	0
0.9149	0
0.919356	0
0.923814	0
0.929097	0
0.933554	0
0.938011	0
0.942469	0
0.946926	0
0.951383	0
0.955839	0
0.960296	0
0.964754	0
0.969211	0
0.973667	0
0.978125	0
0.982582	0
0.987039	0
0.991496	0
0.995953	0
1.00041	0
1.00487	0
1.00932	0
1.01461	0
1.01907	0
1.02353	0
1.02798	0
1.03244	0
1.0369	0
1.04136	0
1.04581	0
1.05027	0
1.05473	0
1.05918	0
1.06364	0
1.0681	0
1.07255	0
1.07701	0
1.08147	0
1.08593	0
1.09038	0
1.09569	0
1.10014	0
1.1046	0
1.10906	0
1.11352	0
1.11797	0
1.12243	0
1.12689	0
1.13134	0
1.1358	0
1.14026	0
1.14472	0
1.14917	0
1.15363	0
1.15809	0
1.16254	0
1.167	0
1.17146	0
1.17591	0
1.18122	0
1.18568	0
1.19014	0
1.19459	0
1.19905	0
1.20351	0
1.20796	0
1.21242	0
1.21688	0
1.22133	0
1.22579	0
1.23025	0
1.23471	0
1.23916	0
1.24362	0
1.24808	0
1.25253	0
1.25699	0
1.26226	0
1.26672	0
1.27118	0
1.27564	0
1.28009	0
1.28455	0
1.28901	0
1.29346	0
1.29792	0
1.30238	0
1.30683	0
1.31129	0
1.31575	0
1.32021	0
1.32466	0
1.32912	0
1.33358	0
1.33803	0
1.34249	0
1.34776	0
1.35222	0
1.35668	0
1.36114	0
1.36559	0
1.37005	0
1.37451	0
1.37896	0
1.38342	0
1.38788	0
1.39234	0
1.39679	0
1.40125	0
1.40571	0
1.41016	0
1.41462	0
1.41908	0
1.42353	0
1.42883	0
1.43329	0
1.43775	0
1.4422	0
1.44666	0
1.45112	0
1.45557	0
1.46003	0
1.46449	0
1.46895	0
1.4734	0
1.47786	0
1.48232	0
1.48677	0
1.49123	0
1.49569	0
1.50014	0
1.5046	0
1.50906	0
1.51437	0
1.51883	0
1.52329	0
1.52774	0
1.5322	0
1.53666	0
1.54111	0
1.54557	0
1.55003	0
1.55449	0
1.55894	0
1.5634	0
1.56786	0
1.57231	0
1.57677	0
1.58123	0
1.58568	0
1.59014	0
1.59544	0
1.5999	0
1.60435	0
1.60881	0
1.61327	0
1.61773	0
1.62218	0
1.62664	0
1.6311	0
1.63555	0
1.64001	0
1.64447	0
1.64892	0
1.65338	0
1.65784	0
1.6623	0
1.66675	0
1.67121	0
1.67567	0
1.68095	0
1.68541	0
1.68986	0
1.69432	0
1.69878	0
1.70323	0
1.70769	0
1.71215	0
1.71661	0
1.72106	0
1.72552	0
1.72998	0
1.73443	0
1.73889	0
1.74335	0
1.74781	0
1.75226	0
1.75672	0
1.76199	0
1.76645	0
1.77091	0
1.77536	0
1.77982	0
1.78428	0
1.78873	0
1.79319	0
1.79765	0
1.80211	0
1.80656	0
1.81102	0
1.81548	0
1.81993	0
1.82439	0
1.82885	0
1.83331	0
1.83776	0
1.84222	0
1.84668	0
1.85113	0
1.85559	0
1.86005	0
1.8645	0
1.86896	0
1.87342	0
1.87788	0
1.88233	0
1.88679	0
1.89125	0
1.8957	0
1.90016	0
1.90462	0
1.90907	0
1.91353	0
1.91799	0
1.92245	0
1.92776	0
1.93221	0
1.93667	0
1.94113	0
1.94558	0
1.95004	0
1.9545	0
1.95896	0
1.96341	0
1.96787	0
1.97233	0
1.97678	0
1.98124	0
1.9857	0
1.99016	0
1.99461	0
1.99907	0
2.00353	0
2.00798	0
2.01329	0
2.01775	0
2.0222	0
2.02666	0
2.03112	0
2.03557	0
2.04003	0
2.04449	0
2.04894	0
2.0534	0
2.05786	0
2.06232	0
2.06677	0
2.07123	0
2.07569	0
2.08014	0
2.0846	0
2.08906	0
2.09435	0
2.09881	0
2.10327	0
2.10772	0
2.11218	0
2.11664	0
2.12109	0
2.12555	0
2.13001	0
2.13446	0
2.13892	0
2.14338	0
2.14784	0
2.15229	0
2.15675	0
2.16121	0
2.16566	0
2.17012	0
2.17458	0
2.17903	0
2.18349	0
2.18795	0
2.19241	0
2.19686	0
2.20132	0
2.20578	0
2.21023	0
2.21469	0
2.21915	0
2.22361	0
2.22806	0
2.23252	0
2.23698	0
2.24143	0
2.24589	0
2.25035	0
2.2548	0
2.25926	0
2.26454	0
2.26899	0
2.27345	0
2.27791	0
2.28236	0
2.28682	0
2.29128	0
2.29574	0
2.30019	0
2.30465	0
2.30911	0
2.31356	0
2.31802	0
2.32248	0
2.32694	0
2.33139	0
2.33585	0
2.34031	0
2.34476	0
2.34922	0
2.35368	0
2.35813	0
2.36259	0
2.36705	0
2.37151	0
2.37596	0
2.38042	0
2.38488	0
2.38933	0
2.39379	0
2.39825	0
2.40271	0
2.40716	0
2.41162	0
2.41608	0
2.42053	0
2.42499	0
2.42945	0
2.4339	0
2.43836	0
2.44282	0
2.44728	0
2.45173	0
2.45619	0
2.46065	0
2.4651	0
2.46956	0
2.47402	0
2.47847	0
2.48293	0
2.48739	0
2.49185	0
2.4963	0
2.50076	0
2.50522	0
2.50967	0
2.51494	0
2.5194	0
2.52386	0
2.52832	0
2.53277	0
2.53723	0
2.54169	0
2.54614	0
2.5506	0
2.55506	0
2.55952	0
2.56397	0
2.56843	0
2.57289	0
2.57734	0
2.5818	0
2.58626	0
2.59071	0
2.59602	0
2.60048	0
2.60493	0
2.60939	0
2.61385	0
2.61831	0
2.62276	0
2.62722	0
2.63168	0
2.63613	0
2.64059	0
2.64505	0
2.64951	0
2.65396	0
2.65842	0
2.66288	0
2.66733	0
2.67179	0
2.67625	0
2.68155	0
2.686	0
2.69046	0
2.69492	0
2.69938	0
2.70383	0
2.70829	0
2.71275	0
2.7172	0
2.72166	0
2.72612	0
2.73057	0
2.73503	0
2.73949	0
2.74395	0
2.7484	0
2.75286	0
2.75732	0
2.76262	0
2.76708	0
2.77154	0
2.77599	0
2.78045	0
2.78491	0
2.78936	0
2.79382	0
2.79828	0
2.80274	0
2.80719	0
2.81165	0
2.81611	0
2.82056	0
2.82502	0
2.82948	0
2.83393	0
2.83839	0
2.84285	0
2.84815	0
2.85261	0
2.85706	0
2.86152	0
2.86598	0
2.87043	0
2.87489	0
2.87935	0
2.8838	0
2.88826	0
2.89272	0
2.89718	0
2.90163	0
2.90609	0
2.91055	0
2.915	0
2.91946	0
2.92392	0
2.92923	0
2.93369	0
2.93814	0
2.9426	0
2.94706	0
2.95151	0
2.95597	0
2.96043	0
2.96488	0
2.96934	0
2.9738	0
2.97826	0
2.98271	0
2.98717	0
2.99163	0
2.99608	0
3.00054	0
3.005	0
3.00945	0
3.01475	0
3.01921	0
3.02367	0
3.02813	0
3.03258	0
3.03704	0
3.0415	0
3.04595	0
3.05041	0
3.05487	0
3.05932	0
3.06378	0
3.06824	0
3.0727	0
3.07715	0
3.08161	0
3.08607	0
3.09052	0
3.09498	0
3.09944	0
3.10389	0
3.10835	0
3.11281	0
3.11727	0
3.12172	0
3.12618	0
3.13064	0
3.13509	0
3.13955	0
3.14401	0
3.14847	0
3.15292	0
3.15738	0
3.16184	0
3.16629	0
3.17075	0
3.17521	0
3.18049	0
3.18495	0
3.18941	0
3.19387	0
3.19832	0
3.20278	0
3.20724	0
3.21169	0
3.21615	0
3.22061	0
3.22506	0
3.22952	0
3.23398	0
3.23844	0
3.24289	0
3.24735	0
3.25181	0
3.25626	0
3.26072	0
3.26518	0
3.26964	0
3.27409	0
3.27855	0
3.28301	0
3.28746	0
3.29192	0
3.29638	0
3.30083	0
3.30529	0
3.30975	0
3.31421	0
3.31866	0
3.32312	0
3.32758	0
3.33203	0
3.33649	0
3.34095	0
3.3454	0
3.34986	0
3.35432	0
3.35878	0
3.36323	0
3.36769	0
3.37215	0
3.3766	0
3.38106	0
3.38552	0
3.38998	0
3.39443	0
3.39889	0
3.40335	0
3.4078	0
3.41226	0
3.41672	0
3.42117	0
3.42563	0
3.43095	0
3.4354	0
3.43986	0
3.44432	0
3.44877	0
3.45323	0
3.45769	0
3.46215	0
3.4666	0
3.47106	0
3.47552	0
3.47997	0
3.48443	0
3.48889	0
3.49335	0
3.4978	0
3.50226	0
3.50672	0
3.51202	0
3.51648	0
3.52093	0
3.52539	0
3.52985	0
3.53431	0
3.53876	0
3.54322	0
3.54768	0
3.55213	0
3.55659	0
3.56105	0
3.5655	0
3.56996	0
3.57442	0
3.57888	0
3.58333	0
3.58779	0
3.59225	0
3.5967	0
3.60116	0
3.60562	0
3.61008	0
3.61453	0
3.61899	0
3.62345	0
3.6279	0
3.63236	0
3.63682	0
3.64127	0
3.64573	0
3.65019	0
3.65465	0
3.6591	0
3.66356	0
3.66802	0
3.67247	0
3.67779	0
3.68225	0
3.68671	0
3.69117	0
3.69562	0
3.70008	0
3.70454	0
3.70899	0
3.71345	0
3.71791	0
3.72236	0
3.72682	0
3.73128	0
3.73574	0
3.74019	0
3.74465	0
3.74911	0
3.75356	0
3.75802	0
3.76248	0
3.76694	0
3.77139	0
3.77585	0
3.78031	0
3.78476	0
3.78922	0
3.79368	0
3.79813	0
3.80259	0
3.80705	0
3.81151	0
3.81596	0
3.82042	0
3.82488	0
3.82933	0
3.83379	0
3.83825	0
3.8427	0
3.84716	0
3.85162	0
3.85608	0
3.86053	0
3.86499	0
3.86945	0
3.8739	0
3.87836	0
3.88282	0
3.88728	0
3.89173	0
3.89619	0
3.90065	0
3.9051	0
3.90956	0
3.91402	0
3.91847	0
3.92293	0
3.92823	0
3.93269	0
3.93715	0
3.94161	0
3.94606	0
3.95052	0
3.95498	0
3.95943	0
3.96389	0
3.96835	0
3.97281	0
3.97726	0
3.98172	0
3.98618	0
3.99063	0
3.99509	0
3.99955	0
4.004	0
4.00846	0
4.01292	0
4.01738	0
4.02183	0
4.02629	0
4.03075	0
4.0352	0
4.03966	0
4.04412	0
4.04858	0
4.05303	0
4.05749	0
4.06195	0
4.0664	0
4.07086	0
4.07532	0
4.07977	0
4.08423	0
4.08869	0
4.09315	0
4.09845	0
4.1029	0
4.10736	0
4.11182	0
4.11627	0
4.12073	0
4.12519	0
4.12965	0
4.1341	0
4.13856	0
4.14302	0
4.14747	0
4.15193	0
4.15639	0
4.16085	0
4.1653	0
4.16976	0
4.17422	0
4.17952	0
4.18397	0
4.18843	0
4.19289	0
4.19734	0
4.2018	0
4.20626	0
4.21072	0
4.21517	0
4.21963	0
4.22409	0
4.22854	0
4.233	0
4.23746	0
4.24191	0
4.24637	0
4.25083	0
4.25529	0
4.25974	0
4.2642	0
4.26866	0
4.27311	0
4.27757	0
4.28203	0
4.28648	0
4.29094	0
4.2954	0
4.29986	0
4.30431	0
4.30877	0
4.31323	0
4.31768	0
4.32214	0
4.3266	0
4.33106	0
4.33551	0
4.33997	0
4.34526	0
4.34971	0
4.35417	0
4.35863	0
4.36309	0
4.36754	0
4.372	0
4.37646	0
4.38091	0
4.38537	0
4.38983	0
4.39428	0
4.39874	0
4.4032	0
4.40766	0
4.41211	0
4.41657	0
4.42103	0
4.42548	0
4.42994	0
4.4344	0
4.43886	0
4.44331	0
4.44777	0
4.45223	0
4.45668	0
4.46114	0
4.4656	0
4.47005	0
4.47451	0
4.47897	0
4.48343	0
4.48788	0
4.49234	0
4.4968	0
4.50125	0
4.50571	0
4.51017	0
4.51462	0
4.51908	0
4.52354	0
4.528	0
4.53245	0
4.53691	0
4.54137	0
4.54582	0
4.55028	0
4.55474	0
4.5592	0
4.56365	0
4.56811	0
4.57257	0
4.57702	0
4.58148	0
4.58594	0
4.59039	0
4.59569	0
4.60015	0
4.6046	0
4.60906	0
4.61352	0
4.61797	0
4.62243	0
4.62689	0
4.63135	0
4.6358	0
4.64026	0
4.64472	0
4.64917	0
4.65363	0
4.65809	0
4.66255	0
4.667	0
4.67146	0
4.67592	0
4.68037	0
4.68483	0
4.68929	0
4.69374	0
4.6982	0
4.70266	0
4.70712	0
4.71157	0
4.71603	0
4.72049	0
4.72494	0
4.7294	0
4.73386	0
4.73832	0
4.74277	0
4.74723	0
4.75169	0
4.75614	0
4.76142	0
4.76588	0
4.77033	0
4.77479	0
4.77925	0
4.7837	0
4.78816	0
4.79262	0
4.79708	0
4.80153	0
4.80599	0
4.81045	0
4.8149	0
4.81936	0
4.82382	0
4.82827	0
4.83273	0
4.83719	0
4.84165	0
4.8461	0
4.85056	0
4.85502	0
4.85947	0
4.86393	0
4.86839	0
4.87285	0
4.8773	0
4.88176	0
4.88622	0
4.89067	0
4.89513	0
4.89959	0
4.90404	0
4.9085	0
4.91296	0
4.91742	0
4.92187	0
4.92633	0
4.93079	0
4.93524	0
4.9397	0
4.94416	0
4.94861	0
4.95307	0
4.95753	0
4.96199	0
4.96644	0
4.9709	0
4.97536	0
4.97981	0
4.98427	0
4.98873	0
4.99319	0
4.99764	0
5.0021	0
5.00656	0
5.01185	0
5.0163	0
5.02076	0
5.02522	0
5.02967	0
5.03413	0
5.03859	0
5.04305	0
5.0475	0
5.05196	0
5.05642	0
5.06087	0
5.06533	0
5.06979	0
5.07424	0
5.0787	0
5.08316	0
5.08762	0
5.09207	0
5.09653	0
5.10099	0
5.10544	0
5.1099	0
5.11436	0
5.11882	0
5.12327	0
5.12773	0
5.13219	0
5.13664	0
5.1411	0
5.14556	0
5.15001	0
5.15447	0
5.15893	0
5.16339	0
5.16784	0
5.1723	0
5.17676	0
5.18207	0
5.18652	0
5.19098	0
5.19544	0
5.19989	0
5.20435	0
5.20881	0
5.21327	0
5.21772	0
5.22218	0
5.22664	0
5.23109	0
5.23555	0
5.24001	0
5.24447	0
5.24892	0
5.25338	0
5.25784	0
5.26229	0
5.26675	0
5.27121	0
5.27566	0
5.28012	0
5.28458	0
5.28904	0
5.29349	0
5.29795	0
5.30241	0
5.30686	0
5.31132	0
5.31578	0
5.32023	0
5.32469	0
5.32915	0
5.33361	0
5.33806	0
5.34252	0
5.34698	0
5.35143	0
5.35589	0
5.36035	0
5.36481	0
5.36926	0
5.37372	0
5.37818	0
5.38263	0
5.38709	0
5.39155	0
5.396	0
5.40046	0
5.40492	0
5.40938	0
5.41383	0
5.41829	0
5.42275	0
5.42803	0
5.43248	0
5.43694	0
5.4414	0
5.44586	0
5.45031	0
5.45477	0
5.45923	0
5.46368	0
5.46814	0
5.4726	0
5.47705	0
5.48151	0
5.48597	0
5.49043	0
5.49488	0
5.49934	0
5.5038	0
5.50825	0
5.51271	0
5.51717	0
5.52163	0
5.52608	0
5.53054	0
5.535	0
5.53945	0
5.54391	0
5.54837	0
5.55282	0
5.55728	0
5.56174	0
5.5662	0
5.57065	0
5.57511	0
5.57957	0
5.58402	0
5.58848	0
5.59294	0
5.59822	0
5.60267	0
5.60713	0
5.61159	0
5.61604	0
5.6205	0
5.62496	0
5.62942	0
5.63387	0
5.63833	0
5.64279	0
5.64724	0
5.6517	0
5.65616	0
5.66061	0
5.66507	0
5.66953	0
5.67399	0
5.67844	0
5.6829	0
5.68736	0
5.69181	0
5.69627	0
5.70073	0
5.70519	0
5.70964	0
5.7141	0
5.71856	0
5.72301	0
5.72747	0
5.73193	0
5.73638	0
5.74084	0
5.7453	0
5.74976	0
5.75421	0
5.75867	0
5.76313	0
5.76758	0
5.77204	0
5.7765	0
5.78095	0
5.78541	0
5.78987	0
5.79433	0
5.79878	0
5.80324	0
5.8077	0
5.81215	0
5.81661	0
5.82107	0
5.82553	0
5.82998	0
5.83444	0
5.8389	0
5.84335	0
5.84864	0
5.8531	0
5.85755	0
5.86201	0
5.86647	0
5.87092	0
5.87538	0
5.87984	0
5.88429	0
5.88875	0
5.89321	0
5.89767	0
5.90212	0
5.90658	0
5.91104	0
5.91549	0
5.91995	0
5.92441	0
5.92887	0
5.93332	0
5.93778	0
5.94224	0
5.94669	0
5.95115	0
5.95561	0
5.96006	0
5.96452	0
5.96898	0
5.97344	0
5.97789	0
5.98235	0
5.98681	0
5.99126	0
5.99572	0
6.00018	0
6.00464	0
6.00909	0
6.01437	0
6.01883	0
6.02329	0
6.02774	0
6.0322	0
6.03666	0
6.04112	0
6.04557	0
6.05003	0
6.05449	0
6.05894	0
6.0634	0
6.06786	0
6.07231	0
6.07677	0
6.08123	0
6.08569	0
6.09014	0
6.0946	0
6.09906	0
6.10351	0
6.10797	0
6.11243	0
6.11689	0
6.12134	0
6.1258	0
6.13026	0
6.13471	0
6.13917	0
6.14363	0
6.14808	0
6.15254	0
6.157	0
6.16146	0
6.16591	0
6.17037	0
6.17483	0
6.17928	0
6.18374	0
6.1882	0
6.19265	0
6.19711	0
6.20157	0
6.20603	0
6.21048	0
6.21494	0
6.2194	0
6.22385	0
6.22831	0
6.23277	0
6.23723	0
6.24168	0
6.24614	0
6.2506	0
6.25505	0
6.25951	0
6.2648	0
6.26926	0
6.27372	0
6.27817	0
6.28263	0
6.28709	0
6.29154	0
6.296	0
6.30046	0
6.30492	0
6.30937	0
6.31383	0
6.31829	0
6.32274	0
6.3272	0
6.33166	0
6.33612	0
6.34057	0
6.34503	0
6.34949	0
6.35394	0
6.3584	0
6.36286	0
6.36731	0
6.37177	0
6.37623	0
6.38069	0
6.38514	0
6.3896	0
6.39406	0
6.39851	0
6.40297	0
6.40743	0
6.41188	0
6.41634	0
6.4208	0
6.42526	0
6.43054	0
6.435	0
6.43945	0
6.44391	0
6.44837	0
6.45282	0
6.45728	0
6.46174	0
6.4662	0
6.47065	0
6.47511	0
6.47957	0
6.48402	0
6.48848	0
6.49294	0
6.49739	0
6.50185	0
6.50631	0
6.51077	0
6.51522	0
6.51968	0
6.52414	0
6.52859	0
6.53305	0
6.53751	0
6.54197	0
6.54642	0
6.55088	0
6.55534	0
6.55979	0
6.56425	0
6.56871	0
6.57316	0
6.57762	0
6.58208	0
6.58654	0
6.59099	0
6.59545	0
6.59991	0
6.60436	0
6.60882	0
6.61328	0
6.61773	0
6.62219	0
6.62665	0
6.63111	0
6.63556	0
6.64002	0
6.64448	0
6.64893	0
6.65339	0
6.65785	0
6.66231	0
6.66676	0
6.67122	0
6.67568	0
6.68096	0
6.68542	0
6.68988	0
6.69433	0
6.69879	0
6.70325	0
6.70771	0
6.71216	0
6.71662	0
6.72108	0
6.72553	0
6.72999	0
6.73445	0
6.7389	0
6.74336	0
6.74782	0
6.75228	0
6.75673	0
6.76119	0
6.76565	0
6.7701	0
6.77456	0
6.77902	0
6.78347	0
6.78793	0
6.79239	0
6.79685	0
6.8013	0
6.80576	0
6.81022	0
6.81467	0
6.81913	0
6.82359	0
6.82805	0
6.8325	0
6.83696	0
6.84142	0
6.84672	0
6.85118	0
6.85563	0
6.86009	0
6.86455	0
6.869	0
6.87346	0
6.87792	0
6.88238	0
6.88683	0
6.89129	0
6.89575	0
6.9002	0
6.90466	0
6.90912	0
6.91358	0
6.91803	0
6.92249	0
6.92695	0
6.9314	0
6.93586	0
6.94032	0
6.94477	0
6.94923	0
6.95369	0
6.95815	0
6.9626	0
6.96706	0
6.97152	0
6.97597	0
6.98043	0
6.98489	0
6.98934	0
6.9938	0
6.99826	0
7.00272	0
7.00717	0
7.01163	0
7.01609	0
7.02054	0
7.025	0
7.02946	0
7.03392	0
7.03837	0
7.04283	0
7.04729	0
7.05174	0
7.0562	0
7.06066	0
7.06511	0
7.06957	0
7.07403	0
7.07849	0
7.08294	0
7.0874	0
7.09186	0
7.09714	0
7.10159	0
7.10605	0
7.11051	0
7.11497	0
7.11942	0
7.12388	0
7.12834	0
7.13279	0
7.13725	0
7.14171	0
7.14616	0
7.15062	0
7.15508	0
7.15954	0
7.16399	0
7.16845	0
7.17291	0
7.17736	0
7.18182	0
7.18628	0
7.19074	0
7.19519	0
7.19965	0
7.20411	0
7.20856	0
7.21302	0
7.21748	0
7.22193	0
7.22639	0
7.23085	0
7.23531	0
7.23976	0
7.24422	0
7.24868	0
7.25313	0
7.25759	0
7.26288	0
7.26734	0
7.27179	0
7.27625	0
7.28071	0
7.28516	0
7.28962	0
7.29408	0
7.29854	0
7.30299	0
7.30745	0
7.31191	0
7.31636	0
7.32082	0
7.32528	0
7.32974	0
7.33419	0
7.33865	0
7.34311	0
7.34756	0
7.35202	0
7.35648	0
7.36093	0
7.36539	0
7.36985	0
7.37431	0
7.37876	0
7.38322	0
7.38768	0
7.39213	0
7.39659	0
7.40105	0
7.4055	0
7.40996	0
7.41442	0
7.41888	0
7.42333	0
7.42779	0
7.43225	0
7.4367	0
7.44116	0
7.44562	0
7.45008	0
7.45453	0
7.45899	0
7.46345	0
7.4679	0
7.47236	0
7.47682	0
7.48127	0
7.48573	0
7.49019	0
7.49465	0
7.4991	0
7.50356	0
7.50802	0
7.5133	0
7.51775	0
7.52221	0
7.52667	0
7.53113	0
7.53558	0
7.54004	0
7.5445	0
7.54895	0
7.55341	0
7.55787	0
7.56232	0
7.56678	0
7.57124	0
7.5757	0
7.58015	0
7.58461	0
7.58907	0
7.59352	0
7.59798	0
7.60244	0
7.6069	0
7.61135	0
7.61581	0
7.62027	0
7.62472	0
7.62918	0
7.63364	0
7.63809	0
7.64255	0
7.64701	0
7.65147	0
7.65592	0
7.66038	0
7.66484	0
7.66929	0
7.67375	0
7.67904	0
7.6835	0
7.68795	0
7.69241	0
7.69687	0
7.70132	0
7.70578	0
7.71024	0
7.7147	0
7.71915	0
7.72361	0
7.72807	0
7.73252	0
7.73698	0
7.74144	0
7.74589	0
7.75035	0
7.75481	0
7.75927	0
7.76372	0
7.76818	0
7.77264	0
7.77709	0
7.78155	0
7.78601	0
7.79047	0
7.79492	0
7.79938	0
7.80384	0
7.80829	0
7.81275	0
7.81721	0
7.82166	0
7.82612	0
7.83058	0
7.83504	0
7.83949	0
7.84395	0
7.84841	0
7.85286	0
7.85732	0
7.86178	0
7.86624	0
7.87069	0
7.87515	0
7.87961	0
7.88406	0
7.88852	0
7.89298	0
7.89743	0
7.90189	0
7.90635	0
7.91081	0
7.91526	0
7.91972	0
7.92418	0
7.92947	0
7.93393	0
7.93839	0
7.94284	0
7.9473	0
7.95176	0
7.95621	0
7.96067	0
7.96513	0
7.96959	0
7.97404	0
7.9785	0
7.98296	0
7.98741	0
7.99187	0
7.99633	0
8.00078	0
8.00524	0
8.0097	0
8.01416	0
8.01861	0
8.02307	0
8.02753	0
8.03198	0
8.03644	0
8.0409	0
8.04536	0
8.04981	0
8.05427	0
8.05873	0
8.06318	0
8.06764	0
8.0721	0
8.07656	0
8.08101	0
8.08547	0
8.08993	0
8.09522	0
8.09968	0
8.10414	0
8.10859	0
8.11305	0
8.11751	0
8.12196	0
8.12642	0
8.13088	0
8.13533	0
8.13979	0
8.14425	0
8.14871	0
8.15316	0
8.15762	0
8.16208	0
8.16653	0
8.17099	0
8.17545	0
8.1799	0
8.18436	0
8.18882	0
8.19328	0
8.19773	0
8.20219	0
8.20665	0
8.2111	0
8.21556	0
8.22002	0
8.22448	0
8.22893	0
8.23339	0
8.23785	0
8.2423	0
8.24676	0
8.25122	0
8.25567	0
8.26013	0
8.26459	0
8.26905	0
8.2735	0
8.27796	0
8.28242	0
8.28687	0
8.29133	0
8.29579	0
8.30024	0
8.3047	0
8.30916	0
8.31362	0
8.31807	0
8.32253	0
8.32699	0
8.33144	0
8.3359	0
8.34036	0
8.34567	0
8.35012	0
8.35458	0
8.35904	0
8.36349	0
8.36795	0
8.37241	0
8.37687	0
8.38132	0
8.38578	0
8.39024	0
8.39469	0
8.39915	0
8.40361	0
8.40807	0
8.41252	0
8.41698	0
8.42144	0
8.42589	0
8.43035	0
8.43481	0
8.43926	0
8.44372	0
8.44818	0
8.45264	0
8.45709	0
8.46155	0
8.46601	0
8.47046	0
8.47492	0
8.47938	0
8.48384	0
8.48829	0
8.49275	0
8.49721	0
8.50166	0
8.50612	0
8.51145	0
8.51591	0
8.52036	0
8.52482	0
8.52928	0
8.53373	0
8.53819	0
8.54265	0
8.54711	0
8.55156	0
8.55602	0
8.56048	0
8.56493	0
8.56939	0
8.57385	0
8.5783	0
8.58276	0
8.58722	0
8.59168	0
8.59613	0
8.60059	0
8.60505	0
8.6095	0
8.61396	0
8.61842	0
8.62288	0
8.62733	0
8.63179	0
8.63625	0
8.6407	0
8.64516	0
8.64962	0
8.65407	0
8.65853	0
8.66299	0
8.66745	0
8.6719	0
8.67636	0
8.68082	0
8.68527	0
8.68973	0
8.69419	0
8.69865	0
8.7031	0
8.70756	0
8.71202	0
8.71647	0
8.72093	0
8.72539	0
8.72984	0
8.7343	0
8.73876	0
8.74322	0
8.74767	0
8.75213	0
8.75659	0
8.76188	0
8.76634	0
8.77079	0
8.77525	0
8.77971	0
8.78416	0
8.78862	0
8.79308	0
8.79754	0
8.80199	0
8.80645	0
8.81091	0
8.81536	0
8.81982	0
8.82428	0
8.82873	0
8.83319	0
8.83765	0
8.84211	0
8.84656	0
8.85102	0
8.85548	0
8.85993	0
8.86439	0
8.86885	0
8.87331	0
8.87776	0
8.88222	0
8.88668	0
8.89113	0
8.89559	0
8.90005	0
8.9045	0
8.90896	0
8.91342	0
8.91788	0
8.92233	0
8.92679	0
8.93208	0
8.93653	0
8.94099	0
8.94545	0
8.94991	0
8.95436	0
8.95882	0
8.96328	0
[truncated: 24,898 more rows]

## Sheet: Ext. Data Fig. 2 - Blank (C6)
Retention Time (min)	Mass Spectral Intensity (arb)
0.00481858	0
0.0109758	0
0.0154329	0
0.0198898	0
0.024347	0
0.028804	0
0.0332611	0
0.0377183	0
0.0421752	0
0.046632	0
0.0510892	0
0.0555464	0
0.0600033	0
0.0644603	0
0.0689175	0
0.0733745	0
0.0778315	0
0.0822887	0
0.0867457	0
0.0912027	0
0.0964204	0
0.100877	0
0.105334	0
0.109792	0
0.114249	0
0.118705	0
0.123163	0
0.12762	0
0.132077	0
0.136534	0
0.140991	0
0.145448	0
0.149905	0
0.154362	0
0.158819	0
0.163276	0
0.167733	0
0.17219	0
0.176647	0
0.181879	0
0.186336	0
0.190793	0
0.19525	0
0.199707	0
0.204164	0
0.208622	0
0.213078	0
0.217535	0
0.221993	0
0.22645	0
0.230906	0
0.235364	0
0.239821	0
0.244278	0
0.248735	0
0.253192	0
0.257649	0
0.262892	0
0.267349	0
0.271806	0
0.276263	0
0.28072	0
0.285177	0
0.289635	0
0.294092	0
0.298548	0
0.303005	0
0.307463	0
0.311919	0
0.316377	0
0.320834	0
0.325291	0
0.329748	0
0.334205	0
0.338662	0
0.343119	0
0.34838	0
0.352837	0
0.357294	0
0.361751	0
0.366208	0
0.370665	0
0.375122	0
0.379579	0
0.384037	0
0.388493	0
0.392951	0
0.397408	0
0.401865	0
0.406322	0
0.410779	0
0.415236	0
0.419693	0
0.42415	0
0.42941	0
0.433867	0
0.438324	0
0.442781	0
0.447238	0
0.451695	0
0.456152	0
0.46061	0
0.465067	0
0.469524	0
0.47398	0
0.478437	0
0.482894	0
0.487352	0
0.491809	0
0.496266	0
0.500723	0
0.50518	0
0.509637	0
0.514902	0
0.51936	0
0.523817	0
0.528274	0
0.532731	0
0.537188	0
0.541645	0
0.546102	0
0.550559	0
0.555016	0
0.559473	0
0.56393	0
0.568387	0
0.572844	0
0.577301	0
0.581758	0
0.586215	0
0.590672	0
0.595956	0
0.600413	0
0.60487	0
0.609327	0
0.613784	0
0.618241	0
0.622698	0
0.627155	0
0.631612	0
0.636069	0
0.640527	0
0.644984	0
0.64944	0
0.653898	0
0.658355	0
0.662812	0
0.667269	0
0.671726	0
0.676183	0
0.681476	0
0.685932	0
0.690389	0
0.694847	0
0.699304	0
0.703761	0
0.708218	0
0.712675	0
0.717132	0
0.721589	0
0.726046	0
0.730503	0
0.73496	0
0.739417	0
0.743874	0
0.748331	0
0.752788	0
0.757245	0
0.762542	0
0.766999	0
0.771456	0
0.775913	0
0.78037	0
0.784827	0
0.789284	0
0.793741	0
0.798198	0
0.802655	0
0.807112	0
0.811569	0
0.816026	0
0.820483	0
0.82494	0
0.829397	0
0.833854	0
0.838311	0
0.842769	0
0.848044	0
0.852501	0
0.856958	0
0.861415	0
0.865872	0
0.870329	0
0.874786	0
0.879243	0
0.8837	0
0.888157	0
0.892614	0
0.897071	0
0.901528	0
0.905985	0
0.910442	0
0.9149	0
0.919356	0
0.923814	0
0.929097	0
0.933554	0
0.938011	0
0.942469	0
0.946926	0
0.951383	0
0.955839	0
0.960296	0
0.964754	0
0.969211	0
0.973667	0
0.978125	0
0.982582	0
0.987039	0
0.991496	0
0.995953	0
1.00041	0
1.00487	0
1.00932	0
1.01461	0
1.01907	0
1.02353	0
1.02798	0
1.03244	0
1.0369	0
1.04136	0
1.04581	0
1.05027	0
1.05473	0
1.05918	0
1.06364	0
1.0681	0
1.07255	0
1.07701	0
1.08147	0
1.08593	0
1.09038	0
1.09569	0
1.10014	0
1.1046	0
1.10906	0
1.11352	0
1.11797	0
1.12243	0
1.12689	0
1.13134	0
1.1358	0
1.14026	0
1.14472	0
1.14917	0
1.15363	0
1.15809	0
1.16254	0
1.167	0
1.17146	0
1.17591	0
1.18122	0
1.18568	0
1.19014	0
1.19459	0
1.19905	0
1.20351	0
1.20796	0
1.21242	0
1.21688	0
1.22133	0
1.22579	0
1.23025	0
1.23471	0
1.23916	0
1.24362	0
1.24808	0
1.25253	0
1.25699	0
1.26226	0
1.26672	0
1.27118	0
1.27564	0
1.28009	0
1.28455	0
1.28901	0
1.29346	0
1.29792	0
1.30238	0
1.30683	0
1.31129	0
1.31575	0
1.32021	0
1.32466	0
1.32912	0
1.33358	0
1.33803	0
1.34249	0
1.34776	0
1.35222	0
1.35668	0
1.36114	0
1.36559	0
1.37005	0
1.37451	0
1.37896	0
1.38342	0
1.38788	0
1.39234	0
1.39679	0
1.40125	0
1.40571	0
1.41016	0
1.41462	0
1.41908	0
1.42353	0
1.42883	0
1.43329	0
1.43775	0
1.4422	0
1.44666	0
1.45112	0
1.45557	0
1.46003	0
1.46449	0
1.46895	0
1.4734	0
1.47786	0
1.48232	0
1.48677	0
1.49123	0
1.49569	0
1.50014	0
1.5046	0
1.50906	0
1.51437	0
1.51883	0
1.52329	0
1.52774	0
1.5322	0
1.53666	0
1.54111	0
1.54557	0
1.55003	0
1.55449	0
1.55894	0
1.5634	0
1.56786	0
1.57231	0
1.57677	0
1.58123	0
1.58568	0
1.59014	0
1.59544	0
1.5999	0
1.60435	0
1.60881	0
1.61327	0
1.61773	0
1.62218	0
1.62664	0
1.6311	0
1.63555	0
1.64001	0
1.64447	0
1.64892	0
1.65338	0
1.65784	0
1.6623	0
1.66675	0
1.67121	0
1.67567	0
1.68095	0
1.68541	0
1.68986	0
1.69432	0
1.69878	0
1.70323	0
1.70769	0
1.71215	0
1.71661	0
1.72106	0
1.72552	0
1.72998	0
1.73443	0
1.73889	0
1.74335	0
1.74781	0
1.75226	0
1.75672	0
1.76199	0
1.76645	0
1.77091	0
1.77536	0
1.77982	0
1.78428	0
1.78873	0
1.79319	0
1.79765	0
1.80211	0
1.80656	0
1.81102	0
1.81548	0
1.81993	0
1.82439	0
1.82885	0
1.83331	0
1.83776	0
1.84222	0
1.84668	0
1.85113	0
1.85559	0
1.86005	0
1.8645	0
1.86896	0
1.87342	0
1.87788	0
1.88233	0
1.88679	0
1.89125	0
1.8957	0
1.90016	0
1.90462	0
1.90907	0
1.91353	0
1.91799	0
1.92245	0
1.92776	0
1.93221	0
1.93667	0
1.94113	0
1.94558	0
1.95004	0
1.9545	0
1.95896	0
1.96341	0
1.96787	0
1.97233	0
1.97678	0
1.98124	0
1.9857	0
1.99016	0
1.99461	0
1.99907	0
2.00353	0
2.00798	0
2.01329	0
2.01775	0
2.0222	0
2.02666	0
2.03112	0
2.03557	0
2.04003	0
2.04449	0
2.04894	0
2.0534	0
2.05786	0
2.06232	0
2.06677	0
2.07123	0
2.07569	0
2.08014	0
2.0846	0
2.08906	0
2.09435	0
2.09881	0
2.10327	0
2.10772	0
2.11218	0
2.11664	0
2.12109	0
2.12555	0
2.13001	0
2.13446	0
2.13892	0
2.14338	0
2.14784	0
2.15229	0
2.15675	0
2.16121	0
2.16566	0
2.17012	0
2.17458	0
2.17903	0
2.18349	0
2.18795	0
2.19241	0
2.19686	0
2.20132	0
2.20578	0
2.21023	0
2.21469	0
2.21915	0
2.22361	0
2.22806	0
2.23252	0
2.23698	0
2.24143	0
2.24589	0
2.25035	0
2.2548	0
2.25926	0
2.26454	0
2.26899	0
2.27345	0
2.27791	0
2.28236	0
2.28682	0
2.29128	0
2.29574	0
2.30019	0
2.30465	0
2.30911	0
2.31356	0
2.31802	0
2.32248	0
2.32694	0
2.33139	0
2.33585	0
2.34031	0
2.34476	0
2.34922	0
2.35368	0
2.35813	0
2.36259	0
2.36705	0
2.37151	0
2.37596	0
2.38042	0
2.38488	0
2.38933	0
2.39379	0
2.39825	0
2.40271	0
2.40716	0
2.41162	0
2.41608	0
2.42053	0
2.42499	0
2.42945	0
2.4339	0
2.43836	0
2.44282	0
2.44728	0
2.45173	0
2.45619	0
2.46065	0
2.4651	0
2.46956	0
2.47402	0
2.47847	0
2.48293	0
2.48739	0
2.49185	0
2.4963	0
2.50076	0
2.50522	0
2.50967	0
2.51494	0
2.5194	0
2.52386	0
2.52832	0
2.53277	0
2.53723	0
2.54169	0
2.54614	0
2.5506	0
2.55506	0
2.55952	0
2.56397	0
2.56843	0
2.57289	0
2.57734	0
2.5818	0
2.58626	0
2.59071	0
2.59602	0
2.60048	0
2.60493	0
2.60939	0
2.61385	0
2.61831	0
2.62276	0
2.62722	0
2.63168	0
2.63613	0
2.64059	0
2.64505	0
2.64951	0
2.65396	0
2.65842	0
2.66288	0
2.66733	0
2.67179	0
2.67625	0
2.68155	0
2.686	0
2.69046	0
2.69492	0
2.69938	0
2.70383	0
2.70829	0
2.71275	0
2.7172	0
2.72166	0
2.72612	0
2.73057	0
2.73503	0
2.73949	0
2.74395	0
2.7484	0
2.75286	0
2.75732	0
2.76262	0
2.76708	0
2.77154	0
2.77599	0
2.78045	0
2.78491	0
2.78936	0
2.79382	0
2.79828	0
2.80274	0
2.80719	0
2.81165	0
2.81611	0
2.82056	0
2.82502	0
2.82948	0
2.83393	0
2.83839	0
2.84285	0
2.84815	0
2.85261	0
2.85706	0
2.86152	0
2.86598	0
2.87043	0
2.87489	0
2.87935	0
2.8838	0
2.88826	0
2.89272	0
2.89718	0
2.90163	0
2.90609	0
2.91055	0
2.915	0
2.91946	0
2.92392	0
2.92923	0
2.93369	0
2.93814	0
2.9426	0
2.94706	0
2.95151	0
2.95597	0
2.96043	0
2.96488	0
2.96934	0
2.9738	0
2.97826	0
2.98271	0
2.98717	0
2.99163	0
2.99608	0
3.00054	0
3.005	0
3.00945	0
3.01475	0
3.01921	0
3.02367	0
3.02813	0
3.03258	0
3.03704	0
3.0415	0
3.04595	0
3.05041	0
3.05487	0
3.05932	0
3.06378	0
3.06824	0
3.0727	0
3.07715	0
3.08161	0
3.08607	0
3.09052	0
3.09498	0
3.09944	0
3.10389	0
3.10835	0
3.11281	0
3.11727	0
3.12172	0
3.12618	0
3.13064	0
3.13509	0
3.13955	0
3.14401	0
3.14847	0
3.15292	0
3.15738	0
3.16184	0
3.16629	0
3.17075	0
3.17521	0
3.18049	0
3.18495	0
3.18941	0
3.19387	0
3.19832	0
3.20278	0
3.20724	0
3.21169	0
3.21615	0
3.22061	0
3.22506	0
3.22952	0
3.23398	0
3.23844	0
3.24289	0
3.24735	0
3.25181	0
3.25626	0
3.26072	0
3.26518	0
3.26964	0
3.27409	0
3.27855	0
3.28301	0
3.28746	0
3.29192	0
3.29638	0
3.30083	0
3.30529	0
3.30975	0
3.31421	0
3.31866	0
3.32312	0
3.32758	0
3.33203	0
3.33649	0
3.34095	0
3.3454	0
3.34986	0
3.35432	0
3.35878	0
3.36323	0
3.36769	0
3.37215	0
3.3766	0
3.38106	0
3.38552	0
3.38998	0
3.39443	0
3.39889	0
3.40335	0
3.4078	0
3.41226	0
3.41672	0
3.42117	0
3.42563	0
3.43095	0
3.4354	0
3.43986	0
3.44432	0
3.44877	0
3.45323	0
3.45769	0
3.46215	0
3.4666	0
3.47106	0
3.47552	0
3.47997	0
3.48443	0
3.48889	0
3.49335	0
3.4978	0
3.50226	0
3.50672	0
3.51202	0
3.51648	0
3.52093	0
3.52539	0
3.52985	0
3.53431	0
3.53876	0
3.54322	0
3.54768	0
3.55213	0
3.55659	0
3.56105	0
3.5655	0
3.56996	0
3.57442	0
3.57888	0
3.58333	0
3.58779	0
3.59225	0
3.5967	0
3.60116	0
3.60562	0
3.61008	0
3.61453	0
3.61899	0
3.62345	0
3.6279	0
3.63236	0
3.63682	0
3.64127	0
3.64573	0
3.65019	0
3.65465	0
3.6591	0
3.66356	0
3.66802	0
3.67247	0
3.67779	0
3.68225	0
3.68671	0
3.69117	0
3.69562	0
3.70008	0
3.70454	0
3.70899	0
3.71345	0
3.71791	0
3.72236	0
3.72682	0
3.73128	0
3.73574	0
3.74019	0
3.74465	0
3.74911	0
3.75356	0
3.75802	0
3.76248	0
3.76694	0
3.77139	0
3.77585	0
3.78031	0
3.78476	0
3.78922	0
3.79368	0
3.79813	0
3.80259	0
3.80705	0
3.81151	0
3.81596	0
3.82042	0
3.82488	0
3.82933	0
3.83379	0
3.83825	0
3.8427	0
3.84716	0
3.85162	0
3.85608	0
3.86053	0
3.86499	0
3.86945	0
3.8739	0
3.87836	0
3.88282	0
3.88728	0
3.89173	0
3.89619	0
3.90065	0
3.9051	0
3.90956	0
3.91402	0
3.91847	0
3.92293	0
3.92823	0
3.93269	0
3.93715	0
3.94161	0
3.94606	0
3.95052	0
3.95498	0
3.95943	0
3.96389	0
3.96835	0
3.97281	0
3.97726	0
3.98172	0
3.98618	0
3.99063	0
3.99509	0
3.99955	0
4.004	0
4.00846	0
4.01292	0
4.01738	0
4.02183	0
4.02629	0
4.03075	0
4.0352	0
4.03966	0
4.04412	0
4.04858	0
4.05303	0
4.05749	0
4.06195	0
4.0664	0
4.07086	0
4.07532	0
4.07977	0
4.08423	0
4.08869	0
4.09315	0
4.09845	0
4.1029	0
4.10736	0
4.11182	0
4.11627	0
4.12073	0
4.12519	0
4.12965	0
4.1341	0
4.13856	0
4.14302	0
4.14747	0
4.15193	0
4.15639	0
4.16085	0
4.1653	0
4.16976	0
4.17422	0
4.17952	0
4.18397	0
4.18843	0
4.19289	0
4.19734	0
4.2018	0
4.20626	0
4.21072	0
4.21517	0
4.21963	0
4.22409	0
4.22854	0
4.233	0
4.23746	0
4.24191	0
4.24637	0
4.25083	0
4.25529	0
4.25974	0
4.2642	0
4.26866	0
4.27311	0
4.27757	0
4.28203	0
4.28648	0
4.29094	0
4.2954	0
4.29986	0
4.30431	0
4.30877	0
4.31323	0
4.31768	0
4.32214	0
4.3266	0
4.33106	0
4.33551	0
4.33997	0
4.34526	0
4.34971	0
4.35417	0
4.35863	0
4.36309	0
4.36754	0
4.372	0
4.37646	0
4.38091	0
4.38537	0
4.38983	0
4.39428	0
4.39874	0
4.4032	0
4.40766	0
4.41211	0
4.41657	0
4.42103	0
4.42548	0
4.42994	0
4.4344	0
4.43886	0
4.44331	0
4.44777	0
4.45223	0
4.45668	0
4.46114	0
4.4656	0
4.47005	0
4.47451	0
4.47897	0
4.48343	0
4.48788	0
4.49234	0
4.4968	0
4.50125	0
4.50571	0
4.51017	0
4.51462	0
4.51908	0
4.52354	0
4.528	0
4.53245	0
4.53691	0
4.54137	0
4.54582	0
4.55028	0
4.55474	0
4.5592	0
4.56365	0
4.56811	0
4.57257	0
4.57702	0
4.58148	0
4.58594	0
4.59039	0
4.59569	0
4.60015	0
4.6046	0
4.60906	0
4.61352	0
4.61797	0
4.62243	0
4.62689	0
4.63135	0
4.6358	0
4.64026	0
4.64472	0
4.64917	0
4.65363	0
4.65809	0
4.66255	0
4.667	0
4.67146	0
4.67592	0
4.68037	0
4.68483	0
4.68929	0
4.69374	0
4.6982	0
4.70266	0
4.70712	0
4.71157	0
4.71603	0
4.72049	0
4.72494	0
4.7294	0
4.73386	0
4.73832	0
4.74277	0
4.74723	0
4.75169	0
4.75614	0
4.76142	0
4.76588	0
4.77033	0
4.77479	0
4.77925	0
4.7837	0
4.78816	0
4.79262	0
4.79708	0
4.80153	0
4.80599	0
4.81045	0
4.8149	0
4.81936	0
4.82382	0
4.82827	0
4.83273	0
4.83719	0
4.84165	0
4.8461	0
4.85056	0
4.85502	0
4.85947	0
4.86393	0
4.86839	0
4.87285	0
4.8773	0
4.88176	0
4.88622	0
4.89067	0
4.89513	0
4.89959	0
4.90404	0
4.9085	0
4.91296	0
4.91742	0
4.92187	0
4.92633	0
4.93079	0
4.93524	0
4.9397	0
4.94416	0
4.94861	0
4.95307	0
4.95753	0
4.96199	0
4.96644	0
4.9709	0
4.97536	0
4.97981	0
4.98427	0
4.98873	0
4.99319	0
4.99764	0
5.0021	0
5.00656	0
5.01185	0
5.0163	0
5.02076	0
5.02522	0
5.02967	0
5.03413	0
5.03859	0
5.04305	0
5.0475	0
5.05196	0
5.05642	0
5.06087	0
5.06533	0
5.06979	0
5.07424	0
5.0787	0
5.08316	0
5.08762	0
5.09207	0
5.09653	0
5.10099	0
5.10544	0
5.1099	0
5.11436	0
5.11882	0
5.12327	0
5.12773	0
5.13219	0
5.13664	0
5.1411	0
5.14556	0
5.15001	0
5.15447	0
5.15893	0
5.16339	0
5.16784	0
5.1723	0
5.17676	0
5.18207	0
5.18652	0
5.19098	0
5.19544	0
5.19989	0
5.20435	0
5.20881	0
5.21327	0
5.21772	0
5.22218	0
5.22664	0
5.23109	0
5.23555	0
5.24001	0
5.24447	0
5.24892	0
5.25338	0
5.25784	0
5.26229	0
5.26675	0
5.27121	0
5.27566	0
5.28012	0
5.28458	0
5.28904	0
5.29349	0
5.29795	0
5.30241	0
5.30686	0
5.31132	0
5.31578	0
5.32023	0
5.32469	0
5.32915	0
5.33361	0
5.33806	0
5.34252	0
5.34698	0
5.35143	0
5.35589	0
5.36035	0
5.36481	0
5.36926	0
5.37372	0
5.37818	0
5.38263	0
5.38709	0
5.39155	0
5.396	0
5.40046	0
5.40492	0
5.40938	0
5.41383	0
5.41829	0
5.42275	0
5.42803	0
5.43248	0
5.43694	0
5.4414	0
5.44586	0
5.45031	0
5.45477	0
5.45923	0
5.46368	0
5.46814	0
5.4726	0
5.47705	0
5.48151	0
5.48597	0
5.49043	0
5.49488	0
5.49934	0
5.5038	0
5.50825	0
5.51271	0
5.51717	0
5.52163	0
5.52608	0
5.53054	0
5.535	0
5.53945	0
5.54391	0
5.54837	0
5.55282	0
5.55728	0
5.56174	0
5.5662	0
5.57065	0
5.57511	0
5.57957	0
5.58402	0
5.58848	0
5.59294	0
5.59822	0
5.60267	0
5.60713	0
5.61159	0
5.61604	0
5.6205	0
5.62496	0
5.62942	0
5.63387	0
5.63833	0
5.64279	0
5.64724	0
5.6517	0
5.65616	0
5.66061	0
5.66507	0
5.66953	0
5.67399	0
5.67844	0
5.6829	0
5.68736	0
5.69181	0
5.69627	0
5.70073	0
5.70519	0
5.70964	0
5.7141	0
5.71856	0
5.72301	0
5.72747	0
5.73193	0
5.73638	0
5.74084	0
5.7453	0
5.74976	0
5.75421	0
5.75867	0
5.76313	0
5.76758	0
5.77204	0
5.7765	0
5.78095	0
5.78541	0
5.78987	0
5.79433	0
5.79878	0
5.80324	0
5.8077	0
5.81215	0
5.81661	0
5.82107	0
5.82553	0
5.82998	0
5.83444	0
5.8389	0
5.84335	0
5.84864	0
5.8531	0
5.85755	0
5.86201	0
5.86647	0
5.87092	0
5.87538	0
5.87984	0
5.88429	0
5.88875	0
5.89321	0
5.89767	0
5.90212	0
5.90658	0
5.91104	0
5.91549	0
5.91995	0
5.92441	0
5.92887	0
5.93332	0
5.93778	0
5.94224	0
5.94669	0
5.95115	0
5.95561	0
5.96006	0
5.96452	0
5.96898	0
5.97344	0
5.97789	0
5.98235	0
5.98681	0
5.99126	0
5.99572	0
6.00018	0
6.00464	0
6.00909	0
6.01437	0
6.01883	0
6.02329	0
6.02774	0
6.0322	0
6.03666	0
6.04112	0
6.04557	0
6.05003	0
6.05449	0
6.05894	0
6.0634	0
6.06786	0
6.07231	0
6.07677	0
6.08123	0
6.08569	0
6.09014	0
6.0946	0
6.09906	0
6.10351	0
6.10797	0
6.11243	0
6.11689	0
6.12134	0
6.1258	0
6.13026	0
6.13471	0
6.13917	0
6.14363	0
6.14808	0
6.15254	0
6.157	0
6.16146	0
6.16591	0
6.17037	0
6.17483	0
6.17928	0
6.18374	0
6.1882	0
6.19265	0
6.19711	0
6.20157	0
6.20603	0
6.21048	0
6.21494	0
6.2194	0
6.22385	0
6.22831	0
6.23277	0
6.23723	0
6.24168	0
6.24614	0
6.2506	0
6.25505	0
6.25951	0
6.2648	0
6.26926	0
6.27372	0
6.27817	0
6.28263	0
6.28709	0
6.29154	0
6.296	0
6.30046	0
6.30492	0
6.30937	0
6.31383	0
6.31829	0
6.32274	0
6.3272	0
6.33166	0
6.33612	0
6.34057	0
6.34503	0
6.34949	0
6.35394	0
6.3584	0
6.36286	0
6.36731	0
6.37177	0
6.37623	0
6.38069	0
6.38514	0
6.3896	0
6.39406	0
6.39851	0
6.40297	0
6.40743	0
6.41188	0
6.41634	0
6.4208	0
6.42526	0
6.43054	0
6.435	0
6.43945	0
6.44391	0
6.44837	0
6.45282	0
6.45728	0
6.46174	0
6.4662	0
6.47065	0
6.47511	0
6.47957	0
6.48402	0
6.48848	0
6.49294	0
6.49739	0
6.50185	0
6.50631	0
6.51077	0
6.51522	0
6.51968	0
6.52414	0
6.52859	0
6.53305	0
6.53751	0
6.54197	0
6.54642	0
6.55088	0
6.55534	0
6.55979	0
6.56425	0
6.56871	0
6.57316	0
6.57762	0
6.58208	0
6.58654	0
6.59099	0
6.59545	0
6.59991	0
6.60436	0
6.60882	0
6.61328	0
6.61773	0
6.62219	0
6.62665	0
6.63111	0
6.63556	0
6.64002	0
6.64448	0
6.64893	0
6.65339	0
6.65785	0
6.66231	0
6.66676	0
6.67122	0
6.67568	0
6.68096	0
6.68542	0
6.68988	0
6.69433	0
6.69879	0
6.70325	0
6.70771	0
6.71216	0
6.71662	0
6.72108	0
6.72553	0
6.72999	0
6.73445	0
6.7389	0
6.74336	0
6.74782	0
6.75228	0
6.75673	0
6.76119	0
6.76565	0
6.7701	0
6.77456	0
6.77902	0
6.78347	0
6.78793	0
6.79239	0
6.79685	0
6.8013	0
6.80576	0
6.81022	0
6.81467	0
6.81913	0
6.82359	0
6.82805	0
6.8325	0
6.83696	0
6.84142	0
6.84672	0
6.85118	0
6.85563	0
6.86009	0
6.86455	0
6.869	0
6.87346	0
6.87792	0
6.88238	0
6.88683	0
6.89129	0
6.89575	0
6.9002	0
6.90466	0
6.90912	0
6.91358	0
6.91803	0
6.92249	0
6.92695	0
6.9314	0
6.93586	0
6.94032	0
6.94477	0
6.94923	0
6.95369	0
6.95815	0
6.9626	0
6.96706	0
6.97152	0
6.97597	0
6.98043	0
6.98489	0
6.98934	0
6.9938	0
6.99826	0
7.00272	0
7.00717	0
7.01163	0
7.01609	0
7.02054	0
7.025	0
7.02946	0
7.03392	0
7.03837	0
7.04283	0
7.04729	0
7.05174	0
7.0562	0
7.06066	0
7.06511	0
7.06957	0
7.07403	0
7.07849	0
7.08294	0
7.0874	0
7.09186	0
7.09714	0
7.10159	0
7.10605	0
7.11051	0
7.11497	0
7.11942	0
7.12388	0
7.12834	0
7.13279	0
7.13725	0
7.14171	0
7.14616	0
7.15062	0
7.15508	0
7.15954	0
7.16399	0
7.16845	0
7.17291	0
7.17736	0
7.18182	0
7.18628	0
7.19074	0
7.19519	0
7.19965	0
7.20411	0
7.20856	0
7.21302	0
7.21748	0
7.22193	0
7.22639	0
7.23085	0
7.23531	0
7.23976	0
7.24422	0
7.24868	0
7.25313	0
7.25759	0
7.26288	0
7.26734	0
7.27179	0
7.27625	0
7.28071	0
7.28516	0
7.28962	0
7.29408	0
7.29854	0
7.30299	0
7.30745	0
7.31191	0
7.31636	0
7.32082	0
7.32528	0
7.32974	0
7.33419	0
7.33865	0
7.34311	0
7.34756	0
7.35202	0
7.35648	0
7.36093	0
7.36539	0
7.36985	0
7.37431	0
7.37876	0
7.38322	0
7.38768	0
7.39213	0
7.39659	0
7.40105	0
7.4055	0
7.40996	0
7.41442	0
7.41888	0
7.42333	0
7.42779	0
7.43225	0
7.4367	0
7.44116	0
7.44562	0
7.45008	0
7.45453	0
7.45899	0
7.46345	0
7.4679	0
7.47236	0
7.47682	0
7.48127	0
7.48573	0
7.49019	0
7.49465	0
7.4991	0
7.50356	0
7.50802	0
7.5133	0
7.51775	0
7.52221	0
7.52667	0
7.53113	0
7.53558	0
7.54004	0
7.5445	0
7.54895	0
7.55341	0
7.55787	0
7.56232	0
7.56678	0
7.57124	0
7.5757	0
7.58015	0
7.58461	0
7.58907	0
7.59352	0
7.59798	0
7.60244	0
7.6069	0
7.61135	0
7.61581	0
7.62027	0
7.62472	0
7.62918	0
7.63364	0
7.63809	0
7.64255	0
7.64701	0
7.65147	0
7.65592	0
7.66038	0
7.66484	0
7.66929	0
7.67375	0
7.67904	0
7.6835	0
7.68795	0
7.69241	0
7.69687	0
7.70132	0
7.70578	0
7.71024	0
7.7147	0
7.71915	0
7.72361	0
7.72807	0
7.73252	0
7.73698	0
7.74144	0
7.74589	0
7.75035	0
7.75481	0
7.75927	0
7.76372	0
7.76818	0
7.77264	0
7.77709	0
7.78155	0
7.78601	0
7.79047	0
7.79492	0
7.79938	0
7.80384	0
7.80829	0
7.81275	0
7.81721	0
7.82166	0
7.82612	0
7.83058	0
7.83504	0
7.83949	0
7.84395	0
7.84841	0
7.85286	0
7.85732	0
7.86178	0
7.86624	0
7.87069	0
7.87515	0
7.87961	0
7.88406	0
7.88852	0
7.89298	0
7.89743	0
7.90189	0
7.90635	0
7.91081	0
7.91526	0
7.91972	0
7.92418	0
7.92947	0
7.93393	0
7.93839	0
7.94284	0
7.9473	0
7.95176	0
7.95621	0
7.96067	0
7.96513	0
7.96959	0
7.97404	0
7.9785	0
7.98296	0
7.98741	0
7.99187	0
7.99633	0
8.00078	0
8.00524	0
8.0097	0
8.01416	0
8.01861	0
8.02307	0
8.02753	0
8.03198	0
8.03644	0
8.0409	0
8.04536	0
8.04981	0
8.05427	0
8.05873	0
8.06318	0
8.06764	0
8.0721	0
8.07656	0
8.08101	0
8.08547	0
8.08993	0
8.09522	0
8.09968	0
8.10414	0
8.10859	0
8.11305	0
8.11751	0
8.12196	0
8.12642	0
8.13088	0
8.13533	0
8.13979	0
8.14425	0
8.14871	0
8.15316	0
8.15762	0
8.16208	0
8.16653	0
8.17099	0
8.17545	0
8.1799	0
8.18436	0
8.18882	0
8.19328	0
8.19773	0
8.20219	0
8.20665	0
8.2111	0
8.21556	0
8.22002	0
8.22448	0
8.22893	0
8.23339	0
8.23785	0
8.2423	0
8.24676	0
8.25122	0
8.25567	0
8.26013	0
8.26459	0
8.26905	0
8.2735	0
8.27796	0
8.28242	0
8.28687	0
8.29133	0
8.29579	0
8.30024	0
8.3047	0
8.30916	0
8.31362	0
8.31807	0
8.32253	0
8.32699	0
8.33144	0
8.3359	0
8.34036	0
8.34567	0
8.35012	0
8.35458	0
8.35904	0
8.36349	0
8.36795	0
8.37241	0
8.37687	0
8.38132	0
8.38578	0
8.39024	0
8.39469	0
8.39915	0
8.40361	0
8.40807	0
8.41252	0
8.41698	0
8.42144	0
8.42589	0
8.43035	0
8.43481	0
8.43926	0
8.44372	0
8.44818	0
8.45264	0
8.45709	0
8.46155	0
8.46601	0
8.47046	0
8.47492	0
8.47938	0
8.48384	0
8.48829	0
8.49275	0
8.49721	0
8.50166	0
8.50612	0
8.51145	0
8.51591	0
8.52036	0
8.52482	0
8.52928	0
8.53373	0
8.53819	0
8.54265	0
8.54711	0
8.55156	0
8.55602	0
8.56048	0
8.56493	0
8.56939	0
8.57385	0
8.5783	0
8.58276	0
8.58722	0
8.59168	0
8.59613	0
8.60059	0
8.60505	0
8.6095	0
8.61396	0
8.61842	0
8.62288	0
8.62733	0
8.63179	0
8.63625	0
8.6407	0
8.64516	0
8.64962	0
8.65407	0
8.65853	0
8.66299	0
8.66745	0
8.6719	0
8.67636	0
8.68082	0
8.68527	0
8.68973	0
8.69419	0
8.69865	0
8.7031	0
8.70756	0
8.71202	0
8.71647	0
8.72093	0
8.72539	0
8.72984	0
8.7343	0
8.73876	0
8.74322	0
8.74767	0
8.75213	0
8.75659	0
8.76188	0
8.76634	0
8.77079	0
8.77525	0
8.77971	0
8.78416	0
8.78862	0
8.79308	0
8.79754	0
8.80199	0
8.80645	0
8.81091	0
8.81536	0
8.81982	0
8.82428	0
8.82873	0
8.83319	0
8.83765	0
8.84211	0
8.84656	0
8.85102	0
8.85548	0
8.85993	0
8.86439	0
8.86885	0
8.87331	0
8.87776	0
8.88222	0
8.88668	0
8.89113	0
8.89559	0
8.90005	0
8.9045	0
8.90896	0
8.91342	0
8.91788	0
8.92233	0
8.92679	0
8.93208	0
8.93653	0
8.94099	0
8.94545	0
8.94991	0
8.95436	0
8.95882	0
8.96328	0
[truncated: 24,898 more rows]

## Sheet: Ext. Data Fig. 2 - Blank (C7)
Retention Time (min)	Mass Spectral Intensity (arb)
0.00481858	0
0.0109758	0
0.0154329	0
0.0198898	0
0.024347	0
0.028804	0
0.0332611	0
0.0377183	0
0.0421752	0
0.046632	0
0.0510892	0
0.0555464	0
0.0600033	0
0.0644603	0
0.0689175	0
0.0733745	0
0.0778315	0
0.0822887	0
0.0867457	0
0.0912027	0
0.0964204	0
0.100877	0
0.105334	0
0.109792	0
0.114249	0
0.118705	0
0.123163	0
0.12762	0
0.132077	0
0.136534	0
0.140991	0
0.145448	0
0.149905	0
0.154362	0
0.158819	0
0.163276	0
0.167733	0
0.17219	0
0.176647	0
0.181879	0
0.186336	0
0.190793	0
0.19525	0
0.199707	0
0.204164	0
0.208622	0
0.213078	0
0.217535	0
0.221993	0
0.22645	0
0.230906	0
0.235364	0
0.239821	0
0.244278	0
0.248735	0
0.253192	0
0.257649	0
0.262892	0
0.267349	0
0.271806	0
0.276263	0
0.28072	0
0.285177	0
0.289635	0
0.294092	0
0.298548	0
0.303005	0
0.307463	0
0.311919	0
0.316377	0
0.320834	0
0.325291	0
0.329748	0
0.334205	0
0.338662	0
0.343119	0
0.34838	0
0.352837	0
0.357294	0
0.361751	0
0.366208	0
0.370665	0
0.375122	0
0.379579	0
0.384037	0
0.388493	0
0.392951	0
0.397408	0
0.401865	0
0.406322	0
0.410779	0
0.415236	0
0.419693	0
0.42415	0
0.42941	0
0.433867	0
0.438324	0
0.442781	0
0.447238	0
0.451695	0
0.456152	0
0.46061	0
0.465067	0
0.469524	0
0.47398	0
0.478437	0
0.482894	0
0.487352	0
0.491809	0
0.496266	0
0.500723	0
0.50518	0
0.509637	0
0.514902	0
0.51936	0
0.523817	0
0.528274	0
0.532731	0
0.537188	0
0.541645	0
0.546102	0
0.550559	0
0.555016	0
0.559473	0
0.56393	0
0.568387	0
0.572844	0
0.577301	0
0.581758	0
0.586215	0
0.590672	0
0.595956	0
0.600413	0
0.60487	0
0.609327	0
0.613784	0
0.618241	0
0.622698	0
0.627155	0
0.631612	0
0.636069	0
0.640527	0
0.644984	0
0.64944	0
0.653898	0
0.658355	0
0.662812	0
0.667269	0
0.671726	0
0.676183	0
0.681476	0
0.685932	0
0.690389	0
0.694847	0
0.699304	0
0.703761	0
0.708218	0
0.712675	0
0.717132	0
0.721589	0
0.726046	0
0.730503	0
0.73496	0
0.739417	0
0.743874	0
0.748331	0
0.752788	0
0.757245	0
0.762542	0
0.766999	0
0.771456	0
0.775913	0
0.78037	0
0.784827	0
0.789284	0
0.793741	0
0.798198	0
0.802655	0
0.807112	0
0.811569	0
0.816026	0
0.820483	0
0.82494	0
0.829397	0
0.833854	0
0.838311	0
0.842769	0
0.848044	0
0.852501	0
0.856958	0
0.861415	0
0.865872	0
0.870329	0
0.874786	0
0.879243	0
0.8837	0
0.888157	0
0.892614	0
0.897071	0
0.901528	0
0.905985	0
0.910442	0
0.9149	0
0.919356	0
0.923814	0
0.929097	0
0.933554	0
0.938011	0
0.942469	0
0.946926	0
0.951383	0
0.955839	0
0.960296	0
0.964754	0
0.969211	0
0.973667	0
0.978125	0
0.982582	0
0.987039	0
0.991496	0
0.995953	0
1.00041	0
1.00487	0
1.00932	0
1.01461	0
1.01907	0
1.02353	0
1.02798	0
1.03244	0
1.0369	0
1.04136	0
1.04581	0
1.05027	0
1.05473	0
1.05918	0
1.06364	0
1.0681	0
1.07255	0
1.07701	0
1.08147	0
1.08593	0
1.09038	0
1.09569	0
1.10014	0
1.1046	0
1.10906	0
1.11352	0
1.11797	0
1.12243	0
1.12689	0
1.13134	0
1.1358	0
1.14026	0
1.14472	0
1.14917	0
1.15363	0
1.15809	0
1.16254	0
1.167	0
1.17146	0
1.17591	0
1.18122	0
1.18568	0
1.19014	0
1.19459	0
1.19905	0
1.20351	0
1.20796	0
1.21242	0
1.21688	0
1.22133	0
1.22579	0
1.23025	0
1.23471	0
1.23916	0
1.24362	0
1.24808	0
1.25253	0
1.25699	0
1.26226	0
1.26672	0
1.27118	0
1.27564	0
1.28009	0
1.28455	0
1.28901	0
1.29346	0
1.29792	0
1.30238	0
1.30683	0
1.31129	0
1.31575	0
1.32021	0
1.32466	0
1.32912	0
1.33358	0
1.33803	0
1.34249	0
1.34776	0
1.35222	0
1.35668	0
1.36114	0
1.36559	0
1.37005	0
1.37451	0
1.37896	0
1.38342	0
1.38788	0
1.39234	0
1.39679	0
1.40125	0
1.40571	0
1.41016	0
1.41462	0
1.41908	0
1.42353	0
1.42883	0
1.43329	0
1.43775	0
1.4422	0
1.44666	0
1.45112	0
1.45557	0
1.46003	0
1.46449	0
1.46895	0
1.4734	0
1.47786	0
1.48232	0
1.48677	0
1.49123	0
1.49569	0
1.50014	0
1.5046	0
1.50906	0
1.51437	0
1.51883	0
1.52329	0
1.52774	0
1.5322	0
1.53666	0
1.54111	0
1.54557	0
1.55003	0
1.55449	0
1.55894	0
1.5634	0
1.56786	0
1.57231	0
1.57677	0
1.58123	0
1.58568	0
1.59014	0
1.59544	0
1.5999	0
1.60435	0
1.60881	0
1.61327	0
1.61773	0
1.62218	0
1.62664	0
1.6311	0
1.63555	0
1.64001	0
1.64447	0
1.64892	0
1.65338	0
1.65784	0
1.6623	0
1.66675	0
1.67121	0
1.67567	0
1.68095	0
1.68541	0
1.68986	0
1.69432	0
1.69878	0
1.70323	0
1.70769	0
1.71215	0
1.71661	0
1.72106	0
1.72552	0
1.72998	0
1.73443	0
1.73889	0
1.74335	0
1.74781	0
1.75226	0
1.75672	0
1.76199	0
1.76645	0
1.77091	0
1.77536	0
1.77982	0
1.78428	0
1.78873	0
1.79319	0
1.79765	0
1.80211	0
1.80656	0
1.81102	0
1.81548	0
1.81993	0
1.82439	0
1.82885	0
1.83331	0
1.83776	0
1.84222	0
1.84668	0
1.85113	0
1.85559	0
1.86005	0
1.8645	0
1.86896	0
1.87342	0
1.87788	0
1.88233	0
1.88679	0
1.89125	0
1.8957	0
1.90016	0
1.90462	0
1.90907	0
1.91353	0
1.91799	0
1.92245	0
1.92776	0
1.93221	0
1.93667	0
1.94113	0
1.94558	0
1.95004	0
1.9545	0
1.95896	0
1.96341	0
1.96787	0
1.97233	0
1.97678	0
1.98124	0
1.9857	0
1.99016	0
1.99461	0
1.99907	0
2.00353	0
2.00798	0
2.01329	0
2.01775	0
2.0222	0
2.02666	0
2.03112	0
2.03557	0
2.04003	0
2.04449	0
2.04894	0
2.0534	0
2.05786	0
2.06232	0
2.06677	0
2.07123	0
2.07569	0
2.08014	0
2.0846	0
2.08906	0
2.09435	0
2.09881	0
2.10327	0
2.10772	0
2.11218	0
2.11664	0
2.12109	0
2.12555	0
2.13001	0
2.13446	0
2.13892	0
2.14338	0
2.14784	0
2.15229	0
2.15675	0
2.16121	0
2.16566	0
2.17012	0
2.17458	0
2.17903	0
2.18349	0
2.18795	0
2.19241	0
2.19686	0
2.20132	0
2.20578	0
2.21023	0
2.21469	0
2.21915	0
2.22361	0
2.22806	0
2.23252	0
2.23698	0
2.24143	0
2.24589	0
2.25035	0
2.2548	0
2.25926	0
2.26454	0
2.26899	0
2.27345	0
2.27791	0
2.28236	0
2.28682	0
2.29128	0
2.29574	0
2.30019	0
2.30465	0
2.30911	0
2.31356	0
2.31802	0
2.32248	0
2.32694	0
2.33139	0
2.33585	0
2.34031	0
2.34476	0
2.34922	0
2.35368	0
2.35813	0
2.36259	0
2.36705	0
2.37151	0
2.37596	0
2.38042	0
2.38488	0
2.38933	0
2.39379	0
2.39825	0
2.40271	0
2.40716	0
2.41162	0
2.41608	0
2.42053	0
2.42499	0
2.42945	0
2.4339	0
2.43836	0
2.44282	0
2.44728	0
2.45173	0
2.45619	0
2.46065	0
2.4651	0
2.46956	0
2.47402	0
2.47847	0
2.48293	0
2.48739	0
2.49185	0
2.4963	0
2.50076	0
2.50522	0
2.50967	0
2.51494	0
2.5194	0
2.52386	0
2.52832	0
2.53277	0
2.53723	0
2.54169	0
2.54614	0
2.5506	0
2.55506	0
2.55952	0
2.56397	0
2.56843	0
2.57289	0
2.57734	0
2.5818	0
2.58626	0
2.59071	0
2.59602	0
2.60048	0
2.60493	0
2.60939	0
2.61385	0
2.61831	0
2.62276	0
2.62722	0
2.63168	0
2.63613	0
2.64059	0
2.64505	0
2.64951	0
2.65396	0
2.65842	0
2.66288	0
2.66733	0
2.67179	0
2.67625	0
2.68155	0
2.686	0
2.69046	0
2.69492	0
2.69938	0
2.70383	0
2.70829	0
2.71275	0
2.7172	0
2.72166	0
2.72612	0
2.73057	0
2.73503	0
2.73949	0
2.74395	0
2.7484	0
2.75286	0
2.75732	0
2.76262	0
2.76708	0
2.77154	0
2.77599	0
2.78045	0
2.78491	0
2.78936	0
2.79382	0
2.79828	0
2.80274	0
2.80719	0
2.81165	0
2.81611	0
2.82056	0
2.82502	0
2.82948	0
2.83393	0
2.83839	0
2.84285	0
2.84815	0
2.85261	0
2.85706	0
2.86152	0
2.86598	0
2.87043	0
2.87489	0
2.87935	0
2.8838	0
2.88826	0
2.89272	0
2.89718	0
2.90163	0
2.90609	0
2.91055	0
2.915	0
2.91946	0
2.92392	0
2.92923	0
2.93369	0
2.93814	0
2.9426	0
2.94706	0
2.95151	0
2.95597	0
2.96043	0
2.96488	0
2.96934	0
2.9738	0
2.97826	0
2.98271	0
2.98717	0
2.99163	0
2.99608	0
3.00054	0
3.005	0
3.00945	0
3.01475	0
3.01921	0
3.02367	0
3.02813	0
3.03258	0
3.03704	0
3.0415	0
3.04595	0
3.05041	0
3.05487	0
3.05932	0
3.06378	0
3.06824	0
3.0727	0
3.07715	0
3.08161	0
3.08607	0
3.09052	0
3.09498	0
3.09944	0
3.10389	0
3.10835	0
3.11281	0
3.11727	0
3.12172	0
3.12618	0
3.13064	0
3.13509	0
3.13955	0
3.14401	0
3.14847	0
3.15292	0
3.15738	0
3.16184	0
3.16629	0
3.17075	0
3.17521	0
3.18049	0
3.18495	0
3.18941	0
3.19387	0
3.19832	0
3.20278	0
3.20724	0
3.21169	0
3.21615	0
3.22061	0
3.22506	0
3.22952	0
3.23398	0
3.23844	0
3.24289	0
3.24735	0
3.25181	0
3.25626	0
3.26072	0
3.26518	0
3.26964	0
3.27409	0
3.27855	0
3.28301	0
3.28746	0
3.29192	0
3.29638	0
3.30083	0
3.30529	0
3.30975	0
3.31421	0
3.31866	0
3.32312	0
3.32758	0
3.33203	0
3.33649	0
3.34095	0
3.3454	0
3.34986	0
3.35432	0
3.35878	0
3.36323	0
3.36769	0
3.37215	0
3.3766	0
3.38106	0
3.38552	0
3.38998	0
3.39443	0
3.39889	0
3.40335	0
3.4078	0
3.41226	0
3.41672	0
3.42117	0
3.42563	0
3.43095	0
3.4354	0
3.43986	0
3.44432	0
3.44877	0
3.45323	0
3.45769	0
3.46215	0
3.4666	0
3.47106	0
3.47552	0
3.47997	0
3.48443	0
3.48889	0
3.49335	0
3.4978	0
3.50226	0
3.50672	0
3.51202	0
3.51648	0
3.52093	0
3.52539	0
3.52985	0
3.53431	0
3.53876	0
3.54322	0
3.54768	0
3.55213	0
3.55659	0
3.56105	0
3.5655	0
3.56996	0
3.57442	0
3.57888	0
3.58333	0
3.58779	0
3.59225	0
3.5967	0
3.60116	0
3.60562	0
3.61008	0
3.61453	0
3.61899	0
3.62345	0
3.6279	0
3.63236	0
3.63682	0
3.64127	0
3.64573	0
3.65019	0
3.65465	0
3.6591	0
3.66356	0
3.66802	0
3.67247	0
3.67779	0
3.68225	0
3.68671	0
3.69117	0
3.69562	0
3.70008	0
3.70454	0
3.70899	0
3.71345	0
3.71791	0
3.72236	0
3.72682	0
3.73128	0
3.73574	0
3.74019	0
3.74465	0
3.74911	0
3.75356	0
3.75802	0
3.76248	0
3.76694	0
3.77139	0
3.77585	0
3.78031	0
3.78476	0
3.78922	0
3.79368	0
3.79813	0
3.80259	0
3.80705	0
3.81151	0
3.81596	0
3.82042	0
3.82488	0
3.82933	0
3.83379	0
3.83825	0
3.8427	0
3.84716	0
3.85162	0
3.85608	0
3.86053	0
3.86499	0
3.86945	0
3.8739	0
3.87836	0
3.88282	0
3.88728	0
3.89173	0
3.89619	0
3.90065	0
3.9051	0
3.90956	0
3.91402	0
3.91847	0
3.92293	0
3.92823	0
3.93269	0
3.93715	0
3.94161	0
3.94606	0
3.95052	0
3.95498	0
3.95943	0
3.96389	0
3.96835	0
3.97281	0
3.97726	0
3.98172	0
3.98618	0
3.99063	0
3.99509	0
3.99955	0
4.004	0
4.00846	0
4.01292	0
4.01738	0
4.02183	0
4.02629	0
4.03075	0
4.0352	0
4.03966	0
4.04412	0
4.04858	0
4.05303	0
4.05749	0
4.06195	0
4.0664	0
4.07086	0
4.07532	0
4.07977	0
4.08423	0
4.08869	0
4.09315	0
4.09845	0
4.1029	0
4.10736	0
4.11182	0
4.11627	0
4.12073	0
4.12519	0
4.12965	0
4.1341	0
4.13856	0
4.14302	0
4.14747	0
4.15193	0
4.15639	0
4.16085	0
4.1653	0
4.16976	0
4.17422	0
4.17952	0
4.18397	0
4.18843	0
4.19289	0
4.19734	0
4.2018	0
4.20626	0
4.21072	0
4.21517	0
4.21963	0
4.22409	0
4.22854	0
4.233	0
4.23746	0
4.24191	0
4.24637	0
4.25083	0
4.25529	0
4.25974	0
4.2642	0
4.26866	0
4.27311	0
4.27757	0
4.28203	0
4.28648	0
4.29094	0
4.2954	0
4.29986	0
4.30431	0
4.30877	0
4.31323	0
4.31768	0
4.32214	0
4.3266	0
4.33106	0
4.33551	0
4.33997	0
4.34526	0
4.34971	0
4.35417	0
4.35863	0
4.36309	0
4.36754	0
4.372	0
4.37646	0
4.38091	0
4.38537	0
4.38983	0
4.39428	0
4.39874	0
4.4032	0
4.40766	0
4.41211	0
4.41657	0
4.42103	0
4.42548	0
4.42994	0
4.4344	0
4.43886	0
4.44331	0
4.44777	0
4.45223	0
4.45668	0
4.46114	0
4.4656	0
4.47005	0
4.47451	0
4.47897	0
4.48343	0
4.48788	0
4.49234	0
4.4968	0
4.50125	0
4.50571	0
4.51017	0
4.51462	0
4.51908	0
4.52354	0
4.528	0
4.53245	0
4.53691	0
4.54137	0
4.54582	0
4.55028	0
4.55474	0
4.5592	0
4.56365	0
4.56811	0
4.57257	0
4.57702	0
4.58148	0
4.58594	0
4.59039	0
4.59569	0
4.60015	0
4.6046	0
4.60906	0
4.61352	0
4.61797	0
4.62243	0
4.62689	0
4.63135	0
4.6358	0
4.64026	0
4.64472	0
4.64917	0
4.65363	0
4.65809	0
4.66255	0
4.667	0
4.67146	0
4.67592	0
4.68037	0
4.68483	0
4.68929	0
4.69374	0
4.6982	0
4.70266	0
4.70712	0
4.71157	0
4.71603	0
4.72049	0
4.72494	0
4.7294	0
4.73386	0
4.73832	0
4.74277	0
4.74723	0
4.75169	0
4.75614	0
4.76142	0
4.76588	0
4.77033	0
4.77479	0
4.77925	0
4.7837	0
4.78816	0
4.79262	0
4.79708	0
4.80153	0
4.80599	0
4.81045	0
4.8149	0
4.81936	0
4.82382	0
4.82827	0
4.83273	0
4.83719	0
4.84165	0
4.8461	0
4.85056	0
4.85502	0
4.85947	0
4.86393	0
4.86839	0
4.87285	0
4.8773	0
4.88176	0
4.88622	0
4.89067	0
4.89513	0
4.89959	0
4.90404	0
4.9085	0
4.91296	0
4.91742	0
4.92187	0
4.92633	0
4.93079	0
4.93524	0
4.9397	0
4.94416	0
4.94861	0
4.95307	0
4.95753	0
4.96199	0
4.96644	0
4.9709	0
4.97536	0
4.97981	0
4.98427	0
4.98873	0
4.99319	0
4.99764	0
5.0021	0
5.00656	0
5.01185	0
5.0163	0
5.02076	0
5.02522	0
5.02967	0
5.03413	0
5.03859	0
5.04305	0
5.0475	0
5.05196	0
5.05642	0
5.06087	0
5.06533	0
5.06979	0
5.07424	0
5.0787	0
5.08316	0
5.08762	0
5.09207	0
5.09653	0
5.10099	0
5.10544	0
5.1099	0
5.11436	0
5.11882	0
5.12327	0
5.12773	0
5.13219	0
5.13664	0
5.1411	0
5.14556	0
5.15001	0
5.15447	0
5.15893	0
5.16339	0
5.16784	0
5.1723	0
5.17676	0
5.18207	0
5.18652	0
5.19098	0
5.19544	0
5.19989	0
5.20435	0
5.20881	0
5.21327	0
5.21772	0
5.22218	0
5.22664	0
5.23109	0
5.23555	0
5.24001	0
5.24447	0
5.24892	0
5.25338	0
5.25784	0
5.26229	0
5.26675	0
5.27121	0
5.27566	0
5.28012	0
5.28458	0
5.28904	0
5.29349	0
5.29795	0
5.30241	0
5.30686	0
5.31132	0
5.31578	0
5.32023	0
5.32469	0
5.32915	0
5.33361	0
5.33806	0
5.34252	0
5.34698	0
5.35143	0
5.35589	0
5.36035	0
5.36481	0
5.36926	0
5.37372	0
5.37818	0
5.38263	0
5.38709	0
5.39155	0
5.396	0
5.40046	0
5.40492	0
5.40938	0
5.41383	0
5.41829	0
5.42275	0
5.42803	0
5.43248	0
5.43694	0
5.4414	0
5.44586	0
5.45031	0
5.45477	0
5.45923	0
5.46368	0
5.46814	0
5.4726	0
5.47705	0
5.48151	0
5.48597	0
5.49043	0
5.49488	0
5.49934	0
5.5038	0
5.50825	0
5.51271	0
5.51717	0
5.52163	0
5.52608	0
5.53054	0
5.535	0
5.53945	0
5.54391	0
5.54837	0
5.55282	0
5.55728	0
5.56174	0
5.5662	0
5.57065	0
5.57511	0
5.57957	0
5.58402	0
5.58848	0
5.59294	0
5.59822	0
5.60267	0
5.60713	0
5.61159	0
5.61604	0
5.6205	0
5.62496	0
5.62942	0
5.63387	0
5.63833	0
5.64279	0
5.64724	0
5.6517	0
5.65616	0
5.66061	0
5.66507	0
5.66953	0
5.67399	0
5.67844	0
5.6829	0
5.68736	0
5.69181	0
5.69627	0
5.70073	0
5.70519	0
5.70964	0
5.7141	0
5.71856	0
5.72301	0
5.72747	0
5.73193	0
5.73638	0
5.74084	0
5.7453	0
5.74976	0
5.75421	0
5.75867	0
5.76313	0
5.76758	0
5.77204	0
5.7765	0
5.78095	0
5.78541	0
5.78987	0
5.79433	0
5.79878	0
5.80324	0
5.8077	0
5.81215	0
5.81661	0
5.82107	0
5.82553	0
5.82998	0
5.83444	0
5.8389	0
5.84335	0
5.84864	0
5.8531	0
5.85755	0
5.86201	0
5.86647	0
5.87092	0
5.87538	0
5.87984	0
5.88429	0
5.88875	0
5.89321	0
5.89767	0
5.90212	0
5.90658	0
5.91104	0
5.91549	0
5.91995	0
5.92441	0
5.92887	0
5.93332	0
5.93778	0
5.94224	0
5.94669	0
5.95115	0
5.95561	0
5.96006	0
5.96452	0
5.96898	0
5.97344	0
5.97789	0
5.98235	0
5.98681	0
5.99126	0
5.99572	0
6.00018	0
6.00464	0
6.00909	0
6.01437	0
6.01883	0
6.02329	0
6.02774	0
6.0322	0
6.03666	0
6.04112	0
6.04557	0
6.05003	0
6.05449	0
6.05894	0
6.0634	0
6.06786	0
6.07231	0
6.07677	0
6.08123	0
6.08569	0
6.09014	0
6.0946	0
6.09906	0
6.10351	0
6.10797	0
6.11243	0
6.11689	0
6.12134	0
6.1258	0
6.13026	0
6.13471	0
6.13917	0
6.14363	0
6.14808	0
6.15254	0
6.157	0
6.16146	0
6.16591	0
6.17037	0
6.17483	0
6.17928	0
6.18374	0
6.1882	0
6.19265	0
6.19711	0
6.20157	0
6.20603	0
6.21048	0
6.21494	0
6.2194	0
6.22385	0
6.22831	0
6.23277	0
6.23723	0
6.24168	0
6.24614	0
6.2506	0
6.25505	0
6.25951	0
6.2648	0
6.26926	0
6.27372	0
6.27817	0
6.28263	0
6.28709	0
6.29154	0
6.296	0
6.30046	0
6.30492	0
6.30937	0
6.31383	0
6.31829	0
6.32274	0
6.3272	0
6.33166	0
6.33612	0
6.34057	0
6.34503	0
6.34949	0
6.35394	0
6.3584	0
6.36286	0
6.36731	0
6.37177	0
6.37623	0
6.38069	0
6.38514	0
6.3896	0
6.39406	0
6.39851	0
6.40297	0
6.40743	0
6.41188	0
6.41634	0
6.4208	0
6.42526	0
6.43054	0
6.435	0
6.43945	0
6.44391	0
6.44837	0
6.45282	0
6.45728	0
6.46174	0
6.4662	0
6.47065	0
6.47511	0
6.47957	0
6.48402	0
6.48848	0
6.49294	0
6.49739	0
6.50185	0
6.50631	0
6.51077	0
6.51522	0
6.51968	0
6.52414	0
6.52859	0
6.53305	0
6.53751	0
6.54197	0
6.54642	0
6.55088	0
6.55534	0
6.55979	0
6.56425	0
6.56871	0
6.57316	0
6.57762	0
6.58208	0
6.58654	0
6.59099	0
6.59545	0
6.59991	0
6.60436	0
6.60882	0
6.61328	0
6.61773	0
6.62219	0
6.62665	0
6.63111	0
6.63556	0
6.64002	0
6.64448	0
6.64893	0
6.65339	0
6.65785	0
6.66231	0
6.66676	0
6.67122	0
6.67568	0
6.68096	0
6.68542	0
6.68988	0
6.69433	0
6.69879	0
6.70325	0
6.70771	0
6.71216	0
6.71662	0
6.72108	0
6.72553	0
6.72999	0
6.73445	0
6.7389	0
6.74336	0
6.74782	0
6.75228	0
6.75673	0
6.76119	0
6.76565	0
6.7701	0
6.77456	0
6.77902	0
6.78347	0
6.78793	0
6.79239	0
6.79685	0
6.8013	0
6.80576	0
6.81022	0
6.81467	0
6.81913	0
6.82359	0
6.82805	0
6.8325	0
6.83696	0
6.84142	0
6.84672	0
6.85118	0
6.85563	0
6.86009	0
6.86455	0
6.869	0
6.87346	0
6.87792	0
6.88238	0
6.88683	0
6.89129	0
6.89575	0
6.9002	0
6.90466	0
6.90912	0
6.91358	0
6.91803	0
6.92249	0
6.92695	0
6.9314	0
6.93586	0
6.94032	0
6.94477	0
6.94923	0
6.95369	0
6.95815	0
6.9626	0
6.96706	0
6.97152	0
6.97597	0
6.98043	0
6.98489	0
6.98934	0
6.9938	0
6.99826	0
7.00272	0
7.00717	0
7.01163	0
7.01609	0
7.02054	0
7.025	0
7.02946	0
7.03392	0
7.03837	0
7.04283	0
7.04729	0
7.05174	0
7.0562	0
7.06066	0
7.06511	0
7.06957	0
7.07403	0
7.07849	0
7.08294	0
7.0874	0
7.09186	0
7.09714	0
7.10159	0
7.10605	0
7.11051	0
7.11497	0
7.11942	0
7.12388	0
7.12834	0
7.13279	0
7.13725	0
7.14171	0
7.14616	0
7.15062	0
7.15508	0
7.15954	0
7.16399	0
7.16845	0
7.17291	0
7.17736	0
7.18182	0
7.18628	0
7.19074	0
7.19519	0
7.19965	0
7.20411	0
7.20856	0
7.21302	0
7.21748	0
7.22193	0
7.22639	0
7.23085	0
7.23531	0
7.23976	0
7.24422	0
7.24868	0
7.25313	0
7.25759	0
7.26288	0
7.26734	0
7.27179	0
7.27625	0
7.28071	0
7.28516	0
7.28962	0
7.29408	0
7.29854	0
7.30299	0
7.30745	0
7.31191	0
7.31636	0
7.32082	0
7.32528	0
7.32974	0
7.33419	0
7.33865	0
7.34311	0
7.34756	0
7.35202	0
7.35648	0
7.36093	0
7.36539	0
7.36985	0
7.37431	0
7.37876	0
7.38322	0
7.38768	0
7.39213	0
7.39659	0
7.40105	0
7.4055	0
7.40996	0
7.41442	0
7.41888	0
7.42333	0
7.42779	0
7.43225	0
7.4367	0
7.44116	0
7.44562	0
7.45008	0
7.45453	0
7.45899	0
7.46345	0
7.4679	0
7.47236	0
7.47682	0
7.48127	0
7.48573	0
7.49019	0
7.49465	0
7.4991	0
7.50356	0
7.50802	0
7.5133	0
7.51775	0
7.52221	0
7.52667	0
7.53113	0
7.53558	0
7.54004	0
7.5445	0
7.54895	0
7.55341	0
7.55787	0
7.56232	0
7.56678	0
7.57124	0
7.5757	0
7.58015	0
7.58461	0
7.58907	0
7.59352	0
7.59798	0
7.60244	0
7.6069	0
7.61135	0
7.61581	0
7.62027	0
7.62472	0
7.62918	0
7.63364	0
7.63809	0
7.64255	0
7.64701	0
7.65147	0
7.65592	0
7.66038	0
7.66484	0
7.66929	0
7.67375	0
7.67904	0
7.6835	0
7.68795	0
7.69241	0
7.69687	0
7.70132	0
7.70578	0
7.71024	0
7.7147	0
7.71915	0
7.72361	0
7.72807	0
7.73252	0
7.73698	0
7.74144	0
7.74589	0
7.75035	0
7.75481	0
7.75927	0
7.76372	0
7.76818	0
7.77264	0
7.77709	0
7.78155	0
7.78601	0
7.79047	0
7.79492	0
7.79938	0
7.80384	0
7.80829	0
7.81275	0
7.81721	0
7.82166	0
7.82612	0
7.83058	0
7.83504	0
7.83949	0
7.84395	0
7.84841	0
7.85286	0
7.85732	0
7.86178	0
7.86624	0
7.87069	0
7.87515	0
7.87961	0
7.88406	0
7.88852	0
7.89298	0
7.89743	0
7.90189	0
7.90635	0
7.91081	0
7.91526	0
7.91972	0
7.92418	0
7.92947	0
7.93393	0
7.93839	0
7.94284	0
7.9473	0
7.95176	0
7.95621	0
7.96067	0
7.96513	0
7.96959	0
7.97404	0
7.9785	0
7.98296	0
7.98741	0
7.99187	0
7.99633	0
8.00078	0
8.00524	0
8.0097	0
8.01416	0
8.01861	0
8.02307	0
8.02753	0
8.03198	0
8.03644	0
8.0409	0
8.04536	0
8.04981	0
8.05427	0
8.05873	0
8.06318	0
8.06764	0
8.0721	0
8.07656	0
8.08101	0
8.08547	0
8.08993	0
8.09522	0
8.09968	0
8.10414	0
8.10859	0
8.11305	0
8.11751	0
8.12196	0
8.12642	0
8.13088	0
8.13533	0
8.13979	0
8.14425	0
8.14871	0
8.15316	0
8.15762	0
8.16208	0
8.16653	0
8.17099	0
8.17545	0
8.1799	0
8.18436	0
8.18882	0
8.19328	0
8.19773	0
8.20219	0
8.20665	0
8.2111	0
8.21556	0
8.22002	0
8.22448	0
8.22893	0
8.23339	0
8.23785	0
8.2423	0
8.24676	0
8.25122	0
8.25567	0
8.26013	0
8.26459	0
8.26905	0
8.2735	0
8.27796	0
8.28242	0
8.28687	0
8.29133	0
8.29579	0
8.30024	0
8.3047	0
8.30916	0
8.31362	0
8.31807	0
8.32253	0
8.32699	0
8.33144	0
8.3359	0
8.34036	0
8.34567	0
8.35012	0
8.35458	0
8.35904	0
8.36349	0
8.36795	0
8.37241	0
8.37687	0
8.38132	0
8.38578	0
8.39024	0
8.39469	0
8.39915	0
8.40361	0
8.40807	0
8.41252	0
8.41698	0
8.42144	0
8.42589	0
8.43035	0
8.43481	0
8.43926	0
8.44372	0
8.44818	0
8.45264	0
8.45709	0
8.46155	0
8.46601	0
8.47046	0
8.47492	0
8.47938	0
8.48384	0
8.48829	0
8.49275	0
8.49721	0
8.50166	0
8.50612	0
8.51145	0
8.51591	0
8.52036	0
8.52482	0
8.52928	0
8.53373	0
8.53819	0
8.54265	0
8.54711	0
8.55156	0
8.55602	0
8.56048	0
8.56493	0
8.56939	0
8.57385	0
8.5783	0
8.58276	0
8.58722	0
8.59168	0
8.59613	0
8.60059	0
8.60505	0
8.6095	0
8.61396	0
8.61842	0
8.62288	0
8.62733	0
8.63179	0
8.63625	0
8.6407	0
8.64516	0
8.64962	0
8.65407	0
8.65853	0
8.66299	0
8.66745	0
8.6719	0
8.67636	0
8.68082	0
8.68527	0
8.68973	0
8.69419	0
8.69865	0
8.7031	0
8.70756	0
8.71202	0
8.71647	0
8.72093	0
8.72539	0
8.72984	0
8.7343	0
8.73876	0
8.74322	0
8.74767	0
8.75213	0
8.75659	0
8.76188	0
8.76634	0
8.77079	0
8.77525	0
8.77971	0
8.78416	0
8.78862	0
8.79308	0
8.79754	0
8.80199	0
8.80645	0
8.81091	0
8.81536	0
8.81982	0
8.82428	0
8.82873	0
8.83319	0
8.83765	0
8.84211	0
8.84656	0
8.85102	0
8.85548	0
8.85993	0
8.86439	0
8.86885	0
8.87331	0
8.87776	0
8.88222	0
8.88668	0
8.89113	0
8.89559	0
8.90005	0
8.9045	0
8.90896	0
8.91342	0
8.91788	0
8.92233	0
8.92679	0
8.93208	0
8.93653	0
8.94099	0
8.94545	0
8.94991	0
8.95436	0
8.95882	0
8.96328	0
[truncated: 24,898 more rows]

## Sheet: Ext. Data Fig. 2 - Blank (C8)
Retention Time (min)	Mass Spectral Intensity (arb)
0.00481858	0
0.0109758	0
0.0154329	0
0.0198898	0
0.024347	0
0.028804	0
0.0332611	0
0.0377183	0
0.0421752	0
0.046632	0
0.0510892	0
0.0555464	0
0.0600033	0
0.0644603	0
0.0689175	0
0.0733745	0
0.0778315	0
0.0822887	0
0.0867457	0
0.0912027	0
0.0964204	0
0.100877	0
0.105334	0
0.109792	0
0.114249	0
0.118705	0
0.123163	0
0.12762	0
0.132077	0
0.136534	0
0.140991	0
0.145448	0
0.149905	0
0.154362	0
0.158819	0
0.163276	0
0.167733	0
0.17219	0
0.176647	0
0.181879	0
0.186336	0
0.190793	0
0.19525	0
0.199707	0
0.204164	0
0.208622	0
0.213078	0
0.217535	0
0.221993	0
0.22645	0
0.230906	0
0.235364	0
0.239821	0
0.244278	0
0.248735	0
0.253192	0
0.257649	0
0.262892	0
0.267349	0
0.271806	0
0.276263	0
0.28072	0
0.285177	0
0.289635	0
0.294092	0
0.298548	0
0.303005	0
0.307463	0
0.311919	0
0.316377	0
0.320834	0
0.325291	0
0.329748	0
0.334205	0
0.338662	0
0.343119	0
0.34838	0
0.352837	0
0.357294	0
0.361751	0
0.366208	0
0.370665	0
0.375122	0
0.379579	0
0.384037	0
0.388493	0
0.392951	0
0.397408	0
0.401865	0
0.406322	0
0.410779	0
0.415236	0
0.419693	0
0.42415	0
0.42941	0
0.433867	0
0.438324	0
0.442781	0
0.447238	0
0.451695	0
0.456152	0
0.46061	0
0.465067	0
0.469524	0
0.47398	0
0.478437	0
0.482894	0
0.487352	0
0.491809	0
0.496266	0
0.500723	0
0.50518	0
0.509637	0
0.514902	0
0.51936	0
0.523817	0
0.528274	0
0.532731	0
0.537188	0
0.541645	0
0.546102	0
0.550559	0
0.555016	0
0.559473	0
0.56393	0
0.568387	0
0.572844	0
0.577301	0
0.581758	0
0.586215	0
0.590672	0
0.595956	0
0.600413	0
0.60487	0
0.609327	0
0.613784	0
0.618241	0
0.622698	0
0.627155	0
0.631612	0
0.636069	0
0.640527	0
0.644984	0
0.64944	0
0.653898	0
0.658355	0
0.662812	0
0.667269	0
0.671726	0
0.676183	0
0.681476	0
0.685932	0
0.690389	0
0.694847	0
0.699304	0
0.703761	0
0.708218	0
0.712675	0
0.717132	0
0.721589	0
0.726046	0
0.730503	0
0.73496	0
0.739417	0
0.743874	0
0.748331	0
0.752788	0
0.757245	0
0.762542	0
0.766999	0
0.771456	0
0.775913	0
0.78037	0
0.784827	0
0.789284	0
0.793741	0
0.798198	0
0.802655	0
0.807112	0
0.811569	0
0.816026	0
0.820483	0
0.82494	0
0.829397	0
0.833854	0
0.838311	0
0.842769	0
0.848044	0
0.852501	0
0.856958	0
0.861415	0
0.865872	0
0.870329	0
0.874786	0
0.879243	0
0.8837	0
0.888157	0
0.892614	0
0.897071	0
0.901528	0
0.905985	0
0.910442	0
0.9149	0
0.919356	0
0.923814	0
0.929097	0
0.933554	0
0.938011	0
0.942469	0
0.946926	0
0.951383	0
0.955839	0
0.960296	0
0.964754	0
0.969211	0
0.973667	0
0.978125	0
0.982582	0
0.987039	0
0.991496	0
0.995953	0
1.00041	0
1.00487	0
1.00932	0
1.01461	0
1.01907	0
1.02353	0
1.02798	0
1.03244	0
1.0369	0
1.04136	0
1.04581	0
1.05027	0
1.05473	0
1.05918	0
1.06364	0
1.0681	0
1.07255	0
1.07701	0
1.08147	0
1.08593	0
1.09038	0
1.09569	0
1.10014	0
1.1046	0
1.10906	0
1.11352	0
1.11797	0
1.12243	0
1.12689	0
1.13134	0
1.1358	0
1.14026	0
1.14472	0
1.14917	0
1.15363	0
1.15809	0
1.16254	0
1.167	0
1.17146	0
1.17591	0
1.18122	0
1.18568	0
1.19014	0
1.19459	0
1.19905	0
1.20351	0
1.20796	0
1.21242	0
1.21688	0
1.22133	0
1.22579	0
1.23025	0
1.23471	0
1.23916	0
1.24362	0
1.24808	0
1.25253	0
1.25699	0
1.26226	0
1.26672	0
1.27118	0
1.27564	0
1.28009	0
1.28455	0
1.28901	0
1.29346	0
1.29792	0
1.30238	0
1.30683	0
1.31129	0
1.31575	0
1.32021	0
1.32466	0
1.32912	0
1.33358	0
1.33803	0
1.34249	0
1.34776	0
1.35222	0
1.35668	0
1.36114	0
1.36559	0
1.37005	0
1.37451	0
1.37896	0
1.38342	0
1.38788	0
1.39234	0
1.39679	0
1.40125	0
1.40571	0
1.41016	0
1.41462	0
1.41908	0
1.42353	0
1.42883	0
1.43329	0
1.43775	0
1.4422	0
1.44666	0
1.45112	0
1.45557	0
1.46003	0
1.46449	0
1.46895	0
1.4734	0
1.47786	0
1.48232	0
1.48677	0
1.49123	0
1.49569	0
1.50014	0
1.5046	0
1.50906	0
1.51437	0
1.51883	0
1.52329	0
1.52774	0
1.5322	0
1.53666	0
1.54111	0
1.54557	0
1.55003	0
1.55449	0
1.55894	0
1.5634	0
1.56786	0
1.57231	0
1.57677	0
1.58123	0
1.58568	0
1.59014	0
1.59544	0
1.5999	0
1.60435	0
1.60881	0
1.61327	0
1.61773	0
1.62218	0
1.62664	0
1.6311	0
1.63555	0
1.64001	0
1.64447	0
1.64892	0
1.65338	0
1.65784	0
1.6623	0
1.66675	0
1.67121	0
1.67567	0
1.68095	0
1.68541	0
1.68986	0
1.69432	0
1.69878	0
1.70323	0
1.70769	0
1.71215	0
1.71661	0
1.72106	0
1.72552	0
1.72998	0
1.73443	0
1.73889	0
1.74335	0
1.74781	0
1.75226	0
1.75672	0
1.76199	0
1.76645	0
1.77091	0
1.77536	0
1.77982	0
1.78428	0
1.78873	0
1.79319	0
1.79765	0
1.80211	0
1.80656	0
1.81102	0
1.81548	0
1.81993	0
1.82439	0
1.82885	0
1.83331	0
1.83776	0
1.84222	0
1.84668	0
1.85113	0
1.85559	0
1.86005	0
1.8645	0
1.86896	0
1.87342	0
1.87788	0
1.88233	0
1.88679	0
1.89125	0
1.8957	0
1.90016	0
1.90462	0
1.90907	0
1.91353	0
1.91799	0
1.92245	0
1.92776	0
1.93221	0
1.93667	0
1.94113	0
1.94558	0
1.95004	0
1.9545	0
1.95896	0
1.96341	0
1.96787	0
1.97233	0
1.97678	0
1.98124	0
1.9857	0
1.99016	0
1.99461	0
1.99907	0
2.00353	0
2.00798	0
2.01329	0
2.01775	0
2.0222	0
2.02666	0
2.03112	0
2.03557	0
2.04003	0
2.04449	0
2.04894	0
2.0534	0
2.05786	0
2.06232	0
2.06677	0
2.07123	0
2.07569	0
2.08014	0
2.0846	0
2.08906	0
2.09435	0
2.09881	0
2.10327	0
2.10772	0
2.11218	0
2.11664	0
2.12109	0
2.12555	0
2.13001	0
2.13446	0
2.13892	0
2.14338	0
2.14784	0
2.15229	0
2.15675	0
2.16121	0
2.16566	0
2.17012	0
2.17458	0
2.17903	0
2.18349	0
2.18795	0
2.19241	0
2.19686	0
2.20132	0
2.20578	0
2.21023	0
2.21469	0
2.21915	0
2.22361	0
2.22806	0
2.23252	0
2.23698	0
2.24143	0
2.24589	0
2.25035	0
2.2548	0
2.25926	0
2.26454	0
2.26899	0
2.27345	0
2.27791	0
2.28236	0
2.28682	0
2.29128	0
2.29574	0
2.30019	0
2.30465	0
2.30911	0
2.31356	0
2.31802	0
2.32248	0
2.32694	0
2.33139	0
2.33585	0
2.34031	0
2.34476	0
2.34922	0
2.35368	0
2.35813	0
2.36259	0
2.36705	0
2.37151	0
2.37596	0
2.38042	0
2.38488	0
2.38933	0
2.39379	0
2.39825	0
2.40271	0
2.40716	0
2.41162	0
2.41608	0
2.42053	0
2.42499	0
2.42945	0
2.4339	0
2.43836	0
2.44282	0
2.44728	0
2.45173	0
2.45619	0
2.46065	0
2.4651	0
2.46956	0
2.47402	0
2.47847	0
2.48293	0
2.48739	0
2.49185	0
2.4963	0
2.50076	0
2.50522	0
2.50967	0
2.51494	0
2.5194	0
2.52386	0
2.52832	0
2.53277	0
2.53723	0
2.54169	0
2.54614	0
2.5506	0
2.55506	0
2.55952	0
2.56397	0
2.56843	0
2.57289	0
2.57734	0
2.5818	0
2.58626	0
2.59071	0
2.59602	0
2.60048	0
2.60493	0
2.60939	0
2.61385	0
2.61831	0
2.62276	0
2.62722	0
2.63168	0
2.63613	0
2.64059	0
2.64505	0
2.64951	0
2.65396	0
2.65842	0
2.66288	0
2.66733	0
2.67179	0
2.67625	0
2.68155	0
2.686	0
2.69046	0
2.69492	0
2.69938	0
2.70383	0
2.70829	0
2.71275	0
2.7172	0
2.72166	0
2.72612	0
2.73057	0
2.73503	0
2.73949	0
2.74395	0
2.7484	0
2.75286	0
2.75732	0
2.76262	0
2.76708	0
2.77154	0
2.77599	0
2.78045	0
2.78491	0
2.78936	0
2.79382	0
2.79828	0
2.80274	0
2.80719	0
2.81165	0
2.81611	0
2.82056	0
2.82502	0
2.82948	0
2.83393	0
2.83839	0
2.84285	0
2.84815	0
2.85261	0
2.85706	0
2.86152	0
2.86598	0
2.87043	0
2.87489	0
2.87935	0
2.8838	0
2.88826	0
2.89272	0
2.89718	0
2.90163	0
2.90609	0
2.91055	0
2.915	0
2.91946	0
2.92392	0
2.92923	0
2.93369	0
2.93814	0
2.9426	0
2.94706	0
2.95151	0
2.95597	0
2.96043	0
2.96488	0
2.96934	0
2.9738	0
2.97826	0
2.98271	0
2.98717	0
2.99163	0
2.99608	0
3.00054	0
3.005	0
3.00945	0
3.01475	0
3.01921	0
3.02367	0
3.02813	0
3.03258	0
3.03704	0
3.0415	0
3.04595	0
3.05041	0
3.05487	0
3.05932	0
3.06378	0
3.06824	0
3.0727	0
3.07715	0
3.08161	0
3.08607	0
3.09052	0
3.09498	0
3.09944	0
3.10389	0
3.10835	0
3.11281	0
3.11727	0
3.12172	0
3.12618	0
3.13064	0
3.13509	0
3.13955	0
3.14401	0
3.14847	0
3.15292	0
3.15738	0
3.16184	0
3.16629	0
3.17075	0
3.17521	0
3.18049	0
3.18495	0
3.18941	0
3.19387	0
3.19832	0
3.20278	0
3.20724	0
3.21169	0
3.21615	0
3.22061	0
3.22506	0
3.22952	0
3.23398	0
3.23844	0
3.24289	0
3.24735	0
3.25181	0
3.25626	0
3.26072	0
3.26518	0
3.26964	0
3.27409	0
3.27855	0
3.28301	0
3.28746	0
3.29192	0
3.29638	0
3.30083	0
3.30529	0
3.30975	0
3.31421	0
3.31866	0
3.32312	0
3.32758	0
3.33203	0
3.33649	0
3.34095	0
3.3454	0
3.34986	0
3.35432	0
3.35878	0
3.36323	0
3.36769	0
3.37215	0
3.3766	0
3.38106	0
3.38552	0
3.38998	0
3.39443	0
3.39889	0
3.40335	0
3.4078	0
3.41226	0
3.41672	0
3.42117	0
3.42563	0
3.43095	0
3.4354	0
3.43986	0
3.44432	0
3.44877	0
3.45323	0
3.45769	0
3.46215	0
3.4666	0
3.47106	0
3.47552	0
3.47997	0
3.48443	0
3.48889	0
3.49335	0
3.4978	0
3.50226	0
3.50672	0
3.51202	0
3.51648	0
3.52093	0
3.52539	0
3.52985	0
3.53431	0
3.53876	0
3.54322	0
3.54768	0
3.55213	0
3.55659	0
3.56105	0
3.5655	0
3.56996	0
3.57442	0
3.57888	0
3.58333	0
3.58779	0
3.59225	0
3.5967	0
3.60116	0
3.60562	0
3.61008	0
3.61453	0
3.61899	0
3.62345	0
3.6279	0
3.63236	0
3.63682	0
3.64127	0
3.64573	0
3.65019	0
3.65465	0
3.6591	0
3.66356	0
3.66802	0
3.67247	0
3.67779	0
3.68225	0
3.68671	0
3.69117	0
3.69562	0
3.70008	0
3.70454	0
3.70899	0
3.71345	0
3.71791	0
3.72236	0
3.72682	0
3.73128	0
3.73574	0
3.74019	0
3.74465	0
3.74911	0
3.75356	0
3.75802	0
3.76248	0
3.76694	0
3.77139	0
3.77585	0
3.78031	0
3.78476	0
3.78922	0
3.79368	0
3.79813	0
3.80259	0
3.80705	0
3.81151	0
3.81596	0
3.82042	0
3.82488	0
3.82933	0
3.83379	0
3.83825	0
3.8427	0
3.84716	0
3.85162	0
3.85608	0
3.86053	0
3.86499	0
3.86945	0
3.8739	0
3.87836	0
3.88282	0
3.88728	0
3.89173	0
3.89619	0
3.90065	0
3.9051	0
3.90956	0
3.91402	0
3.91847	0
3.92293	0
3.92823	0
3.93269	0
3.93715	0
3.94161	0
3.94606	0
3.95052	0
3.95498	0
3.95943	0
3.96389	0
3.96835	0
3.97281	0
3.97726	0
3.98172	0
3.98618	0
3.99063	0
3.99509	0
3.99955	0
4.004	0
4.00846	0
4.01292	0
4.01738	0
4.02183	0
4.02629	0
4.03075	0
4.0352	0
4.03966	0
4.04412	0
4.04858	0
4.05303	0
4.05749	0
4.06195	0
4.0664	0
4.07086	0
4.07532	0
4.07977	0
4.08423	0
4.08869	0
4.09315	0
4.09845	0
4.1029	0
4.10736	0
4.11182	0
4.11627	0
4.12073	0
4.12519	0
4.12965	0
4.1341	0
4.13856	0
4.14302	0
4.14747	0
4.15193	0
4.15639	0
4.16085	0
4.1653	0
4.16976	0
4.17422	0
4.17952	0
4.18397	0
4.18843	0
4.19289	0
4.19734	0
4.2018	0
4.20626	0
4.21072	0
4.21517	0
4.21963	0
4.22409	0
4.22854	0
4.233	0
4.23746	0
4.24191	0
4.24637	0
4.25083	0
4.25529	0
4.25974	0
4.2642	0
4.26866	0
4.27311	0
4.27757	0
4.28203	0
4.28648	0
4.29094	0
4.2954	0
4.29986	0
4.30431	0
4.30877	0
4.31323	0
4.31768	0
4.32214	0
4.3266	0
4.33106	0
4.33551	0
4.33997	0
4.34526	0
4.34971	0
4.35417	0
4.35863	0
4.36309	0
4.36754	0
4.372	0
4.37646	0
4.38091	0
4.38537	0
4.38983	0
4.39428	0
4.39874	0
4.4032	0
4.40766	0
4.41211	0
4.41657	0
4.42103	0
4.42548	0
4.42994	0
4.4344	0
4.43886	0
4.44331	0
4.44777	0
4.45223	0
4.45668	0
4.46114	0
4.4656	0
4.47005	0
4.47451	0
4.47897	0
4.48343	0
4.48788	0
4.49234	0
4.4968	0
4.50125	0
4.50571	0
4.51017	0
4.51462	0
4.51908	0
4.52354	0
4.528	0
4.53245	0
4.53691	0
4.54137	0
4.54582	0
4.55028	0
4.55474	0
4.5592	0
4.56365	0
4.56811	0
4.57257	0
4.57702	0
4.58148	0
4.58594	0
4.59039	0
4.59569	0
4.60015	0
4.6046	0
4.60906	0
4.61352	0
4.61797	0
4.62243	0
4.62689	0
4.63135	0
4.6358	0
4.64026	0
4.64472	0
4.64917	0
4.65363	0
4.65809	0
4.66255	0
4.667	0
4.67146	0
4.67592	0
4.68037	0
4.68483	0
4.68929	0
4.69374	0
4.6982	0
4.70266	0
4.70712	0
4.71157	0
4.71603	0
4.72049	0
4.72494	0
4.7294	0
4.73386	0
4.73832	0
4.74277	0
4.74723	0
4.75169	0
4.75614	0
4.76142	0
4.76588	0
4.77033	0
4.77479	0
4.77925	0
4.7837	0
4.78816	0
4.79262	0
4.79708	0
4.80153	0
4.80599	0
4.81045	0
4.8149	0
4.81936	0
4.82382	0
4.82827	0
4.83273	0
4.83719	0
4.84165	0
4.8461	0
4.85056	0
4.85502	0
4.85947	0
4.86393	0
4.86839	0
4.87285	0
4.8773	0
4.88176	0
4.88622	0
4.89067	0
4.89513	0
4.89959	0
4.90404	0
4.9085	0
4.91296	0
4.91742	0
4.92187	0
4.92633	0
4.93079	0
4.93524	0
4.9397	0
4.94416	0
4.94861	0
4.95307	0
4.95753	0
4.96199	0
4.96644	0
4.9709	0
4.97536	0
4.97981	0
4.98427	0
4.98873	0
4.99319	0
4.99764	0
5.0021	0
5.00656	0
5.01185	0
5.0163	0
5.02076	0
5.02522	0
5.02967	0
5.03413	0
5.03859	0
5.04305	0
5.0475	0
5.05196	0
5.05642	0
5.06087	0
5.06533	0
5.06979	0
5.07424	0
5.0787	0
5.08316	0
5.08762	0
5.09207	0
5.09653	0
5.10099	0
5.10544	0
5.1099	0
5.11436	0
5.11882	0
5.12327	0
5.12773	0
5.13219	0
5.13664	0
5.1411	0
5.14556	0
5.15001	0
5.15447	0
5.15893	0
5.16339	0
5.16784	0
5.1723	0
5.17676	0
5.18207	0
5.18652	0
5.19098	0
5.19544	0
5.19989	0
5.20435	0
5.20881	0
5.21327	0
5.21772	0
5.22218	0
5.22664	0
5.23109	0
5.23555	0
5.24001	0
5.24447	0
5.24892	0
5.25338	0
5.25784	0
5.26229	0
5.26675	0
5.27121	0
5.27566	0
5.28012	0
5.28458	0
5.28904	0
5.29349	0
5.29795	0
5.30241	0
5.30686	0
5.31132	0
5.31578	0
5.32023	0
5.32469	0
5.32915	0
5.33361	0
5.33806	0
5.34252	0
5.34698	0
5.35143	0
5.35589	0
5.36035	0
5.36481	0
5.36926	0
5.37372	0
5.37818	0
5.38263	0
5.38709	0
5.39155	0
5.396	0
5.40046	0
5.40492	0
5.40938	0
5.41383	0
5.41829	0
5.42275	0
5.42803	0
5.43248	0
5.43694	0
5.4414	0
5.44586	0
5.45031	0
5.45477	0
5.45923	0
5.46368	0
5.46814	0
5.4726	0
5.47705	0
5.48151	0
5.48597	0
5.49043	0
5.49488	0
5.49934	0
5.5038	0
5.50825	0
5.51271	0
5.51717	0
5.52163	0
5.52608	0
5.53054	0
5.535	0
5.53945	0
5.54391	0
5.54837	0
5.55282	0
5.55728	0
5.56174	0
5.5662	0
5.57065	0
5.57511	0
5.57957	0
5.58402	0
5.58848	0
5.59294	0
5.59822	0
5.60267	0
5.60713	0
5.61159	0
5.61604	0
5.6205	0
5.62496	0
5.62942	0
5.63387	0
5.63833	0
5.64279	0
5.64724	0
5.6517	0
5.65616	0
5.66061	0
5.66507	0
5.66953	0
5.67399	0
5.67844	0
5.6829	0
5.68736	0
5.69181	0
5.69627	0
5.70073	0
5.70519	0
5.70964	0
5.7141	0
5.71856	0
5.72301	0
5.72747	0
5.73193	0
5.73638	0
5.74084	0
5.7453	0
5.74976	0
5.75421	0
5.75867	0
5.76313	0
5.76758	0
5.77204	0
5.7765	0
5.78095	0
5.78541	0
5.78987	0
5.79433	0
5.79878	0
5.80324	0
5.8077	0
5.81215	0
5.81661	0
5.82107	0
5.82553	0
5.82998	0
5.83444	0
5.8389	0
5.84335	0
5.84864	0
5.8531	0
5.85755	0
5.86201	0
5.86647	0
5.87092	0
5.87538	0
5.87984	0
5.88429	0
5.88875	0
5.89321	0
5.89767	0
5.90212	0
5.90658	0
5.91104	0
5.91549	0
5.91995	0
5.92441	0
5.92887	0
5.93332	0
5.93778	0
5.94224	0
5.94669	0
5.95115	0
5.95561	0
5.96006	0
5.96452	0
5.96898	0
5.97344	0
5.97789	0
5.98235	0
5.98681	0
5.99126	0
5.99572	0
6.00018	0
6.00464	0
6.00909	0
6.01437	0
6.01883	0
6.02329	0
6.02774	0
6.0322	0
6.03666	0
6.04112	0
6.04557	0
6.05003	0
6.05449	0
6.05894	0
6.0634	0
6.06786	0
6.07231	0
6.07677	0
6.08123	0
6.08569	0
6.09014	0
6.0946	0
6.09906	0
6.10351	0
6.10797	0
6.11243	0
6.11689	0
6.12134	0
6.1258	0
6.13026	0
6.13471	0
6.13917	0
6.14363	0
6.14808	0
6.15254	0
6.157	0
6.16146	0
6.16591	0
6.17037	0
6.17483	0
6.17928	0
6.18374	0
6.1882	0
6.19265	0
6.19711	0
6.20157	0
6.20603	0
6.21048	0
6.21494	0
6.2194	0
6.22385	0
6.22831	0
6.23277	0
6.23723	0
6.24168	0
6.24614	0
6.2506	0
6.25505	0
6.25951	0
6.2648	0
6.26926	0
6.27372	0
6.27817	0
6.28263	0
6.28709	0
6.29154	0
6.296	0
6.30046	0
6.30492	0
6.30937	0
6.31383	0
6.31829	0
6.32274	0
6.3272	0
6.33166	0
6.33612	0
6.34057	0
6.34503	0
6.34949	0
6.35394	0
6.3584	0
6.36286	0
6.36731	0
6.37177	0
6.37623	0
6.38069	0
6.38514	0
6.3896	0
6.39406	0
6.39851	0
6.40297	0
6.40743	0
6.41188	0
6.41634	0
6.4208	0
6.42526	0
6.43054	0
6.435	0
6.43945	0
6.44391	0
6.44837	0
6.45282	0
6.45728	0
6.46174	0
6.4662	0
6.47065	0
6.47511	0
6.47957	0
6.48402	0
6.48848	0
6.49294	0
6.49739	0
6.50185	0
6.50631	0
6.51077	0
6.51522	0
6.51968	0
6.52414	0
6.52859	0
6.53305	0
6.53751	0
6.54197	0
6.54642	0
6.55088	0
6.55534	0
6.55979	0
6.56425	0
6.56871	0
6.57316	0
6.57762	0
6.58208	0
6.58654	0
6.59099	0
6.59545	0
6.59991	0
6.60436	0
6.60882	0
6.61328	0
6.61773	0
6.62219	0
6.62665	0
6.63111	0
6.63556	0
6.64002	0
6.64448	0
6.64893	0
6.65339	0
6.65785	0
6.66231	0
6.66676	0
6.67122	0
6.67568	0
6.68096	0
6.68542	0
6.68988	0
6.69433	0
6.69879	0
6.70325	0
6.70771	0
6.71216	0
6.71662	0
6.72108	0
6.72553	0
6.72999	0
6.73445	0
6.7389	0
6.74336	0
6.74782	0
6.75228	0
6.75673	0
6.76119	0
6.76565	0
6.7701	0
6.77456	0
6.77902	0
6.78347	0
6.78793	0
6.79239	0
6.79685	0
6.8013	0
6.80576	0
6.81022	0
6.81467	0
6.81913	0
6.82359	0
6.82805	0
6.8325	0
6.83696	0
6.84142	0
6.84672	0
6.85118	0
6.85563	0
6.86009	0
6.86455	0
6.869	0
6.87346	0
6.87792	0
6.88238	0
6.88683	0
6.89129	0
6.89575	0
6.9002	0
6.90466	0
6.90912	0
6.91358	0
6.91803	0
6.92249	0
6.92695	0
6.9314	0
6.93586	0
6.94032	0
6.94477	0
6.94923	0
6.95369	0
6.95815	0
6.9626	0
6.96706	0
6.97152	0
6.97597	0
6.98043	0
6.98489	0
6.98934	0
6.9938	0
6.99826	0
7.00272	0
7.00717	0
7.01163	0
7.01609	0
7.02054	0
7.025	0
7.02946	0
7.03392	0
7.03837	0
7.04283	0
7.04729	0
7.05174	0
7.0562	0
7.06066	0
7.06511	0
7.06957	0
7.07403	0
7.07849	0
7.08294	0
7.0874	0
7.09186	0
7.09714	0
7.10159	0
7.10605	0
7.11051	0
7.11497	0
7.11942	0
7.12388	0
7.12834	0
7.13279	0
7.13725	0
7.14171	0
7.14616	0
7.15062	0
7.15508	0
7.15954	0
7.16399	0
7.16845	0
7.17291	0
7.17736	0
7.18182	0
7.18628	0
7.19074	0
7.19519	0
7.19965	0
7.20411	0
7.20856	0
7.21302	0
7.21748	0
7.22193	0
7.22639	0
7.23085	0
7.23531	0
7.23976	0
7.24422	0
7.24868	0
7.25313	0
7.25759	0
7.26288	0
7.26734	0
7.27179	0
7.27625	0
7.28071	0
7.28516	0
7.28962	0
7.29408	0
7.29854	0
7.30299	0
7.30745	0
7.31191	0
7.31636	0
7.32082	0
7.32528	0
7.32974	0
7.33419	0
7.33865	0
7.34311	0
7.34756	0
7.35202	0
7.35648	0
7.36093	0
7.36539	0
7.36985	0
7.37431	0
7.37876	0
7.38322	0
7.38768	0
7.39213	0
7.39659	0
7.40105	0
7.4055	0
7.40996	0
7.41442	0
7.41888	0
7.42333	0
7.42779	0
7.43225	0
7.4367	0
7.44116	0
7.44562	0
7.45008	0
7.45453	0
7.45899	0
7.46345	0
7.4679	0
7.47236	0
7.47682	0
7.48127	0
7.48573	0
7.49019	0
7.49465	0
7.4991	0
7.50356	0
7.50802	0
7.5133	0
7.51775	0
7.52221	0
7.52667	0
7.53113	0
7.53558	0
7.54004	0
7.5445	0
7.54895	0
7.55341	0
7.55787	0
7.56232	0
7.56678	0
7.57124	0
7.5757	0
7.58015	0
7.58461	0
7.58907	0
7.59352	0
7.59798	0
7.60244	0
7.6069	0
7.61135	0
7.61581	0
7.62027	0
7.62472	0
7.62918	0
7.63364	0
7.63809	0
7.64255	0
7.64701	0
7.65147	0
7.65592	0
7.66038	0
7.66484	0
7.66929	0
7.67375	0
7.67904	0
7.6835	0
7.68795	0
7.69241	0
7.69687	0
7.70132	0
7.70578	0
7.71024	0
7.7147	0
7.71915	0
7.72361	0
7.72807	0
7.73252	0
7.73698	0
7.74144	0
7.74589	0
7.75035	0
7.75481	0
7.75927	0
7.76372	0
7.76818	0
7.77264	0
7.77709	0
7.78155	0
7.78601	0
7.79047	0
7.79492	0
7.79938	0
7.80384	0
7.80829	0
7.81275	0
7.81721	0
7.82166	0
7.82612	0
7.83058	0
7.83504	0
7.83949	0
7.84395	0
7.84841	0
7.85286	0
7.85732	0
7.86178	0
7.86624	0
7.87069	0
7.87515	0
7.87961	0
7.88406	0
7.88852	0
7.89298	0
7.89743	0
7.90189	0
7.90635	0
7.91081	0
7.91526	0
7.91972	0
7.92418	0
7.92947	0
7.93393	0
7.93839	0
7.94284	0
7.9473	0
7.95176	0
7.95621	0
7.96067	0
7.96513	0
7.96959	0
7.97404	0
7.9785	0
7.98296	0
7.98741	0
7.99187	0
7.99633	0
8.00078	0
8.00524	0
8.0097	0
8.01416	0
8.01861	0
8.02307	0
8.02753	0
8.03198	0
8.03644	0
8.0409	0
8.04536	0
8.04981	0
8.05427	0
8.05873	0
8.06318	0
8.06764	0
8.0721	0
8.07656	0
8.08101	0
8.08547	0
8.08993	0
8.09522	0
8.09968	0
8.10414	0
8.10859	0
8.11305	0
8.11751	0
8.12196	0
8.12642	0
8.13088	0
8.13533	0
8.13979	0
8.14425	0
8.14871	0
8.15316	0
8.15762	0
8.16208	0
8.16653	0
8.17099	0
8.17545	0
8.1799	0
8.18436	0
8.18882	0
8.19328	0
8.19773	0
8.20219	0
8.20665	0
8.2111	0
8.21556	0
8.22002	0
8.22448	0
8.22893	0
8.23339	0
8.23785	0
8.2423	0
8.24676	0
8.25122	0
8.25567	0
8.26013	0
8.26459	0
8.26905	0
8.2735	0
8.27796	0
8.28242	0
8.28687	0
8.29133	0
8.29579	0
8.30024	0
8.3047	0
8.30916	0
8.31362	0
8.31807	0
8.32253	0
8.32699	0
8.33144	0
8.3359	0
8.34036	0
8.34567	0
8.35012	0
8.35458	0
8.35904	0
8.36349	0
8.36795	0
8.37241	0
8.37687	0
8.38132	0
8.38578	0
8.39024	0
8.39469	0
8.39915	0
8.40361	0
8.40807	0
8.41252	0
8.41698	0
8.42144	0
8.42589	0
8.43035	0
8.43481	0
8.43926	0
8.44372	0
8.44818	0
8.45264	0
8.45709	0
8.46155	0
8.46601	0
8.47046	0
8.47492	0
8.47938	0
8.48384	0
8.48829	0
8.49275	0
8.49721	0
8.50166	0
8.50612	0
8.51145	0
8.51591	0
8.52036	0
8.52482	0
8.52928	0
8.53373	0
8.53819	0
8.54265	0
8.54711	0
8.55156	0
8.55602	0
8.56048	0
8.56493	0
8.56939	0
8.57385	0
8.5783	0
8.58276	0
8.58722	0
8.59168	0
8.59613	0
8.60059	0
8.60505	0
8.6095	0
8.61396	0
8.61842	0
8.62288	0
8.62733	0
8.63179	0
8.63625	0
8.6407	0
8.64516	0
8.64962	0
8.65407	0
8.65853	0
8.66299	0
8.66745	0
8.6719	0
8.67636	0
8.68082	0
8.68527	0
8.68973	0
8.69419	0
8.69865	0
8.7031	0
8.70756	0
8.71202	0
8.71647	0
8.72093	0
8.72539	0
8.72984	0
8.7343	0
8.73876	0
8.74322	0
8.74767	0
8.75213	0
8.75659	0
8.76188	0
8.76634	0
8.77079	0
8.77525	0
8.77971	0
8.78416	0
8.78862	0
8.79308	0
8.79754	0
8.80199	0
8.80645	0
8.81091	0
8.81536	0
8.81982	0
8.82428	0
8.82873	0
8.83319	0
8.83765	0
8.84211	0
8.84656	0
8.85102	0
8.85548	0
8.85993	0
8.86439	0
8.86885	0
8.87331	0
8.87776	0
8.88222	0
8.88668	0
8.89113	0
8.89559	0
8.90005	0
8.9045	0
8.90896	0
8.91342	0
8.91788	0
8.92233	0
8.92679	0
8.93208	0
8.93653	0
8.94099	0
8.94545	0
8.94991	0
8.95436	0
8.95882	0
8.96328	0
[truncated: 24,898 more rows]

## Sheet: Ext. Data Fig. 2 - Blank (C9)
Retention Time (min)	Mass Spectral Intensity (arb)
0.00481858	0
0.0109758	0
0.0154329	0
0.0198898	0
0.024347	0
0.028804	0
0.0332611	0
0.0377183	0
0.0421752	0
0.046632	0
0.0510892	0
0.0555464	0
0.0600033	0
0.0644603	0
0.0689175	0
0.0733745	0
0.0778315	0
0.0822887	0
0.0867457	0
0.0912027	0
0.0964204	0
0.100877	0
0.105334	0
0.109792	0
0.114249	0
0.118705	0
0.123163	0
0.12762	0
0.132077	0
0.136534	0
0.140991	0
0.145448	0
0.149905	0
0.154362	0
0.158819	0
0.163276	0
0.167733	0
0.17219	0
0.176647	0
0.181879	0
0.186336	0
0.190793	0
0.19525	0
0.199707	0
0.204164	0
0.208622	0
0.213078	0
0.217535	0
0.221993	0
0.22645	0
0.230906	0
0.235364	0
0.239821	0
0.244278	0
0.248735	0
0.253192	0
0.257649	0
0.262892	0
0.267349	0
0.271806	0
0.276263	0
0.28072	0
0.285177	0
0.289635	0
0.294092	0
0.298548	0
0.303005	0
0.307463	0
0.311919	0
0.316377	0
0.320834	0
0.325291	0
0.329748	0
0.334205	0
0.338662	0
0.343119	0
0.34838	0
0.352837	0
0.357294	0
0.361751	0
0.366208	0
0.370665	0
0.375122	0
0.379579	0
0.384037	0
0.388493	0
0.392951	0
0.397408	0
0.401865	0
0.406322	0
0.410779	0
0.415236	0
0.419693	0
0.42415	0
0.42941	0
0.433867	0
0.438324	0
0.442781	0
0.447238	0
0.451695	0
0.456152	0
0.46061	0
0.465067	0
0.469524	0
0.47398	0
0.478437	0
0.482894	0
0.487352	0
0.491809	0
0.496266	0
0.500723	0
0.50518	0
0.509637	0
0.514902	0
0.51936	0
0.523817	0
0.528274	0
0.532731	0
0.537188	0
0.541645	0
0.546102	0
0.550559	0
0.555016	0
0.559473	0
0.56393	0
0.568387	0
0.572844	0
0.577301	0
0.581758	0
0.586215	0
0.590672	0
0.595956	0
0.600413	0
0.60487	0
0.609327	0
0.613784	0
0.618241	0
0.622698	0
0.627155	0
0.631612	0
0.636069	0
0.640527	0
0.644984	0
0.64944	0
0.653898	0
0.658355	0
0.662812	0
0.667269	0
0.671726	0
0.676183	0
0.681476	0
0.685932	0
0.690389	0
0.694847	0
0.699304	0
0.703761	0
0.708218	0
0.712675	0
0.717132	0
0.721589	0
0.726046	0
0.730503	0
0.73496	0
0.739417	0
0.743874	0
0.748331	0
0.752788	0
0.757245	0
0.762542	0
0.766999	0
0.771456	0
0.775913	0
0.78037	0
0.784827	0
0.789284	0
0.793741	0
0.798198	0
0.802655	0
0.807112	0
0.811569	0
0.816026	0
0.820483	0
0.82494	0
0.829397	0
0.833854	0
0.838311	0
0.842769	0
0.848044	0
0.852501	0
0.856958	0
0.861415	0
0.865872	0
0.870329	0
0.874786	0
0.879243	0
0.8837	0
0.888157	0
0.892614	0
0.897071	0
0.901528	0
0.905985	0
0.910442	0
0.9149	0
0.919356	0
0.923814	0
0.929097	0
0.933554	0
0.938011	0
0.942469	0
0.946926	0
0.951383	0
0.955839	0
0.960296	0
0.964754	0
0.969211	0
0.973667	0
0.978125	0
0.982582	0
0.987039	0
0.991496	0
0.995953	0
1.00041	0
1.00487	0
1.00932	0
1.01461	0
1.01907	0
1.02353	0
1.02798	0
1.03244	0
1.0369	0
1.04136	0
1.04581	0
1.05027	0
1.05473	0
1.05918	0
1.06364	0
1.0681	0
1.07255	0
1.07701	0
1.08147	0
1.08593	0
1.09038	0
1.09569	0
1.10014	0
1.1046	0
1.10906	0
1.11352	0
1.11797	0
1.12243	0
1.12689	0
1.13134	0
1.1358	0
1.14026	0
1.14472	0
1.14917	0
1.15363	0
1.15809	0
1.16254	0
1.167	0
1.17146	0
1.17591	0
1.18122	0
1.18568	0
1.19014	0
1.19459	0
1.19905	0
1.20351	0
1.20796	0
1.21242	0
1.21688	0
1.22133	0
1.22579	0
1.23025	0
1.23471	0
1.23916	0
1.24362	0
1.24808	0
1.25253	0
1.25699	0
1.26226	0
1.26672	0
1.27118	0
1.27564	0
1.28009	0
1.28455	0
1.28901	0
1.29346	0
1.29792	0
1.30238	0
1.30683	0
1.31129	0
1.31575	0
1.32021	0
1.32466	0
1.32912	0
1.33358	0
1.33803	0
1.34249	0
1.34776	0
1.35222	0
1.35668	0
1.36114	0
1.36559	0
1.37005	0
1.37451	0
1.37896	0
1.38342	0
1.38788	0
1.39234	0
1.39679	0
1.40125	0
1.40571	0
1.41016	0
1.41462	0
1.41908	0
1.42353	0
1.42883	0
1.43329	0
1.43775	0
1.4422	0
1.44666	0
1.45112	0
1.45557	0
1.46003	0
1.46449	0
1.46895	0
1.4734	0
1.47786	0
1.48232	0
1.48677	0
1.49123	0
1.49569	0
1.50014	0
1.5046	0
1.50906	0
1.51437	0
1.51883	0
1.52329	0
1.52774	0
1.5322	0
1.53666	0
1.54111	0
1.54557	0
1.55003	0
1.55449	0
1.55894	0
1.5634	0
1.56786	0
1.57231	0
1.57677	0
1.58123	0
1.58568	0
1.59014	0
1.59544	0
1.5999	0
1.60435	0
1.60881	0
1.61327	0
1.61773	0
1.62218	0
1.62664	0
1.6311	0
1.63555	0
1.64001	0
1.64447	0
1.64892	0
1.65338	0
1.65784	0
1.6623	0
1.66675	0
1.67121	0
1.67567	0
1.68095	0
1.68541	0
1.68986	0
1.69432	0
1.69878	0
1.70323	0
1.70769	0
1.71215	0
1.71661	0
1.72106	0
1.72552	0
1.72998	0
1.73443	0
1.73889	0
1.74335	0
1.74781	0
1.75226	0
1.75672	0
1.76199	0
1.76645	0
1.77091	0
1.77536	0
1.77982	0
1.78428	0
1.78873	0
1.79319	0
1.79765	0
1.80211	0
1.80656	0
1.81102	0
1.81548	0
1.81993	0
1.82439	0
1.82885	0
1.83331	0
1.83776	0
1.84222	0
1.84668	0
1.85113	0
1.85559	0
1.86005	0
1.8645	0
1.86896	0
1.87342	0
1.87788	0
1.88233	0
1.88679	0
1.89125	0
1.8957	0
1.90016	0
1.90462	0
1.90907	0
1.91353	0
1.91799	0
1.92245	0
1.92776	0
1.93221	0
1.93667	0
1.94113	0
1.94558	0
1.95004	0
1.9545	0
1.95896	0
1.96341	0
1.96787	0
1.97233	0
1.97678	0
1.98124	0
1.9857	0
1.99016	0
1.99461	0
1.99907	0
2.00353	0
2.00798	0
2.01329	0
2.01775	0
2.0222	0
2.02666	0
2.03112	0
2.03557	0
2.04003	0
2.04449	0
2.04894	0
2.0534	0
2.05786	0
2.06232	0
2.06677	0
2.07123	0
2.07569	0
2.08014	0
2.0846	0
2.08906	0
2.09435	0
2.09881	0
2.10327	0
2.10772	0
2.11218	0
2.11664	0
2.12109	0
2.12555	0
2.13001	0
2.13446	0
2.13892	0
2.14338	0
2.14784	0
2.15229	0
2.15675	0
2.16121	0
2.16566	0
2.17012	0
2.17458	0
2.17903	0
2.18349	0
2.18795	0
2.19241	0
2.19686	0
2.20132	0
2.20578	0
2.21023	0
2.21469	0
2.21915	0
2.22361	0
2.22806	0
2.23252	0
2.23698	0
2.24143	0
2.24589	0
2.25035	0
2.2548	0
2.25926	0
2.26454	0
2.26899	0
2.27345	0
2.27791	0
2.28236	0
2.28682	0
2.29128	0
2.29574	0
2.30019	0
2.30465	0
2.30911	0
2.31356	0
2.31802	0
2.32248	0
2.32694	0
2.33139	0
2.33585	0
2.34031	0
2.34476	0
2.34922	0
2.35368	0
2.35813	0
2.36259	0
2.36705	0
2.37151	0
2.37596	0
2.38042	0
2.38488	0
2.38933	0
2.39379	0
2.39825	0
2.40271	0
2.40716	0
2.41162	0
2.41608	0
2.42053	0
2.42499	0
2.42945	0
2.4339	0
2.43836	0
2.44282	0
2.44728	0
2.45173	0
2.45619	0
2.46065	0
2.4651	0
2.46956	0
2.47402	0
2.47847	0
2.48293	0
2.48739	0
2.49185	0
2.4963	0
2.50076	0
2.50522	0
2.50967	0
2.51494	0
2.5194	0
2.52386	0
2.52832	0
2.53277	0
2.53723	0
2.54169	0
2.54614	0
2.5506	0
2.55506	0
2.55952	0
2.56397	0
2.56843	0
2.57289	0
2.57734	0
2.5818	0
2.58626	0
2.59071	0
2.59602	0
2.60048	0
2.60493	0
2.60939	0
2.61385	0
2.61831	0
2.62276	0
2.62722	0
2.63168	0
2.63613	0
2.64059	0
2.64505	0
2.64951	0
2.65396	0
2.65842	0
2.66288	0
2.66733	0
2.67179	0
2.67625	0
2.68155	0
2.686	0
2.69046	0
2.69492	0
2.69938	0
2.70383	0
2.70829	0
2.71275	0
2.7172	0
2.72166	0
2.72612	0
2.73057	0
2.73503	0
2.73949	0
2.74395	0
2.7484	0
2.75286	0
2.75732	0
2.76262	0
2.76708	0
2.77154	0
2.77599	0
2.78045	0
2.78491	0
2.78936	0
2.79382	0
2.79828	0
2.80274	0
2.80719	0
2.81165	0
2.81611	0
2.82056	0
2.82502	0
2.82948	0
2.83393	0
2.83839	0
2.84285	0
2.84815	0
2.85261	0
2.85706	0
2.86152	0
2.86598	0
2.87043	0
2.87489	0
2.87935	0
2.8838	0
2.88826	0
2.89272	0
2.89718	0
2.90163	0
2.90609	0
2.91055	0
2.915	0
2.91946	0
2.92392	0
2.92923	0
2.93369	0
2.93814	0
2.9426	0
2.94706	0
2.95151	0
2.95597	0
2.96043	0
2.96488	0
2.96934	0
2.9738	0
2.97826	0
2.98271	0
2.98717	0
2.99163	0
2.99608	0
3.00054	0
3.005	0
3.00945	0
3.01475	0
3.01921	0
3.02367	0
3.02813	0
3.03258	0
3.03704	0
3.0415	0
3.04595	0
3.05041	0
3.05487	0
3.05932	0
3.06378	0
3.06824	0
3.0727	0
3.07715	0
3.08161	0
3.08607	0
3.09052	0
3.09498	0
3.09944	0
3.10389	0
3.10835	0
3.11281	0
3.11727	0
3.12172	0
3.12618	0
3.13064	0
3.13509	0
3.13955	0
3.14401	0
3.14847	0
3.15292	0
3.15738	0
3.16184	0
3.16629	0
3.17075	0
3.17521	0
3.18049	0
3.18495	0
3.18941	0
3.19387	0
3.19832	0
3.20278	0
3.20724	0
3.21169	0
3.21615	0
3.22061	0
3.22506	0
3.22952	0
3.23398	0
3.23844	0
3.24289	0
3.24735	0
3.25181	0
3.25626	0
3.26072	0
3.26518	0
3.26964	0
3.27409	0
3.27855	0
3.28301	0
3.28746	0
3.29192	0
3.29638	0
3.30083	0
3.30529	0
3.30975	0
3.31421	0
3.31866	0
3.32312	0
3.32758	0
3.33203	0
3.33649	0
3.34095	0
3.3454	0
3.34986	0
3.35432	0
3.35878	0
3.36323	0
3.36769	0
3.37215	0
3.3766	0
3.38106	0
3.38552	0
3.38998	0
3.39443	0
3.39889	0
3.40335	0
3.4078	0
3.41226	0
3.41672	0
3.42117	0
3.42563	0
3.43095	0
3.4354	0
3.43986	0
3.44432	0
3.44877	0
3.45323	0
3.45769	0
3.46215	0
3.4666	0
3.47106	0
3.47552	0
3.47997	0
3.48443	0
3.48889	0
3.49335	0
3.4978	0
3.50226	0
3.50672	0
3.51202	0
3.51648	0
3.52093	0
3.52539	0
3.52985	0
3.53431	0
3.53876	0
3.54322	0
3.54768	0
3.55213	0
3.55659	0
3.56105	0
3.5655	0
3.56996	0
3.57442	0
3.57888	0
3.58333	0
3.58779	0
3.59225	0
3.5967	0
3.60116	0
3.60562	0
3.61008	0
3.61453	0
3.61899	0
3.62345	0
3.6279	0
3.63236	0
3.63682	0
3.64127	0
3.64573	0
3.65019	0
3.65465	0
3.6591	0
3.66356	0
3.66802	0
3.67247	0
3.67779	0
3.68225	0
3.68671	0
3.69117	0
3.69562	0
3.70008	0
3.70454	0
3.70899	0
3.71345	0
3.71791	0
3.72236	0
3.72682	0
3.73128	0
3.73574	0
3.74019	0
3.74465	0
3.74911	0
3.75356	0
3.75802	0
3.76248	0
3.76694	0
3.77139	0
3.77585	0
3.78031	0
3.78476	0
3.78922	0
3.79368	0
3.79813	0
3.80259	0
3.80705	0
3.81151	0
3.81596	0
3.82042	0
3.82488	0
3.82933	0
3.83379	0
3.83825	0
3.8427	0
3.84716	0
3.85162	0
3.85608	0
3.86053	0
3.86499	0
3.86945	0
3.8739	0
3.87836	0
3.88282	0
3.88728	0
3.89173	0
3.89619	0
3.90065	0
3.9051	0
3.90956	0
3.91402	0
3.91847	0
3.92293	0
3.92823	0
3.93269	0
3.93715	0
3.94161	0
3.94606	0
3.95052	0
3.95498	0
3.95943	0
3.96389	0
3.96835	0
3.97281	0
3.97726	0
3.98172	0
3.98618	0
3.99063	0
3.99509	0
3.99955	0
4.004	0
4.00846	0
4.01292	0
4.01738	0
4.02183	0
4.02629	0
4.03075	0
4.0352	0
4.03966	0
4.04412	0
4.04858	0
4.05303	0
4.05749	0
4.06195	0
4.0664	0
4.07086	0
4.07532	0
4.07977	0
4.08423	0
4.08869	0
4.09315	0
4.09845	0
4.1029	0
4.10736	0
4.11182	0
4.11627	0
4.12073	0
4.12519	0
4.12965	0
4.1341	0
4.13856	0
4.14302	0
4.14747	0
4.15193	0
4.15639	0
4.16085	0
4.1653	0
4.16976	0
4.17422	0
4.17952	0
4.18397	0
4.18843	0
4.19289	0
4.19734	0
4.2018	0
4.20626	0
4.21072	0
4.21517	0
4.21963	0
4.22409	0
4.22854	0
4.233	0
4.23746	0
4.24191	0
4.24637	0
4.25083	0
4.25529	0
4.25974	0
4.2642	0
4.26866	0
4.27311	0
4.27757	0
4.28203	0
4.28648	0
4.29094	0
4.2954	0
4.29986	0
4.30431	0
4.30877	0
4.31323	0
4.31768	0
4.32214	0
4.3266	0
4.33106	0
4.33551	0
4.33997	0
4.34526	0
4.34971	0
4.35417	0
4.35863	0
4.36309	0
4.36754	0
4.372	0
4.37646	0
4.38091	0
4.38537	0
4.38983	0
4.39428	0
4.39874	0
4.4032	0
4.40766	0
4.41211	0
4.41657	0
4.42103	0
4.42548	0
4.42994	0
4.4344	0
4.43886	0
4.44331	0
4.44777	0
4.45223	0
4.45668	0
4.46114	0
4.4656	0
4.47005	0
4.47451	0
4.47897	0
4.48343	0
4.48788	0
4.49234	0
4.4968	0
4.50125	0
4.50571	0
4.51017	0
4.51462	0
4.51908	0
4.52354	0
4.528	0
4.53245	0
4.53691	0
4.54137	0
4.54582	0
4.55028	0
4.55474	0
4.5592	0
4.56365	0
4.56811	0
4.57257	0
4.57702	0
4.58148	0
4.58594	0
4.59039	0
4.59569	0
4.60015	0
4.6046	0
4.60906	0
4.61352	0
4.61797	0
4.62243	0
4.62689	0
4.63135	0
4.6358	0
4.64026	0
4.64472	0
4.64917	0
4.65363	0
4.65809	0
4.66255	0
4.667	0
4.67146	0
4.67592	0
4.68037	0
4.68483	0
4.68929	0
4.69374	0
4.6982	0
4.70266	0
4.70712	0
4.71157	0
4.71603	0
4.72049	0
4.72494	0
4.7294	0
4.73386	0
4.73832	0
4.74277	0
4.74723	0
4.75169	0
4.75614	0
4.76142	0
4.76588	0
4.77033	0
4.77479	0
4.77925	0
4.7837	0
4.78816	0
4.79262	0
4.79708	0
4.80153	0
4.80599	0
4.81045	0
4.8149	0
4.81936	0
4.82382	0
4.82827	0
4.83273	0
4.83719	0
4.84165	0
4.8461	0
4.85056	0
4.85502	0
4.85947	0
4.86393	0
4.86839	0
4.87285	0
4.8773	0
4.88176	0
4.88622	0
4.89067	0
4.89513	0
4.89959	0
4.90404	0
4.9085	0
4.91296	0
4.91742	0
4.92187	0
4.92633	0
4.93079	0
4.93524	0
4.9397	0
4.94416	0
4.94861	0
4.95307	0
4.95753	0
4.96199	0
4.96644	0
4.9709	0
4.97536	0
4.97981	0
4.98427	0
4.98873	0
4.99319	0
4.99764	0
5.0021	0
5.00656	0
5.01185	0
5.0163	0
5.02076	0
5.02522	0
5.02967	0
5.03413	0
5.03859	0
5.04305	0
5.0475	0
5.05196	0
5.05642	0
5.06087	0
5.06533	0
5.06979	0
5.07424	0
5.0787	0
5.08316	0
5.08762	0
5.09207	0
5.09653	0
5.10099	0
5.10544	0
5.1099	0
5.11436	0
5.11882	0
5.12327	0
5.12773	0
5.13219	0
5.13664	0
5.1411	0
5.14556	0
5.15001	0
5.15447	0
5.15893	0
5.16339	0
5.16784	0
5.1723	0
5.17676	0
5.18207	0
5.18652	0
5.19098	0
5.19544	0
5.19989	0
5.20435	0
5.20881	0
5.21327	0
5.21772	0
5.22218	0
5.22664	0
5.23109	0
5.23555	0
5.24001	0
5.24447	0
5.24892	0
5.25338	0
5.25784	0
5.26229	0
5.26675	0
5.27121	0
5.27566	0
5.28012	0
5.28458	0
5.28904	0
5.29349	0
5.29795	0
5.30241	0
5.30686	0
5.31132	0
5.31578	0
5.32023	0
5.32469	0
5.32915	0
5.33361	0
5.33806	0
5.34252	0
5.34698	0
5.35143	0
5.35589	0
5.36035	0
5.36481	0
5.36926	0
5.37372	0
5.37818	0
5.38263	0
5.38709	0
5.39155	0
5.396	0
5.40046	0
5.40492	0
5.40938	0
5.41383	0
5.41829	0
5.42275	0
5.42803	0
5.43248	0
5.43694	0
5.4414	0
5.44586	0
5.45031	0
5.45477	0
5.45923	0
5.46368	0
5.46814	0
5.4726	0
5.47705	0
5.48151	0
5.48597	0
5.49043	0
5.49488	0
5.49934	0
5.5038	0
5.50825	0
5.51271	0
5.51717	0
5.52163	0
5.52608	0
5.53054	0
5.535	0
5.53945	0
5.54391	0
5.54837	0
5.55282	0
5.55728	0
5.56174	0
5.5662	0
5.57065	0
5.57511	0
5.57957	0
5.58402	0
5.58848	0
5.59294	0
5.59822	0
5.60267	0
5.60713	0
5.61159	0
5.61604	0
5.6205	0
5.62496	0
5.62942	0
5.63387	0
5.63833	0
5.64279	0
5.64724	0
5.6517	0
5.65616	0
5.66061	0
5.66507	0
5.66953	0
5.67399	0
5.67844	0
5.6829	0
5.68736	0
5.69181	0
5.69627	0
5.70073	0
5.70519	0
5.70964	0
5.7141	0
5.71856	0
5.72301	0
5.72747	0
5.73193	0
5.73638	0
5.74084	0
5.7453	0
5.74976	0
5.75421	0
5.75867	0
5.76313	0
5.76758	0
5.77204	0
5.7765	0
5.78095	0
5.78541	0
5.78987	0
5.79433	0
5.79878	0
5.80324	0
5.8077	0
5.81215	0
5.81661	0
5.82107	0
5.82553	0
5.82998	0
5.83444	0
5.8389	0
5.84335	0
5.84864	0
5.8531	0
5.85755	0
5.86201	0
5.86647	0
5.87092	0
5.87538	0
5.87984	0
5.88429	0
5.88875	0
5.89321	0
5.89767	0
5.90212	0
5.90658	0
5.91104	0
5.91549	0
5.91995	0
5.92441	0
5.92887	0
5.93332	0
5.93778	0
5.94224	0
5.94669	0
5.95115	0
5.95561	0
5.96006	0
5.96452	0
5.96898	0
5.97344	0
5.97789	0
5.98235	0
5.98681	0
5.99126	0
5.99572	0
6.00018	0
6.00464	0
6.00909	0
6.01437	0
6.01883	0
6.02329	0
6.02774	0
6.0322	0
6.03666	0
6.04112	0
6.04557	0
6.05003	0
6.05449	0
6.05894	0
6.0634	0
6.06786	0
6.07231	0
6.07677	0
6.08123	0
6.08569	0
6.09014	0
6.0946	0
6.09906	0
6.10351	0
6.10797	0
6.11243	0
6.11689	0
6.12134	0
6.1258	0
6.13026	0
6.13471	0
6.13917	0
6.14363	0
6.14808	0
6.15254	0
6.157	0
6.16146	0
6.16591	0
6.17037	0
6.17483	0
6.17928	0
6.18374	0
6.1882	0
6.19265	0
6.19711	0
6.20157	0
6.20603	0
6.21048	0
6.21494	0
6.2194	0
6.22385	0
6.22831	0
6.23277	0
6.23723	0
6.24168	0
6.24614	0
6.2506	0
6.25505	0
6.25951	0
6.2648	0
6.26926	0
6.27372	0
6.27817	0
6.28263	0
6.28709	0
6.29154	0
6.296	0
6.30046	0
6.30492	0
6.30937	0
6.31383	0
6.31829	0
6.32274	0
6.3272	0
6.33166	0
6.33612	0
6.34057	0
6.34503	0
6.34949	0
6.35394	0
6.3584	0
6.36286	0
6.36731	0
6.37177	0
6.37623	0
6.38069	0
6.38514	0
6.3896	0
6.39406	0
6.39851	0
6.40297	0
6.40743	0
6.41188	0
6.41634	0
6.4208	0
6.42526	0
6.43054	0
6.435	0
6.43945	0
6.44391	0
6.44837	0
6.45282	0
6.45728	0
6.46174	0
6.4662	0
6.47065	0
6.47511	0
6.47957	0
6.48402	0
6.48848	0
6.49294	0
6.49739	0
6.50185	0
6.50631	0
6.51077	0
6.51522	0
6.51968	0
6.52414	0
6.52859	0
6.53305	0
6.53751	0
6.54197	0
6.54642	0
6.55088	0
6.55534	0
6.55979	0
6.56425	0
6.56871	0
6.57316	0
6.57762	0
6.58208	0
6.58654	0
6.59099	0
6.59545	0
6.59991	0
6.60436	0
6.60882	0
6.61328	0
6.61773	0
6.62219	0
6.62665	0
6.63111	0
6.63556	0
6.64002	0
6.64448	0
6.64893	0
6.65339	0
6.65785	0
6.66231	0
6.66676	0
6.67122	0
6.67568	0
6.68096	0
6.68542	0
6.68988	0
6.69433	0
6.69879	0
6.70325	0
6.70771	0
6.71216	0
6.71662	0
6.72108	0
6.72553	0
6.72999	0
6.73445	0
6.7389	0
6.74336	0
6.74782	0
6.75228	0
6.75673	0
6.76119	0
6.76565	0
6.7701	0
6.77456	0
6.77902	0
6.78347	0
6.78793	0
6.79239	0
6.79685	0
6.8013	0
6.80576	0
6.81022	0
6.81467	0
6.81913	0
6.82359	0
6.82805	0
6.8325	0
6.83696	0
6.84142	0
6.84672	0
6.85118	0
6.85563	0
6.86009	0
6.86455	0
6.869	0
6.87346	0
6.87792	0
6.88238	0
6.88683	0
6.89129	0
6.89575	0
6.9002	0
6.90466	0
6.90912	0
6.91358	0
6.91803	0
6.92249	0
6.92695	0
6.9314	0
6.93586	0
6.94032	0
6.94477	0
6.94923	0
6.95369	0
6.95815	0
6.9626	0
6.96706	0
6.97152	0
6.97597	0
6.98043	0
6.98489	0
6.98934	0
6.9938	0
6.99826	0
7.00272	0
7.00717	0
7.01163	0
7.01609	0
7.02054	0
7.025	0
7.02946	0
7.03392	0
7.03837	0
7.04283	0
7.04729	0
7.05174	0
7.0562	0
7.06066	0
7.06511	0
7.06957	0
7.07403	0
7.07849	0
7.08294	0
7.0874	0
7.09186	0
7.09714	0
7.10159	0
7.10605	0
7.11051	0
7.11497	0
7.11942	0
7.12388	0
7.12834	0
7.13279	0
7.13725	0
7.14171	0
7.14616	0
7.15062	0
7.15508	0
7.15954	0
7.16399	0
7.16845	0
7.17291	0
7.17736	0
7.18182	0
7.18628	0
7.19074	0
7.19519	0
7.19965	0
7.20411	0
7.20856	0
7.21302	0
7.21748	0
7.22193	0
7.22639	0
7.23085	0
7.23531	0
7.23976	0
7.24422	0
7.24868	0
7.25313	0
7.25759	0
7.26288	0
7.26734	0
7.27179	0
7.27625	0
7.28071	0
7.28516	0
7.28962	0
7.29408	0
7.29854	0
7.30299	0
7.30745	0
7.31191	0
7.31636	0
7.32082	0
7.32528	0
7.32974	0
7.33419	0
7.33865	0
7.34311	0
7.34756	0
7.35202	0
7.35648	0
7.36093	0
7.36539	0
7.36985	0
7.37431	0
7.37876	0
7.38322	0
7.38768	0
7.39213	0
7.39659	0
7.40105	0
7.4055	0
7.40996	0
7.41442	0
7.41888	0
7.42333	0
7.42779	0
7.43225	0
7.4367	0
7.44116	0
7.44562	0
7.45008	0
7.45453	0
7.45899	0
7.46345	0
7.4679	0
7.47236	0
7.47682	0
7.48127	0
7.48573	0
7.49019	0
7.49465	0
7.4991	0
7.50356	0
7.50802	0
7.5133	0
7.51775	0
7.52221	0
7.52667	0
7.53113	0
7.53558	0
7.54004	0
7.5445	0
7.54895	0
7.55341	0
7.55787	0
7.56232	0
7.56678	0
7.57124	0
7.5757	0
7.58015	0
7.58461	0
7.58907	0
7.59352	0
7.59798	0
7.60244	0
7.6069	0
7.61135	0
7.61581	0
7.62027	0
7.62472	0
7.62918	0
7.63364	0
7.63809	0
7.64255	0
7.64701	0
7.65147	0
7.65592	0
7.66038	0
7.66484	0
7.66929	0
7.67375	0
7.67904	0
7.6835	0
7.68795	0
7.69241	0
7.69687	0
7.70132	0
7.70578	0
7.71024	0
7.7147	0
7.71915	0
7.72361	0
7.72807	0
7.73252	0
7.73698	0
7.74144	0
7.74589	0
7.75035	0
7.75481	0
7.75927	0
7.76372	0
7.76818	0
7.77264	0
7.77709	0
7.78155	0
7.78601	0
7.79047	0
7.79492	0
7.79938	0
7.80384	0
7.80829	0
7.81275	0
7.81721	0
7.82166	0
7.82612	0
7.83058	0
7.83504	0
7.83949	0
7.84395	0
7.84841	0
7.85286	0
7.85732	0
7.86178	0
7.86624	0
7.87069	0
7.87515	0
7.87961	0
7.88406	0
7.88852	0
7.89298	0
7.89743	0
7.90189	0
7.90635	0
7.91081	0
7.91526	0
7.91972	0
7.92418	0
7.92947	0
7.93393	0
7.93839	0
7.94284	0
7.9473	0
7.95176	0
7.95621	0
7.96067	0
7.96513	0
7.96959	0
7.97404	0
7.9785	0
7.98296	0
7.98741	0
7.99187	0
7.99633	0
8.00078	0
8.00524	0
8.0097	0
8.01416	0
8.01861	0
8.02307	0
8.02753	0
8.03198	0
8.03644	0
8.0409	0
8.04536	0
8.04981	0
8.05427	0
8.05873	0
8.06318	0
8.06764	0
8.0721	0
8.07656	0
8.08101	0
8.08547	0
8.08993	0
8.09522	0
8.09968	0
8.10414	0
8.10859	0
8.11305	0
8.11751	0
8.12196	0
8.12642	0
8.13088	0
8.13533	0
8.13979	0
8.14425	0
8.14871	0
8.15316	0
8.15762	0
8.16208	0
8.16653	0
8.17099	0
8.17545	0
8.1799	0
8.18436	0
8.18882	0
8.19328	0
8.19773	0
8.20219	0
8.20665	0
8.2111	0
8.21556	0
8.22002	0
8.22448	0
8.22893	0
8.23339	0
8.23785	0
8.2423	0
8.24676	0
8.25122	0
8.25567	0
8.26013	0
8.26459	0
8.26905	0
8.2735	0
8.27796	0
8.28242	0
8.28687	0
8.29133	0
8.29579	0
8.30024	0
8.3047	0
8.30916	0
8.31362	0
8.31807	0
8.32253	0
8.32699	0
8.33144	0
8.3359	0
8.34036	0
8.34567	0
8.35012	0
8.35458	0
8.35904	0
8.36349	0
8.36795	0
8.37241	0
8.37687	0
8.38132	0
8.38578	0
8.39024	0
8.39469	0
8.39915	0
8.40361	0
8.40807	0
8.41252	0
8.41698	0
8.42144	0
8.42589	0
8.43035	0
8.43481	0
8.43926	0
8.44372	0
8.44818	0
8.45264	0
8.45709	0
8.46155	0
8.46601	0
8.47046	0
8.47492	0
8.47938	0
8.48384	0
8.48829	0
8.49275	0
8.49721	0
8.50166	0
8.50612	0
8.51145	0
8.51591	0
8.52036	0
8.52482	0
8.52928	0
8.53373	0
8.53819	0
8.54265	0
8.54711	0
8.55156	0
8.55602	0
8.56048	0
8.56493	0
8.56939	0
8.57385	0
8.5783	0
8.58276	0
8.58722	0
8.59168	0
8.59613	0
8.60059	0
8.60505	0
8.6095	0
8.61396	0
8.61842	0
8.62288	0
8.62733	0
8.63179	0
8.63625	0
8.6407	0
8.64516	0
8.64962	0
8.65407	0
8.65853	0
8.66299	0
8.66745	0
8.6719	0
8.67636	0
8.68082	0
8.68527	0
8.68973	0
8.69419	0
8.69865	0
8.7031	0
8.70756	0
8.71202	0
8.71647	0
8.72093	0
8.72539	0
8.72984	0
8.7343	0
8.73876	0
8.74322	0
8.74767	0
8.75213	0
8.75659	0
8.76188	0
8.76634	0
8.77079	0
8.77525	0
8.77971	0
8.78416	0
8.78862	0
8.79308	0
8.79754	0
8.80199	0
8.80645	0
8.81091	0
8.81536	0
8.81982	0
8.82428	0
8.82873	0
8.83319	0
8.83765	0
8.84211	0
8.84656	0
8.85102	0
8.85548	0
8.85993	0
8.86439	0
8.86885	0
8.87331	0
8.87776	0
8.88222	0
8.88668	0
8.89113	0
8.89559	0
8.90005	0
8.9045	0
8.90896	0
8.91342	0
8.91788	0
8.92233	0
8.92679	0
8.93208	0
8.93653	0
8.94099	0
8.94545	0
8.94991	0
8.95436	0
8.95882	0
8.96328	0
[truncated: 24,898 more rows]

## Sheet: Ext. Data Fig. 2 - Blank (C10)
Retention Time (min)	Mass Spectral Intensity (arb)
0.00481858	0
0.0109758	0
0.0154329	0
0.0198898	0
0.024347	0
0.028804	0
0.0332611	0
0.0377183	0
0.0421752	0
0.046632	0
0.0510892	0
0.0555464	0
0.0600033	0
0.0644603	0
0.0689175	0
0.0733745	0
0.0778315	0
0.0822887	0
0.0867457	0
0.0912027	0
0.0964204	0
0.100877	0
0.105334	0
0.109792	0
0.114249	0
0.118705	0
0.123163	0
0.12762	0
0.132077	0
0.136534	0
0.140991	0
0.145448	0
0.149905	0
0.154362	0
0.158819	0
0.163276	0
0.167733	0
0.17219	0
0.176647	0
0.181879	0
0.186336	0
0.190793	0
0.19525	0
0.199707	0
0.204164	0
0.208622	0
0.213078	0
0.217535	0
0.221993	0
0.22645	0
0.230906	0
0.235364	0
0.239821	0
0.244278	0
0.248735	0
0.253192	0
0.257649	0
0.262892	0
0.267349	0
0.271806	0
0.276263	0
0.28072	0
0.285177	0
0.289635	0
0.294092	0
0.298548	0
0.303005	0
0.307463	0
0.311919	0
0.316377	0
0.320834	0
0.325291	0
0.329748	0
0.334205	0
0.338662	0
0.343119	0
0.34838	0
0.352837	0
0.357294	0
0.361751	0
0.366208	0
0.370665	0
0.375122	0
0.379579	0
0.384037	0
0.388493	0
0.392951	0
0.397408	0
0.401865	0
0.406322	0
0.410779	0
0.415236	0
0.419693	0
0.42415	0
0.42941	0
0.433867	0
0.438324	0
0.442781	0
0.447238	0
0.451695	0
0.456152	0
0.46061	0
0.465067	0
0.469524	0
0.47398	0
0.478437	0
0.482894	0
0.487352	0
0.491809	0
0.496266	0
0.500723	0
0.50518	0
0.509637	0
0.514902	0
0.51936	0
0.523817	0
0.528274	0
0.532731	0
0.537188	0
0.541645	0
0.546102	0
0.550559	0
0.555016	0
0.559473	0
0.56393	0
0.568387	0
0.572844	0
0.577301	0
0.581758	0
0.586215	0
0.590672	0
0.595956	0
0.600413	0
0.60487	0
0.609327	0
0.613784	0
0.618241	0
0.622698	0
0.627155	0
0.631612	0
0.636069	0
0.640527	0
0.644984	0
0.64944	0
0.653898	0
0.658355	0
0.662812	0
0.667269	0
0.671726	0
0.676183	0
0.681476	0
0.685932	0
0.690389	0
0.694847	0
0.699304	0
0.703761	0
0.708218	0
0.712675	0
0.717132	0
0.721589	0
0.726046	0
0.730503	0
0.73496	0
0.739417	0
0.743874	0
0.748331	0
0.752788	0
0.757245	0
0.762542	0
0.766999	0
0.771456	0
0.775913	0
0.78037	0
0.784827	0
0.789284	0
0.793741	0
0.798198	0
0.802655	0
0.807112	0
0.811569	0
0.816026	0
0.820483	0
0.82494	0
0.829397	0
0.833854	0
0.838311	0
0.842769	0
0.848044	0
0.852501	0
0.856958	0
0.861415	0
0.865872	0
0.870329	0
0.874786	0
0.879243	0
0.8837	0
0.888157	0
0.892614	0
0.897071	0
0.901528	0
0.905985	0
0.910442	0
0.9149	0
0.919356	0
0.923814	0
0.929097	0
0.933554	0
0.938011	0
0.942469	0
0.946926	0
0.951383	0
0.955839	0
0.960296	0
0.964754	0
0.969211	0
0.973667	0
0.978125	0
0.982582	0
0.987039	0
0.991496	0
0.995953	0
1.00041	0
1.00487	0
1.00932	0
1.01461	0
1.01907	0
1.02353	0
1.02798	0
1.03244	0
1.0369	0
1.04136	0
1.04581	0
1.05027	0
1.05473	0
1.05918	0
1.06364	0
1.0681	0
1.07255	0
1.07701	0
1.08147	0
1.08593	0
1.09038	0
1.09569	0
1.10014	0
1.1046	0
1.10906	0
1.11352	0
1.11797	0
1.12243	0
1.12689	0
1.13134	0
1.1358	0
1.14026	0
1.14472	0
1.14917	0
1.15363	0
1.15809	0
1.16254	0
1.167	0
1.17146	0
1.17591	0
1.18122	0
1.18568	0
1.19014	0
1.19459	0
1.19905	0
1.20351	0
1.20796	0
1.21242	0
1.21688	0
1.22133	0
1.22579	0
1.23025	0
1.23471	0
1.23916	0
1.24362	0
1.24808	0
1.25253	0
1.25699	0
1.26226	0
1.26672	0
1.27118	0
1.27564	0
1.28009	0
1.28455	0
1.28901	0
1.29346	0
1.29792	0
1.30238	0
1.30683	0
1.31129	0
1.31575	0
1.32021	0
1.32466	0
1.32912	0
1.33358	0
1.33803	0
1.34249	0
1.34776	0
1.35222	0
1.35668	0
1.36114	0
1.36559	0
1.37005	0
1.37451	0
1.37896	0
1.38342	0
1.38788	0
1.39234	0
1.39679	0
1.40125	0
1.40571	0
1.41016	0
1.41462	0
1.41908	0
1.42353	0
1.42883	0
1.43329	0
1.43775	0
1.4422	0
1.44666	0
1.45112	0
1.45557	0
1.46003	0
1.46449	0
1.46895	0
1.4734	0
1.47786	0
1.48232	0
1.48677	0
1.49123	0
1.49569	0
1.50014	0
1.5046	0
1.50906	0
1.51437	0
1.51883	0
1.52329	0
1.52774	0
1.5322	0
1.53666	0
1.54111	0
1.54557	0
1.55003	0
1.55449	0
1.55894	0
1.5634	0
1.56786	0
1.57231	0
1.57677	0
1.58123	0
1.58568	0
1.59014	0
1.59544	0
1.5999	0
1.60435	0
1.60881	0
1.61327	0
1.61773	0
1.62218	0
1.62664	0
1.6311	0
1.63555	0
1.64001	0
1.64447	0
1.64892	0
1.65338	0
1.65784	0
1.6623	0
1.66675	0
1.67121	0
1.67567	0
1.68095	0
1.68541	0
1.68986	0
1.69432	0
1.69878	0
1.70323	0
1.70769	0
1.71215	0
1.71661	0
1.72106	0
1.72552	0
1.72998	0
1.73443	0
1.73889	0
1.74335	0
1.74781	0
1.75226	0
1.75672	0
1.76199	0
1.76645	0
1.77091	0
1.77536	0
1.77982	0
1.78428	0
1.78873	0
1.79319	0
1.79765	0
1.80211	0
1.80656	0
1.81102	0
1.81548	0
1.81993	0
1.82439	0
1.82885	0
1.83331	0
1.83776	0
1.84222	0
1.84668	0
1.85113	0
1.85559	0
1.86005	0
1.8645	0
1.86896	0
1.87342	0
1.87788	0
1.88233	0
1.88679	0
1.89125	0
1.8957	0
1.90016	0
1.90462	0
1.90907	0
1.91353	0
1.91799	0
1.92245	0
1.92776	0
1.93221	0
1.93667	0
1.94113	0
1.94558	0
1.95004	0
1.9545	0
1.95896	0
1.96341	0
1.96787	0
1.97233	0
1.97678	0
1.98124	0
1.9857	0
1.99016	0
1.99461	0
1.99907	0
2.00353	0
2.00798	0
2.01329	0
2.01775	0
2.0222	0
2.02666	0
2.03112	0
2.03557	0
2.04003	0
2.04449	0
2.04894	0
2.0534	0
2.05786	0
2.06232	0
2.06677	0
2.07123	0
2.07569	0
2.08014	0
2.0846	0
2.08906	0
2.09435	0
2.09881	0
2.10327	0
2.10772	0
2.11218	0
2.11664	0
2.12109	0
2.12555	0
2.13001	0
2.13446	0
2.13892	0
2.14338	0
2.14784	0
2.15229	0
2.15675	0
2.16121	0
2.16566	0
2.17012	0
2.17458	0
2.17903	0
2.18349	0
2.18795	0
2.19241	0
2.19686	0
2.20132	0
2.20578	0
2.21023	0
2.21469	0
2.21915	0
2.22361	0
2.22806	0
2.23252	0
2.23698	0
2.24143	0
2.24589	0
2.25035	0
2.2548	0
2.25926	0
2.26454	0
2.26899	0
2.27345	0
2.27791	0
2.28236	0
2.28682	0
2.29128	0
2.29574	0
2.30019	0
2.30465	0
2.30911	0
2.31356	0
2.31802	0
2.32248	0
2.32694	0
2.33139	0
2.33585	0
2.34031	0
2.34476	0
2.34922	0
2.35368	0
2.35813	0
2.36259	0
2.36705	0
2.37151	0
2.37596	0
2.38042	0
2.38488	0
2.38933	0
2.39379	0
2.39825	0
2.40271	0
2.40716	0
2.41162	0
2.41608	0
2.42053	0
2.42499	0
2.42945	0
2.4339	0
2.43836	0
2.44282	0
2.44728	0
2.45173	0
2.45619	0
2.46065	0
2.4651	0
2.46956	0
2.47402	0
2.47847	0
2.48293	0
2.48739	0
2.49185	0
2.4963	0
2.50076	0
2.50522	0
2.50967	0
2.51494	0
2.5194	0
2.52386	0
2.52832	0
2.53277	0
2.53723	0
2.54169	0
2.54614	0
2.5506	0
2.55506	0
2.55952	0
2.56397	0
2.56843	0
2.57289	0
2.57734	0
2.5818	0
2.58626	0
2.59071	0
2.59602	0
2.60048	0
2.60493	0
2.60939	0
2.61385	0
2.61831	0
2.62276	0
2.62722	0
2.63168	0
2.63613	0
2.64059	0
2.64505	0
2.64951	0
2.65396	0
2.65842	0
2.66288	0
2.66733	0
2.67179	0
2.67625	0
2.68155	0
2.686	0
2.69046	0
2.69492	0
2.69938	0
2.70383	0
2.70829	0
2.71275	0
2.7172	0
2.72166	0
2.72612	0
2.73057	0
2.73503	0
2.73949	0
2.74395	0
2.7484	0
2.75286	0
2.75732	0
2.76262	0
2.76708	0
2.77154	0
2.77599	0
2.78045	0
2.78491	0
2.78936	0
2.79382	0
2.79828	0
2.80274	0
2.80719	0
2.81165	0
2.81611	0
2.82056	0
2.82502	0
2.82948	0
2.83393	0
2.83839	0
2.84285	0
2.84815	0
2.85261	0
2.85706	0
2.86152	0
2.86598	0
2.87043	0
2.87489	0
2.87935	0
2.8838	0
2.88826	0
2.89272	0
2.89718	0
2.90163	0
2.90609	0
2.91055	0
2.915	0
2.91946	0
2.92392	0
2.92923	0
2.93369	0
2.93814	0
2.9426	0
2.94706	0
2.95151	0
2.95597	0
2.96043	0
2.96488	0
2.96934	0
2.9738	0
2.97826	0
2.98271	0
2.98717	0
2.99163	0
2.99608	0
3.00054	0
3.005	0
3.00945	0
3.01475	0
3.01921	0
3.02367	0
3.02813	0
3.03258	0
3.03704	0
3.0415	0
3.04595	0
3.05041	0
3.05487	0
3.05932	0
3.06378	0
3.06824	0
3.0727	0
3.07715	0
3.08161	0
3.08607	0
3.09052	0
3.09498	0
3.09944	0
3.10389	0
3.10835	0
3.11281	0
3.11727	0
3.12172	0
3.12618	0
3.13064	0
3.13509	0
3.13955	0
3.14401	0
3.14847	0
3.15292	0
3.15738	0
3.16184	0
3.16629	0
3.17075	0
3.17521	0
3.18049	0
3.18495	0
3.18941	0
3.19387	0
3.19832	0
3.20278	0
3.20724	0
3.21169	0
3.21615	0
3.22061	0
3.22506	0
3.22952	0
3.23398	0
3.23844	0
3.24289	0
3.24735	0
3.25181	0
3.25626	0
3.26072	0
3.26518	0
3.26964	0
3.27409	0
3.27855	0
3.28301	0
3.28746	0
3.29192	0
3.29638	0
3.30083	0
3.30529	0
3.30975	0
3.31421	0
3.31866	0
3.32312	0
3.32758	0
3.33203	0
3.33649	0
3.34095	0
3.3454	0
3.34986	0
3.35432	0
3.35878	0
3.36323	0
3.36769	0
3.37215	0
3.3766	0
3.38106	0
3.38552	0
3.38998	0
3.39443	0
3.39889	0
3.40335	0
3.4078	0
3.41226	0
3.41672	0
3.42117	0
3.42563	0
3.43095	0
3.4354	0
3.43986	0
3.44432	0
3.44877	0
3.45323	0
3.45769	0
3.46215	0
3.4666	0
3.47106	0
3.47552	0
3.47997	0
3.48443	0
3.48889	0
3.49335	0
3.4978	0
3.50226	0
3.50672	0
3.51202	0
3.51648	0
3.52093	0
3.52539	0
3.52985	0
3.53431	0
3.53876	0
3.54322	0
3.54768	0
3.55213	0
3.55659	0
3.56105	0
3.5655	0
3.56996	0
3.57442	0
3.57888	0
3.58333	0
3.58779	0
3.59225	0
3.5967	0
3.60116	0
3.60562	0
3.61008	0
3.61453	0
3.61899	0
3.62345	0
3.6279	0
3.63236	0
3.63682	0
3.64127	0
3.64573	0
3.65019	0
3.65465	0
3.6591	0
3.66356	0
3.66802	0
3.67247	0
3.67779	0
3.68225	0
3.68671	0
3.69117	0
3.69562	0
3.70008	0
3.70454	0
3.70899	0
3.71345	0
3.71791	0
3.72236	0
3.72682	0
3.73128	0
3.73574	0
3.74019	0
3.74465	0
3.74911	0
3.75356	0
3.75802	0
3.76248	0
3.76694	0
3.77139	0
3.77585	0
3.78031	0
3.78476	0
3.78922	0
3.79368	0
3.79813	0
3.80259	0
3.80705	0
3.81151	0
3.81596	0
3.82042	0
3.82488	0
3.82933	0
3.83379	0
3.83825	0
3.8427	0
3.84716	0
3.85162	0
3.85608	0
3.86053	0
3.86499	0
3.86945	0
3.8739	0
3.87836	0
3.88282	0
3.88728	0
3.89173	0
3.89619	0
3.90065	0
3.9051	0
3.90956	0
3.91402	0
3.91847	0
3.92293	0
3.92823	0
3.93269	0
3.93715	0
3.94161	0
3.94606	0
3.95052	0
3.95498	0
3.95943	0
3.96389	0
3.96835	0
3.97281	0
3.97726	0
3.98172	0
3.98618	0
3.99063	0
3.99509	0
3.99955	0
4.004	0
4.00846	0
4.01292	0
4.01738	0
4.02183	0
4.02629	0
4.03075	0
4.0352	0
4.03966	0
4.04412	0
4.04858	0
4.05303	0
4.05749	0
4.06195	0
4.0664	0
4.07086	0
4.07532	0
4.07977	0
4.08423	0
4.08869	0
4.09315	0
4.09845	0
4.1029	0
4.10736	0
4.11182	0
4.11627	0
4.12073	0
4.12519	0
4.12965	0
4.1341	0
4.13856	0
4.14302	0
4.14747	0
4.15193	0
4.15639	0
4.16085	0
4.1653	0
4.16976	0
4.17422	0
4.17952	0
4.18397	0
4.18843	0
4.19289	0
4.19734	0
4.2018	0
4.20626	0
4.21072	0
4.21517	0
4.21963	0
4.22409	0
4.22854	0
4.233	0
4.23746	0
4.24191	0
4.24637	0
4.25083	0
4.25529	0
4.25974	0
4.2642	0
4.26866	0
4.27311	0
4.27757	0
4.28203	0
4.28648	0
4.29094	0
4.2954	0
4.29986	0
4.30431	0
4.30877	0
4.31323	0
4.31768	0
4.32214	0
4.3266	0
4.33106	0
4.33551	0
4.33997	0
4.34526	0
4.34971	0
4.35417	0
4.35863	0
4.36309	0
4.36754	0
4.372	0
4.37646	0
4.38091	0
4.38537	0
4.38983	0
4.39428	0
4.39874	0
4.4032	0
4.40766	0
4.41211	0
4.41657	0
4.42103	0
4.42548	0
4.42994	0
4.4344	0
4.43886	0
4.44331	0
4.44777	0
4.45223	0
4.45668	0
4.46114	0
4.4656	0
4.47005	0
4.47451	0
4.47897	0
4.48343	0
4.48788	0
4.49234	0
4.4968	0
4.50125	0
4.50571	0
4.51017	0
4.51462	0
4.51908	0
4.52354	0
4.528	0
4.53245	0
4.53691	0
4.54137	0
4.54582	0
4.55028	0
4.55474	0
4.5592	0
4.56365	0
4.56811	0
4.57257	0
4.57702	0
4.58148	0
4.58594	0
4.59039	0
4.59569	0
4.60015	0
4.6046	0
4.60906	0
4.61352	0
4.61797	0
4.62243	0
4.62689	0
4.63135	0
4.6358	0
4.64026	0
4.64472	0
4.64917	0
4.65363	0
4.65809	0
4.66255	0
4.667	0
4.67146	0
4.67592	0
4.68037	0
4.68483	0
4.68929	0
4.69374	0
4.6982	0
4.70266	0
4.70712	0
4.71157	0
4.71603	0
4.72049	0
4.72494	0
4.7294	0
4.73386	0
4.73832	0
4.74277	0
4.74723	0
4.75169	0
4.75614	0
4.76142	0
4.76588	0
4.77033	0
4.77479	0
4.77925	0
4.7837	0
4.78816	0
4.79262	0
4.79708	0
4.80153	0
4.80599	0
4.81045	0
4.8149	0
4.81936	0
4.82382	0
4.82827	0
4.83273	0
4.83719	0
4.84165	0
4.8461	0
4.85056	0
4.85502	0
4.85947	0
4.86393	0
4.86839	0
4.87285	0
4.8773	0
4.88176	0
4.88622	0
4.89067	0
4.89513	0
4.89959	0
4.90404	0
4.9085	0
4.91296	0
4.91742	0
4.92187	0
4.92633	0
4.93079	0
4.93524	0
4.9397	0
4.94416	0
4.94861	0
4.95307	0
4.95753	0
4.96199	0
4.96644	0
4.9709	0
4.97536	0
4.97981	0
4.98427	0
4.98873	0
4.99319	0
4.99764	0
5.0021	0
5.00656	0
5.01185	0
5.0163	0
5.02076	0
5.02522	0
5.02967	0
5.03413	0
5.03859	0
5.04305	0
5.0475	0
5.05196	0
5.05642	0
5.06087	0
5.06533	0
5.06979	0
5.07424	0
5.0787	0
5.08316	0
5.08762	0
5.09207	0
5.09653	0
5.10099	0
5.10544	0
5.1099	0
5.11436	0
5.11882	0
5.12327	0
5.12773	0
5.13219	0
5.13664	0
5.1411	0
5.14556	0
5.15001	0
5.15447	0
5.15893	0
5.16339	0
5.16784	0
5.1723	0
5.17676	0
5.18207	0
5.18652	0
5.19098	0
5.19544	0
5.19989	0
5.20435	0
5.20881	0
5.21327	0
5.21772	0
5.22218	0
5.22664	0
5.23109	0
5.23555	0
5.24001	0
5.24447	0
5.24892	0
5.25338	0
5.25784	0
5.26229	0
5.26675	0
5.27121	0
5.27566	0
5.28012	0
5.28458	0
5.28904	0
5.29349	0
5.29795	0
5.30241	0
5.30686	0
5.31132	0
5.31578	0
5.32023	0
5.32469	0
5.32915	0
5.33361	0
5.33806	0
5.34252	0
5.34698	0
5.35143	0
5.35589	0
5.36035	0
5.36481	0
5.36926	0
5.37372	0
5.37818	0
5.38263	0
5.38709	0
5.39155	0
5.396	0
5.40046	0
5.40492	0
5.40938	0
5.41383	0
5.41829	0
5.42275	0
5.42803	0
5.43248	0
5.43694	0
5.4414	0
5.44586	0
5.45031	0
5.45477	0
5.45923	0
5.46368	0
5.46814	0
5.4726	0
5.47705	0
5.48151	0
5.48597	0
5.49043	0
5.49488	0
5.49934	0
5.5038	0
5.50825	0
5.51271	0
5.51717	0
5.52163	0
5.52608	0
5.53054	0
5.535	0
5.53945	0
5.54391	0
5.54837	0
5.55282	0
5.55728	0
5.56174	0
5.5662	0
5.57065	0
5.57511	0
5.57957	0
5.58402	0
5.58848	0
5.59294	0
5.59822	0
5.60267	0
5.60713	0
5.61159	0
5.61604	0
5.6205	0
5.62496	0
5.62942	0
5.63387	0
5.63833	0
5.64279	0
5.64724	0
5.6517	0
5.65616	0
5.66061	0
5.66507	0
5.66953	0
5.67399	0
5.67844	0
5.6829	0
5.68736	0
5.69181	0
5.69627	0
5.70073	0
5.70519	0
5.70964	0
5.7141	0
5.71856	0
5.72301	0
5.72747	0
5.73193	0
5.73638	0
5.74084	0
5.7453	0
5.74976	0
5.75421	0
5.75867	0
5.76313	0
5.76758	0
5.77204	0
5.7765	0
5.78095	0
5.78541	0
5.78987	0
5.79433	0
5.79878	0
5.80324	0
5.8077	0
5.81215	0
5.81661	0
5.82107	0
5.82553	0
5.82998	0
5.83444	0
5.8389	0
5.84335	0
5.84864	0
5.8531	0
5.85755	0
5.86201	0
5.86647	0
5.87092	0
5.87538	0
5.87984	0
5.88429	0
5.88875	0
5.89321	0
5.89767	0
5.90212	0
5.90658	0
5.91104	0
5.91549	0
5.91995	0
5.92441	0
5.92887	0
5.93332	0
5.93778	0
5.94224	0
5.94669	0
5.95115	0
5.95561	0
5.96006	0
5.96452	0
5.96898	0
5.97344	0
5.97789	0
5.98235	0
5.98681	0
5.99126	0
5.99572	0
6.00018	0
6.00464	0
6.00909	0
6.01437	0
6.01883	0
6.02329	0
6.02774	0
6.0322	0
6.03666	0
6.04112	0
6.04557	0
6.05003	0
6.05449	0
6.05894	0
6.0634	0
6.06786	0
6.07231	0
6.07677	0
6.08123	0
6.08569	0
6.09014	0
6.0946	0
6.09906	0
6.10351	0
6.10797	0
6.11243	0
6.11689	0
6.12134	0
6.1258	0
6.13026	0
6.13471	0
6.13917	0
6.14363	0
6.14808	0
6.15254	0
6.157	0
6.16146	0
6.16591	0
6.17037	0
6.17483	0
6.17928	0
6.18374	0
6.1882	0
6.19265	0
6.19711	0
6.20157	0
6.20603	0
6.21048	0
6.21494	0
6.2194	0
6.22385	0
6.22831	0
6.23277	0
6.23723	0
6.24168	0
6.24614	0
6.2506	0
6.25505	0
6.25951	0
6.2648	0
6.26926	0
6.27372	0
6.27817	0
6.28263	0
6.28709	0
6.29154	0
6.296	0
6.30046	0
6.30492	0
6.30937	0
6.31383	0
6.31829	0
6.32274	0
6.3272	0
6.33166	0
6.33612	0
6.34057	0
6.34503	0
6.34949	0
6.35394	0
6.3584	0
6.36286	0
6.36731	0
6.37177	0
6.37623	0
6.38069	0
6.38514	0
6.3896	0
6.39406	0
6.39851	0
6.40297	0
6.40743	0
6.41188	0
6.41634	0
6.4208	0
6.42526	0
6.43054	0
6.435	0
6.43945	0
6.44391	0
6.44837	0
6.45282	0
6.45728	0
6.46174	0
6.4662	0
6.47065	0
6.47511	0
6.47957	0
6.48402	0
6.48848	0
6.49294	0
6.49739	0
6.50185	0
6.50631	0
6.51077	0
6.51522	0
6.51968	0
6.52414	0
6.52859	0
6.53305	0
6.53751	0
6.54197	0
6.54642	0
6.55088	0
6.55534	0
6.55979	0
6.56425	0
6.56871	0
6.57316	0
6.57762	0
6.58208	0
6.58654	0
6.59099	0
6.59545	0
6.59991	0
6.60436	0
6.60882	0
6.61328	0
6.61773	0
6.62219	0
6.62665	0
6.63111	0
6.63556	0
6.64002	0
6.64448	0
6.64893	0
6.65339	0
6.65785	0
6.66231	0
6.66676	0
6.67122	0
6.67568	0
6.68096	0
6.68542	0
6.68988	0
6.69433	0
6.69879	0
6.70325	0
6.70771	0
6.71216	0
6.71662	0
6.72108	0
6.72553	0
6.72999	0
6.73445	0
6.7389	0
6.74336	0
6.74782	0
6.75228	0
6.75673	0
6.76119	0
6.76565	0
6.7701	0
6.77456	0
6.77902	0
6.78347	0
6.78793	0
6.79239	0
6.79685	0
6.8013	0
6.80576	0
6.81022	0
6.81467	0
6.81913	0
6.82359	0
6.82805	0
6.8325	0
6.83696	0
6.84142	0
6.84672	0
6.85118	0
6.85563	0
6.86009	0
6.86455	0
6.869	0
6.87346	0
6.87792	0
6.88238	0
6.88683	0
6.89129	0
6.89575	0
6.9002	0
6.90466	0
6.90912	0
6.91358	0
6.91803	0
6.92249	0
6.92695	0
6.9314	0
6.93586	0
6.94032	0
6.94477	0
6.94923	0
6.95369	0
6.95815	0
6.9626	0
6.96706	0
6.97152	0
6.97597	0
6.98043	0
6.98489	0
6.98934	0
6.9938	0
6.99826	0
7.00272	0
7.00717	0
7.01163	0
7.01609	0
7.02054	0
7.025	0
7.02946	0
7.03392	0
7.03837	0
7.04283	0
7.04729	0
7.05174	0
7.0562	0
7.06066	0
7.06511	0
7.06957	0
7.07403	0
7.07849	0
7.08294	0
7.0874	0
7.09186	0
7.09714	0
7.10159	0
7.10605	0
7.11051	0
7.11497	0
7.11942	0
7.12388	0
7.12834	0
7.13279	0
7.13725	0
7.14171	0
7.14616	0
7.15062	0
7.15508	0
7.15954	0
7.16399	0
7.16845	0
7.17291	0
7.17736	0
7.18182	0
7.18628	0
7.19074	0
7.19519	0
7.19965	0
7.20411	0
7.20856	0
7.21302	0
7.21748	0
7.22193	0
7.22639	0
7.23085	0
7.23531	0
7.23976	0
7.24422	0
7.24868	0
7.25313	0
7.25759	0
7.26288	0
7.26734	0
7.27179	0
7.27625	0
7.28071	0
7.28516	0
7.28962	0
7.29408	0
7.29854	0
7.30299	0
7.30745	0
7.31191	0
7.31636	0
7.32082	0
7.32528	0
7.32974	0
7.33419	0
7.33865	0
7.34311	0
7.34756	0
7.35202	0
7.35648	0
7.36093	0
7.36539	0
7.36985	0
7.37431	0
7.37876	0
7.38322	0
7.38768	0
7.39213	0
7.39659	0
7.40105	0
7.4055	0
7.40996	0
7.41442	0
7.41888	0
7.42333	0
7.42779	0
7.43225	0
7.4367	0
7.44116	0
7.44562	0
7.45008	0
7.45453	0
7.45899	0
7.46345	0
7.4679	0
7.47236	0
7.47682	0
7.48127	0
7.48573	0
7.49019	0
7.49465	0
7.4991	0
7.50356	0
7.50802	0
7.5133	0
7.51775	0
7.52221	0
7.52667	0
7.53113	0
7.53558	0
7.54004	0
7.5445	0
7.54895	0
7.55341	0
7.55787	0
7.56232	0
7.56678	0
7.57124	0
7.5757	0
7.58015	0
7.58461	0
7.58907	0
7.59352	0
7.59798	0
7.60244	0
7.6069	0
7.61135	0
7.61581	0
7.62027	0
7.62472	0
7.62918	0
7.63364	0
7.63809	0
7.64255	0
7.64701	0
7.65147	0
7.65592	0
7.66038	0
7.66484	0
7.66929	0
7.67375	0
7.67904	0
7.6835	0
7.68795	0
7.69241	0
7.69687	0
7.70132	0
7.70578	0
7.71024	0
7.7147	0
7.71915	0
7.72361	0
7.72807	0
7.73252	0
7.73698	0
7.74144	0
7.74589	0
7.75035	0
7.75481	0
7.75927	0
7.76372	0
7.76818	0
7.77264	0
7.77709	0
7.78155	0
7.78601	0
7.79047	0
7.79492	0
7.79938	0
7.80384	0
7.80829	0
7.81275	0
7.81721	0
7.82166	0
7.82612	0
7.83058	0
7.83504	0
7.83949	0
7.84395	0
7.84841	0
7.85286	0
7.85732	0
7.86178	0
7.86624	0
7.87069	0
7.87515	0
7.87961	0
7.88406	0
7.88852	0
7.89298	0
7.89743	0
7.90189	0
7.90635	0
7.91081	0
7.91526	0
7.91972	0
7.92418	0
7.92947	0
7.93393	0
7.93839	0
7.94284	0
7.9473	0
7.95176	0
7.95621	0
7.96067	0
7.96513	0
7.96959	0
7.97404	0
7.9785	0
7.98296	0
7.98741	0
7.99187	0
7.99633	0
8.00078	0
8.00524	0
8.0097	0
8.01416	0
8.01861	0
8.02307	0
8.02753	0
8.03198	0
8.03644	0
8.0409	0
8.04536	0
8.04981	0
8.05427	0
8.05873	0
8.06318	0
8.06764	0
8.0721	0
8.07656	0
8.08101	0
8.08547	0
8.08993	0
8.09522	0
8.09968	0
8.10414	0
8.10859	0
8.11305	0
8.11751	0
8.12196	0
8.12642	0
8.13088	0
8.13533	0
8.13979	0
8.14425	0
8.14871	0
8.15316	0
8.15762	0
8.16208	0
8.16653	0
8.17099	0
8.17545	0
8.1799	0
8.18436	0
8.18882	0
8.19328	0
8.19773	0
8.20219	0
8.20665	0
8.2111	0
8.21556	0
8.22002	0
8.22448	0
8.22893	0
8.23339	0
8.23785	0
8.2423	0
8.24676	0
8.25122	0
8.25567	0
8.26013	0
8.26459	0
8.26905	0
8.2735	0
8.27796	0
8.28242	0
8.28687	0
8.29133	0
8.29579	0
8.30024	0
8.3047	0
8.30916	0
8.31362	0
8.31807	0
8.32253	0
8.32699	0
8.33144	0
8.3359	0
8.34036	0
8.34567	0
8.35012	0
8.35458	0
8.35904	0
8.36349	0
8.36795	0
8.37241	0
8.37687	0
8.38132	0
8.38578	0
8.39024	0
8.39469	0
8.39915	0
8.40361	0
8.40807	0
8.41252	0
8.41698	0
8.42144	0
8.42589	0
8.43035	0
8.43481	0
8.43926	0
8.44372	0
8.44818	0
8.45264	0
8.45709	0
8.46155	0
8.46601	0
8.47046	0
8.47492	0
8.47938	0
8.48384	0
8.48829	0
8.49275	0
8.49721	0
8.50166	0
8.50612	0
8.51145	0
8.51591	0
8.52036	0
8.52482	0
8.52928	0
8.53373	0
8.53819	0
8.54265	0
8.54711	0
8.55156	0
8.55602	0
8.56048	0
8.56493	0
8.56939	0
8.57385	0
8.5783	0
8.58276	0
8.58722	0
8.59168	0
8.59613	0
8.60059	0
8.60505	0
8.6095	0
8.61396	0
8.61842	0
8.62288	0
8.62733	0
8.63179	0
8.63625	0
8.6407	0
8.64516	0
8.64962	0
8.65407	0
8.65853	0
8.66299	0
8.66745	0
8.6719	0
8.67636	0
8.68082	0
8.68527	0
8.68973	0
8.69419	0
8.69865	0
8.7031	0
8.70756	0
8.71202	0
8.71647	0
8.72093	0
8.72539	0
8.72984	0
8.7343	0
8.73876	0
8.74322	0
8.74767	0
8.75213	0
8.75659	0
8.76188	0
8.76634	0
8.77079	0
8.77525	0
8.77971	0
8.78416	0
8.78862	0
8.79308	0
8.79754	0
8.80199	0
8.80645	0
8.81091	0
8.81536	0
8.81982	0
8.82428	0
8.82873	0
8.83319	0
8.83765	0
8.84211	0
8.84656	0
8.85102	0
8.85548	0
8.85993	0
8.86439	0
8.86885	0
8.87331	0
8.87776	0
8.88222	0
8.88668	0
8.89113	0
8.89559	0
8.90005	0
8.9045	0
8.90896	0
8.91342	0
8.91788	0
8.92233	0
8.92679	0
8.93208	0
8.93653	0
8.94099	0
8.94545	0
8.94991	0
8.95436	0
8.95882	0
8.96328	0
[truncated: 24,898 more rows]

## Sheet: Ext. Data Fig. 2 - Blank (C11)
Retention Time (min)	Mass Spectral Intensity (arb)
0.00481858	0
0.0109758	0
0.0154329	0
0.0198898	0
0.024347	0
0.028804	0
0.0332611	0
0.0377183	0
0.0421752	0
0.046632	0
0.0510892	0
0.0555464	0
0.0600033	0
0.0644603	0
0.0689175	0
0.0733745	0
0.0778315	0
0.0822887	0
0.0867457	0
0.0912027	0
0.0964204	0
0.100877	0
0.105334	0
0.109792	0
0.114249	0
0.118705	0
0.123163	0
0.12762	0
0.132077	0
0.136534	0
0.140991	0
0.145448	0
0.149905	0
0.154362	0
0.158819	0
0.163276	0
0.167733	0
0.17219	0
0.176647	0
0.181879	0
0.186336	0
0.190793	0
0.19525	0
0.199707	0
0.204164	0
0.208622	0
0.213078	0
0.217535	0
0.221993	0
0.22645	0
0.230906	0
0.235364	0
0.239821	0
0.244278	0
0.248735	0
0.253192	0
0.257649	0
0.262892	0
0.267349	0
0.271806	0
0.276263	0
0.28072	0
0.285177	0
0.289635	0
0.294092	0
0.298548	0
0.303005	0
0.307463	0
0.311919	0
0.316377	0
0.320834	0
0.325291	0
0.329748	0
0.334205	0
0.338662	0
0.343119	0
0.34838	0
0.352837	0
0.357294	0
0.361751	0
0.366208	0
0.370665	0
0.375122	0
0.379579	0
0.384037	0
0.388493	0
0.392951	0
0.397408	0
0.401865	0
0.406322	0
0.410779	0
0.415236	0
0.419693	0
0.42415	0
0.42941	0
0.433867	0
0.438324	0
0.442781	0
0.447238	0
0.451695	0
0.456152	0
0.46061	0
0.465067	0
0.469524	0
0.47398	0
0.478437	0
0.482894	0
0.487352	0
0.491809	0
0.496266	0
0.500723	0
0.50518	0
0.509637	0
0.514902	0
0.51936	0
0.523817	0
0.528274	0
0.532731	0
0.537188	0
0.541645	0
0.546102	0
0.550559	0
0.555016	0
0.559473	0
0.56393	0
0.568387	0
0.572844	0
0.577301	0
0.581758	0
0.586215	0
0.590672	0
0.595956	0
0.600413	0
0.60487	0
0.609327	0
0.613784	0
0.618241	0
0.622698	0
0.627155	0
0.631612	0
0.636069	0
0.640527	0
0.644984	0
0.64944	0
0.653898	0
0.658355	0
0.662812	0
0.667269	0
0.671726	0
0.676183	0
0.681476	0
0.685932	0
0.690389	0
0.694847	0
0.699304	0
0.703761	0
0.708218	0
0.712675	0
0.717132	0
0.721589	0
0.726046	0
0.730503	0
0.73496	0
0.739417	0
0.743874	0
0.748331	0
0.752788	0
0.757245	0
0.762542	0
0.766999	0
0.771456	0
0.775913	0
0.78037	0
0.784827	0
0.789284	0
0.793741	0
0.798198	0
0.802655	0
0.807112	0
0.811569	0
0.816026	0
0.820483	0
0.82494	0
0.829397	0
0.833854	0
0.838311	0
0.842769	0
0.848044	0
0.852501	0
0.856958	0
0.861415	0
0.865872	0
0.870329	0
0.874786	0
0.879243	0
0.8837	0
0.888157	0
0.892614	0
0.897071	0
0.901528	0
0.905985	0
0.910442	0
0.9149	0
0.919356	0
0.923814	0
0.929097	0
0.933554	0
0.938011	0
0.942469	0
0.946926	0
0.951383	0
0.955839	0
0.960296	0
0.964754	0
0.969211	0
0.973667	0
0.978125	0
0.982582	0
0.987039	0
0.991496	0
0.995953	0
1.00041	0
1.00487	0
1.00932	0
1.01461	0
1.01907	0
1.02353	0
1.02798	0
1.03244	0
1.0369	0
1.04136	0
1.04581	0
1.05027	0
1.05473	0
1.05918	0
1.06364	0
1.0681	0
1.07255	0
1.07701	0
1.08147	0
1.08593	0
1.09038	0
1.09569	0
1.10014	0
1.1046	0
1.10906	0
1.11352	0
1.11797	0
1.12243	0
1.12689	0
1.13134	0
1.1358	0
1.14026	0
1.14472	0
1.14917	0
1.15363	0
1.15809	0
1.16254	0
1.167	0
1.17146	0
1.17591	0
1.18122	0
1.18568	0
1.19014	0
1.19459	0
1.19905	0
1.20351	0
1.20796	0
1.21242	0
1.21688	0
1.22133	0
1.22579	0
1.23025	0
1.23471	0
1.23916	0
1.24362	0
1.24808	0
1.25253	0
1.25699	0
1.26226	0
1.26672	0
1.27118	0
1.27564	0
1.28009	0
1.28455	0
1.28901	0
1.29346	0
1.29792	0
1.30238	0
1.30683	0
1.31129	0
1.31575	0
1.32021	0
1.32466	0
1.32912	0
1.33358	0
1.33803	0
1.34249	0
1.34776	0
1.35222	0
1.35668	0
1.36114	0
1.36559	0
1.37005	0
1.37451	0
1.37896	0
1.38342	0
1.38788	0
1.39234	0
1.39679	0
1.40125	0
1.40571	0
1.41016	0
1.41462	0
1.41908	0
1.42353	0
1.42883	0
1.43329	0
1.43775	0
1.4422	0
1.44666	0
1.45112	0
1.45557	0
1.46003	0
1.46449	0
1.46895	0
1.4734	0
1.47786	0
1.48232	0
1.48677	0
1.49123	0
1.49569	0
1.50014	0
1.5046	0
1.50906	0
1.51437	0
1.51883	0
1.52329	0
1.52774	0
1.5322	0
1.53666	0
1.54111	0
1.54557	0
1.55003	0
1.55449	0
1.55894	0
1.5634	0
1.56786	0
1.57231	0
1.57677	0
1.58123	0
1.58568	0
1.59014	0
1.59544	0
1.5999	0
1.60435	0
1.60881	0
1.61327	0
1.61773	0
1.62218	0
1.62664	0
1.6311	0
1.63555	0
1.64001	0
1.64447	0
1.64892	0
1.65338	0
1.65784	0
1.6623	0
1.66675	0
1.67121	0
1.67567	0
1.68095	0
1.68541	0
1.68986	0
1.69432	0
1.69878	0
1.70323	0
1.70769	0
1.71215	0
1.71661	0
1.72106	0
1.72552	0
1.72998	0
1.73443	0
1.73889	0
1.74335	0
1.74781	0
1.75226	0
1.75672	0
1.76199	0
1.76645	0
1.77091	0
1.77536	0
1.77982	0
1.78428	0
1.78873	0
1.79319	0
1.79765	0
1.80211	0
1.80656	0
1.81102	0
1.81548	0
1.81993	0
1.82439	0
1.82885	0
1.83331	0
1.83776	0
1.84222	0
1.84668	0
1.85113	0
1.85559	0
1.86005	0
1.8645	0
1.86896	0
1.87342	0
1.87788	0
1.88233	0
1.88679	0
1.89125	0
1.8957	0
1.90016	0
1.90462	0
1.90907	0
1.91353	0
1.91799	0
1.92245	0
1.92776	0
1.93221	0
1.93667	0
1.94113	0
1.94558	0
1.95004	0
1.9545	0
1.95896	0
1.96341	0
1.96787	0
1.97233	0
1.97678	0
1.98124	0
1.9857	0
1.99016	0
1.99461	0
1.99907	0
2.00353	0
2.00798	0
2.01329	0
2.01775	0
2.0222	0
2.02666	0
2.03112	0
2.03557	0
2.04003	0
2.04449	0
2.04894	0
2.0534	0
2.05786	0
2.06232	0
2.06677	0
2.07123	0
2.07569	0
2.08014	0
2.0846	0
2.08906	0
2.09435	0
2.09881	0
2.10327	0
2.10772	0
2.11218	0
2.11664	0
2.12109	0
2.12555	0
2.13001	0
2.13446	0
2.13892	0
2.14338	0
2.14784	0
2.15229	0
2.15675	0
2.16121	0
2.16566	0
2.17012	0
2.17458	0
2.17903	0
2.18349	0
2.18795	0
2.19241	0
2.19686	0
2.20132	0
2.20578	0
2.21023	0
2.21469	0
2.21915	0
2.22361	0
2.22806	0
2.23252	0
2.23698	0
2.24143	0
2.24589	0
2.25035	0
2.2548	0
2.25926	0
2.26454	0
2.26899	0
2.27345	0
2.27791	0
2.28236	0
2.28682	0
2.29128	0
2.29574	0
2.30019	0
2.30465	0
2.30911	0
2.31356	0
2.31802	0
2.32248	0
2.32694	0
2.33139	0
2.33585	0
2.34031	0
2.34476	0
2.34922	0
2.35368	0
2.35813	0
2.36259	0
2.36705	0
2.37151	0
2.37596	0
2.38042	0
2.38488	0
2.38933	0
2.39379	0
2.39825	0
2.40271	0
2.40716	0
2.41162	0
2.41608	0
2.42053	0
2.42499	0
2.42945	0
2.4339	0
2.43836	0
2.44282	0
2.44728	0
2.45173	0
2.45619	0
2.46065	0
2.4651	0
2.46956	0
2.47402	0
2.47847	0
2.48293	0
2.48739	0
2.49185	0
2.4963	0
2.50076	0
2.50522	0
2.50967	0
2.51494	0
2.5194	0
2.52386	0
2.52832	0
2.53277	0
2.53723	0
2.54169	0
2.54614	0
2.5506	0
2.55506	0
2.55952	0
2.56397	0
2.56843	0
2.57289	0
2.57734	0
2.5818	0
2.58626	0
2.59071	0
2.59602	0
2.60048	0
2.60493	0
2.60939	0
2.61385	0
2.61831	0
2.62276	0
2.62722	0
2.63168	0
2.63613	0
2.64059	0
2.64505	0
2.64951	0
2.65396	0
2.65842	0
2.66288	0
2.66733	0
2.67179	0
2.67625	0
2.68155	0
2.686	0
2.69046	0
2.69492	0
2.69938	0
2.70383	0
2.70829	0
2.71275	0
2.7172	0
2.72166	0
2.72612	0
2.73057	0
2.73503	0
2.73949	0
2.74395	0
2.7484	0
2.75286	0
2.75732	0
2.76262	0
2.76708	0
2.77154	0
2.77599	0
2.78045	0
2.78491	0
2.78936	0
2.79382	0
2.79828	0
2.80274	0
2.80719	0
2.81165	0
2.81611	0
2.82056	0
2.82502	0
2.82948	0
2.83393	0
2.83839	0
2.84285	0
2.84815	0
2.85261	0
2.85706	0
2.86152	0
2.86598	0
2.87043	0
2.87489	0
2.87935	0
2.8838	0
2.88826	0
2.89272	0
2.89718	0
2.90163	0
2.90609	0
2.91055	0
2.915	0
2.91946	0
2.92392	0
2.92923	0
2.93369	0
2.93814	0
2.9426	0
2.94706	0
2.95151	0
2.95597	0
2.96043	0
2.96488	0
2.96934	0
2.9738	0
2.97826	0
2.98271	0
2.98717	0
2.99163	0
2.99608	0
3.00054	0
3.005	0
3.00945	0
3.01475	0
3.01921	0
3.02367	0
3.02813	0
3.03258	0
3.03704	0
3.0415	0
3.04595	0
3.05041	0
3.05487	0
3.05932	0
3.06378	0
3.06824	0
3.0727	0
3.07715	0
3.08161	0
3.08607	0
3.09052	0
3.09498	0
3.09944	0
3.10389	0
3.10835	0
3.11281	0
3.11727	0
3.12172	0
3.12618	0
3.13064	0
3.13509	0
3.13955	0
3.14401	0
3.14847	0
3.15292	0
3.15738	0
3.16184	0
3.16629	0
3.17075	0
3.17521	0
3.18049	0
3.18495	0
3.18941	0
3.19387	0
3.19832	0
3.20278	0
3.20724	0
3.21169	0
3.21615	0
3.22061	0
3.22506	0
3.22952	0
3.23398	0
3.23844	0
3.24289	0
3.24735	0
3.25181	0
3.25626	0
3.26072	0
3.26518	0
3.26964	0
3.27409	0
3.27855	0
3.28301	0
3.28746	0
3.29192	0
3.29638	0
3.30083	0
3.30529	0
3.30975	0
3.31421	0
3.31866	0
3.32312	0
3.32758	0
3.33203	0
3.33649	0
3.34095	0
3.3454	0
3.34986	0
3.35432	0
3.35878	0
3.36323	0
3.36769	0
3.37215	0
3.3766	0
3.38106	0
3.38552	0
3.38998	0
3.39443	0
3.39889	0
3.40335	0
3.4078	0
3.41226	0
3.41672	0
3.42117	0
3.42563	0
3.43095	0
3.4354	0
3.43986	0
3.44432	0
3.44877	0
3.45323	0
3.45769	0
3.46215	0
3.4666	0
3.47106	0
3.47552	0
3.47997	0
3.48443	0
3.48889	0
3.49335	0
3.4978	0
3.50226	0
3.50672	0
3.51202	0
3.51648	0
3.52093	0
3.52539	0
3.52985	0
3.53431	0
3.53876	0
3.54322	0
3.54768	0
3.55213	0
3.55659	0
3.56105	0
3.5655	0
3.56996	0
3.57442	0
3.57888	0
3.58333	0
3.58779	0
3.59225	0
3.5967	0
3.60116	0
3.60562	0
3.61008	0
3.61453	0
3.61899	0
3.62345	0
3.6279	0
3.63236	0
3.63682	0
3.64127	0
3.64573	0
3.65019	0
3.65465	0
3.6591	0
3.66356	0
3.66802	0
3.67247	0
3.67779	0
3.68225	0
3.68671	0
3.69117	0
3.69562	0
3.70008	0
3.70454	0
3.70899	0
3.71345	0
3.71791	0
3.72236	0
3.72682	0
3.73128	0
3.73574	0
3.74019	0
3.74465	0
3.74911	0
3.75356	0
3.75802	0
3.76248	0
3.76694	0
3.77139	0
3.77585	0
3.78031	0
3.78476	0
3.78922	0
3.79368	0
3.79813	0
3.80259	0
3.80705	0
3.81151	0
3.81596	0
3.82042	0
3.82488	0
3.82933	0
3.83379	0
3.83825	0
3.8427	0
3.84716	0
3.85162	0
3.85608	0
3.86053	0
3.86499	0
3.86945	0
3.8739	0
3.87836	0
3.88282	0
3.88728	0
3.89173	0
3.89619	0
3.90065	0
3.9051	0
3.90956	0
3.91402	0
3.91847	0
3.92293	0
3.92823	0
3.93269	0
3.93715	0
3.94161	0
3.94606	0
3.95052	0
3.95498	0
3.95943	0
3.96389	0
3.96835	0
3.97281	0
3.97726	0
3.98172	0
3.98618	0
3.99063	0
3.99509	0
3.99955	0
4.004	0
4.00846	0
4.01292	0
4.01738	0
4.02183	0
4.02629	0
4.03075	0
4.0352	0
4.03966	0
4.04412	0
4.04858	0
4.05303	0
4.05749	0
4.06195	0
4.0664	0
4.07086	0
4.07532	0
4.07977	0
4.08423	0
4.08869	0
4.09315	0
4.09845	0
4.1029	0
4.10736	0
4.11182	0
4.11627	0
4.12073	0
4.12519	0
4.12965	0
4.1341	0
4.13856	0
4.14302	0
4.14747	0
4.15193	0
4.15639	0
4.16085	0
4.1653	0
4.16976	0
4.17422	0
4.17952	0
4.18397	0
4.18843	0
4.19289	0
4.19734	0
4.2018	0
4.20626	0
4.21072	0
4.21517	0
4.21963	0
4.22409	0
4.22854	0
4.233	0
4.23746	0
4.24191	0
4.24637	0
4.25083	0
4.25529	0
4.25974	0
4.2642	0
4.26866	0
4.27311	0
4.27757	0
4.28203	0
4.28648	0
4.29094	0
4.2954	0
4.29986	0
4.30431	0
4.30877	0
4.31323	0
4.31768	0
4.32214	0
4.3266	0
4.33106	0
4.33551	0
4.33997	0
4.34526	0
4.34971	0
4.35417	0
4.35863	0
4.36309	0
4.36754	0
4.372	0
4.37646	0
4.38091	0
4.38537	0
4.38983	0
4.39428	0
4.39874	0
4.4032	0
4.40766	0
4.41211	0
4.41657	0
4.42103	0
4.42548	0
4.42994	0
4.4344	0
4.43886	0
4.44331	0
4.44777	0
4.45223	0
4.45668	0
4.46114	0
4.4656	0
4.47005	0
4.47451	0
4.47897	0
4.48343	0
4.48788	0
4.49234	0
4.4968	0
4.50125	0
4.50571	0
4.51017	0
4.51462	0
4.51908	0
4.52354	0
4.528	0
4.53245	0
4.53691	0
4.54137	0
4.54582	0
4.55028	0
4.55474	0
4.5592	0
4.56365	0
4.56811	0
4.57257	0
4.57702	0
4.58148	0
4.58594	0
4.59039	0
4.59569	0
4.60015	0
4.6046	0
4.60906	0
4.61352	0
4.61797	0
4.62243	0
4.62689	0
4.63135	0
4.6358	0
4.64026	0
4.64472	0
4.64917	0
4.65363	0
4.65809	0
4.66255	0
4.667	0
4.67146	0
4.67592	0
4.68037	0
4.68483	0
4.68929	0
4.69374	0
4.6982	0
4.70266	0
4.70712	0
4.71157	0
4.71603	0
4.72049	0
4.72494	0
4.7294	0
4.73386	0
4.73832	0
4.74277	0
4.74723	0
4.75169	0
4.75614	0
4.76142	0
4.76588	0
4.77033	0
4.77479	0
4.77925	0
4.7837	0
4.78816	0
4.79262	0
4.79708	0
4.80153	0
4.80599	0
4.81045	0
4.8149	0
4.81936	0
4.82382	0
4.82827	0
4.83273	0
4.83719	0
4.84165	0
4.8461	0
4.85056	0
4.85502	0
4.85947	0
4.86393	0
4.86839	0
4.87285	0
4.8773	0
4.88176	0
4.88622	0
4.89067	0
4.89513	0
4.89959	0
4.90404	0
4.9085	0
4.91296	0
4.91742	0
4.92187	0
4.92633	0
4.93079	0
4.93524	0
4.9397	0
4.94416	0
4.94861	0
4.95307	0
4.95753	0
4.96199	0
4.96644	0
4.9709	0
4.97536	0
4.97981	0
4.98427	0
4.98873	0
4.99319	0
4.99764	0
5.0021	0
5.00656	0
5.01185	0
5.0163	0
5.02076	0
5.02522	0
5.02967	0
5.03413	0
5.03859	0
5.04305	0
5.0475	0
5.05196	0
5.05642	0
5.06087	0
5.06533	0
5.06979	0
5.07424	0
5.0787	0
5.08316	0
5.08762	0
5.09207	0
5.09653	0
5.10099	0
5.10544	0
5.1099	0
5.11436	0
5.11882	0
5.12327	0
5.12773	0
5.13219	0
5.13664	0
5.1411	0
5.14556	0
5.15001	0
5.15447	0
5.15893	0
5.16339	0
5.16784	0
5.1723	0
5.17676	0
5.18207	0
5.18652	0
5.19098	0
5.19544	0
5.19989	0
5.20435	0
5.20881	0
5.21327	0
5.21772	0
5.22218	0
5.22664	0
5.23109	0
5.23555	0
5.24001	0
5.24447	0
5.24892	0
5.25338	0
5.25784	0
5.26229	0
5.26675	0
5.27121	0
5.27566	0
5.28012	0
5.28458	0
5.28904	0
5.29349	0
5.29795	0
5.30241	0
5.30686	0
5.31132	0
5.31578	0
5.32023	0
5.32469	0
5.32915	0
5.33361	0
5.33806	0
5.34252	0
5.34698	0
5.35143	0
5.35589	0
5.36035	0
5.36481	0
5.36926	0
5.37372	0
5.37818	0
5.38263	0
5.38709	0
5.39155	0
5.396	0
5.40046	0
5.40492	0
5.40938	0
5.41383	0
5.41829	0
5.42275	0
5.42803	0
5.43248	0
5.43694	0
5.4414	0
5.44586	0
5.45031	0
5.45477	0
5.45923	0
5.46368	0
5.46814	0
5.4726	0
5.47705	0
5.48151	0
5.48597	0
5.49043	0
5.49488	0
5.49934	0
5.5038	0
5.50825	0
5.51271	0
5.51717	0
5.52163	0
5.52608	0
5.53054	0
5.535	0
5.53945	0
5.54391	0
5.54837	0
5.55282	0
5.55728	0
5.56174	0
5.5662	0
5.57065	0
5.57511	0
5.57957	0
5.58402	0
5.58848	0
5.59294	0
5.59822	0
5.60267	0
5.60713	0
5.61159	0
5.61604	0
5.6205	0
5.62496	0
5.62942	0
5.63387	0
5.63833	0
5.64279	0
5.64724	0
5.6517	0
5.65616	0
5.66061	0
5.66507	0
5.66953	0
5.67399	0
5.67844	0
5.6829	0
5.68736	0
5.69181	0
5.69627	0
5.70073	0
5.70519	0
5.70964	0
5.7141	0
5.71856	0
5.72301	0
5.72747	0
5.73193	0
5.73638	0
5.74084	0
5.7453	0
5.74976	0
5.75421	0
5.75867	0
5.76313	0
5.76758	0
5.77204	0
5.7765	0
5.78095	0
5.78541	0
5.78987	0
5.79433	0
5.79878	0
5.80324	0
5.8077	0
5.81215	0
5.81661	0
5.82107	0
5.82553	0
5.82998	0
5.83444	0
5.8389	0
5.84335	0
5.84864	0
5.8531	0
5.85755	0
5.86201	0
5.86647	0
5.87092	0
5.87538	0
5.87984	0
5.88429	0
5.88875	0
5.89321	0
5.89767	0
5.90212	0
5.90658	0
5.91104	0
5.91549	0
5.91995	0
5.92441	0
5.92887	0
5.93332	0
5.93778	0
5.94224	0
5.94669	0
5.95115	0
5.95561	0
5.96006	0
5.96452	0
5.96898	0
5.97344	0
5.97789	0
5.98235	0
5.98681	0
5.99126	0
5.99572	0
6.00018	0
6.00464	0
6.00909	0
6.01437	0
6.01883	0
6.02329	0
6.02774	0
6.0322	0
6.03666	0
6.04112	0
6.04557	0
6.05003	0
6.05449	0
6.05894	0
6.0634	0
6.06786	0
6.07231	0
6.07677	0
6.08123	0
6.08569	0
6.09014	0
6.0946	0
6.09906	0
6.10351	0
6.10797	0
6.11243	0
6.11689	0
6.12134	0
6.1258	0
6.13026	0
6.13471	0
6.13917	0
6.14363	0
6.14808	0
6.15254	0
6.157	0
6.16146	0
6.16591	0
6.17037	0
6.17483	0
6.17928	0
6.18374	0
6.1882	0
6.19265	0
6.19711	0
6.20157	0
6.20603	0
6.21048	0
6.21494	0
6.2194	0
6.22385	0
6.22831	0
6.23277	0
6.23723	0
6.24168	0
6.24614	0
6.2506	0
6.25505	0
6.25951	0
6.2648	0
6.26926	0
6.27372	0
6.27817	0
6.28263	0
6.28709	0
6.29154	0
6.296	0
6.30046	0
6.30492	0
6.30937	0
6.31383	0
6.31829	0
6.32274	0
6.3272	0
6.33166	0
6.33612	0
6.34057	0
6.34503	0
6.34949	0
6.35394	0
6.3584	0
6.36286	0
6.36731	0
6.37177	0
6.37623	0
6.38069	0
6.38514	0
6.3896	0
6.39406	0
6.39851	0
6.40297	0
6.40743	0
6.41188	0
6.41634	0
6.4208	0
6.42526	0
6.43054	0
6.435	0
6.43945	0
6.44391	0
6.44837	0
6.45282	0
6.45728	0
6.46174	0
6.4662	0
6.47065	0
6.47511	0
6.47957	0
6.48402	0
6.48848	0
6.49294	0
6.49739	0
6.50185	0
6.50631	0
6.51077	0
6.51522	0
6.51968	0
6.52414	0
6.52859	0
6.53305	0
6.53751	0
6.54197	0
6.54642	0
6.55088	0
6.55534	0
6.55979	0
6.56425	0
6.56871	0
6.57316	0
6.57762	0
6.58208	0
6.58654	0
6.59099	0
6.59545	0
6.59991	0
6.60436	0
6.60882	0
6.61328	0
6.61773	0
6.62219	0
6.62665	0
6.63111	0
6.63556	0
6.64002	0
6.64448	0
6.64893	0
6.65339	0
6.65785	0
6.66231	0
6.66676	0
6.67122	0
6.67568	0
6.68096	0
6.68542	0
6.68988	0
6.69433	0
6.69879	0
6.70325	0
6.70771	0
6.71216	0
6.71662	0
6.72108	0
6.72553	0
6.72999	0
6.73445	0
6.7389	0
6.74336	0
6.74782	0
6.75228	0
6.75673	0
6.76119	0
6.76565	0
6.7701	0
6.77456	0
6.77902	0
6.78347	0
6.78793	0
6.79239	0
6.79685	0
6.8013	0
6.80576	0
6.81022	0
6.81467	0
6.81913	0
6.82359	0
6.82805	0
6.8325	0
6.83696	0
6.84142	0
6.84672	0
6.85118	0
6.85563	0
6.86009	0
6.86455	0
6.869	0
6.87346	0
6.87792	0
6.88238	0
6.88683	0
6.89129	0
6.89575	0
6.9002	0
6.90466	0
6.90912	0
6.91358	0
6.91803	0
6.92249	0
6.92695	0
6.9314	0
6.93586	0
6.94032	0
6.94477	0
6.94923	0
6.95369	0
6.95815	0
6.9626	0
6.96706	0
6.97152	0
6.97597	0
6.98043	0
6.98489	0
6.98934	0
6.9938	0
6.99826	0
7.00272	0
7.00717	0
7.01163	0
7.01609	0
7.02054	0
7.025	0
7.02946	0
7.03392	0
7.03837	0
7.04283	0
7.04729	0
7.05174	0
7.0562	0
7.06066	0
7.06511	0
7.06957	0
7.07403	0
7.07849	0
7.08294	0
7.0874	0
7.09186	0
7.09714	0
7.10159	0
7.10605	0
7.11051	0
7.11497	0
7.11942	0
7.12388	0
7.12834	0
7.13279	0
7.13725	0
7.14171	0
7.14616	0
7.15062	0
7.15508	0
7.15954	0
7.16399	0
7.16845	0
7.17291	0
7.17736	0
7.18182	0
7.18628	0
7.19074	0
7.19519	0
7.19965	0
7.20411	0
7.20856	0
7.21302	0
7.21748	0
7.22193	0
7.22639	0
7.23085	0
7.23531	0
7.23976	0
7.24422	0
7.24868	0
7.25313	0
7.25759	0
7.26288	0
7.26734	0
7.27179	0
7.27625	0
7.28071	0
7.28516	0
7.28962	0
7.29408	0
7.29854	0
7.30299	0
7.30745	0
7.31191	0
7.31636	0
7.32082	0
7.32528	0
7.32974	0
7.33419	0
7.33865	0
7.34311	0
7.34756	0
7.35202	0
7.35648	0
7.36093	0
7.36539	0
7.36985	0
7.37431	0
7.37876	0
7.38322	0
7.38768	0
7.39213	0
7.39659	0
7.40105	0
7.4055	0
7.40996	0
7.41442	0
7.41888	0
7.42333	0
7.42779	0
7.43225	0
7.4367	0
7.44116	0
7.44562	0
7.45008	0
7.45453	0
7.45899	0
7.46345	0
7.4679	0
7.47236	0
7.47682	0
7.48127	0
7.48573	0
7.49019	0
7.49465	0
7.4991	0
7.50356	0
7.50802	0
7.5133	0
7.51775	0
7.52221	0
7.52667	0
7.53113	0
7.53558	0
7.54004	0
7.5445	0
7.54895	0
7.55341	0
7.55787	0
7.56232	0
7.56678	0
7.57124	0
7.5757	0
7.58015	0
7.58461	0
7.58907	0
7.59352	0
7.59798	0
7.60244	0
7.6069	0
7.61135	0
7.61581	0
7.62027	0
7.62472	0
7.62918	0
7.63364	0
7.63809	0
7.64255	0
7.64701	0
7.65147	0
7.65592	0
7.66038	0
7.66484	0
7.66929	0
7.67375	0
7.67904	0
7.6835	0
7.68795	0
7.69241	0
7.69687	0
7.70132	0
7.70578	0
7.71024	0
7.7147	0
7.71915	0
7.72361	0
7.72807	0
7.73252	0
7.73698	0
7.74144	0
7.74589	0
7.75035	0
7.75481	0
7.75927	0
7.76372	0
7.76818	0
7.77264	0
7.77709	0
7.78155	0
7.78601	0
7.79047	0
7.79492	0
7.79938	0
7.80384	0
7.80829	0
7.81275	0
7.81721	0
7.82166	0
7.82612	0
7.83058	0
7.83504	0
7.83949	0
7.84395	0
7.84841	0
7.85286	0
7.85732	0
7.86178	0
7.86624	0
7.87069	0
7.87515	0
7.87961	0
7.88406	0
7.88852	0
7.89298	0
7.89743	0
7.90189	0
7.90635	0
7.91081	0
7.91526	0
7.91972	0
7.92418	0
7.92947	0
7.93393	0
7.93839	0
7.94284	0
7.9473	0
7.95176	0
7.95621	0
7.96067	0
7.96513	0
7.96959	0
7.97404	0
7.9785	0
7.98296	0
7.98741	0
7.99187	0
7.99633	0
8.00078	0
8.00524	0
8.0097	0
8.01416	0
8.01861	0
8.02307	0
8.02753	0
8.03198	0
8.03644	0
8.0409	0
8.04536	0
8.04981	0
8.05427	0
8.05873	0
8.06318	0
8.06764	0
8.0721	0
8.07656	0
8.08101	0
8.08547	0
8.08993	0
8.09522	0
8.09968	0
8.10414	0
8.10859	0
8.11305	0
8.11751	0
8.12196	0
8.12642	0
8.13088	0
8.13533	0
8.13979	0
8.14425	0
8.14871	0
8.15316	0
8.15762	0
8.16208	0
8.16653	0
8.17099	0
8.17545	0
8.1799	0
8.18436	0
8.18882	0
8.19328	0
8.19773	0
8.20219	0
8.20665	0
8.2111	0
8.21556	0
8.22002	0
8.22448	0
8.22893	0
8.23339	0
8.23785	0
8.2423	0
8.24676	0
8.25122	0
8.25567	0
8.26013	0
8.26459	0
8.26905	0
8.2735	0
8.27796	0
8.28242	0
8.28687	0
8.29133	0
8.29579	0
8.30024	0
8.3047	0
8.30916	0
8.31362	0
8.31807	0
8.32253	0
8.32699	0
8.33144	0
8.3359	0
8.34036	0
8.34567	0
8.35012	0
8.35458	0
8.35904	0
8.36349	0
8.36795	0
8.37241	0
8.37687	0
8.38132	0
8.38578	0
8.39024	0
8.39469	0
8.39915	0
8.40361	0
8.40807	0
8.41252	0
8.41698	0
8.42144	0
8.42589	0
8.43035	0
8.43481	0
8.43926	0
8.44372	0
8.44818	0
8.45264	0
8.45709	0
8.46155	0
8.46601	0
8.47046	0
8.47492	0
8.47938	0
8.48384	0
8.48829	0
8.49275	0
8.49721	0
8.50166	0
8.50612	0
8.51145	0
8.51591	0
8.52036	0
8.52482	0
8.52928	0
8.53373	0
8.53819	0
8.54265	0
8.54711	0
8.55156	0
8.55602	0
8.56048	0
8.56493	0
8.56939	0
8.57385	0
8.5783	0
8.58276	0
8.58722	0
8.59168	0
8.59613	0
8.60059	0
8.60505	0
8.6095	0
8.61396	0
8.61842	0
8.62288	0
8.62733	0
8.63179	0
8.63625	0
8.6407	0
8.64516	0
8.64962	0
8.65407	0
8.65853	0
8.66299	0
8.66745	0
8.6719	0
8.67636	0
8.68082	0
8.68527	0
8.68973	0
8.69419	0
8.69865	0
8.7031	0
8.70756	0
8.71202	0
8.71647	0
8.72093	0
8.72539	0
8.72984	0
8.7343	0
8.73876	0
8.74322	0
8.74767	0
8.75213	0
8.75659	0
8.76188	0
8.76634	0
8.77079	0
8.77525	0
8.77971	0
8.78416	0
8.78862	0
8.79308	0
8.79754	0
8.80199	0
8.80645	0
8.81091	0
8.81536	0
8.81982	0
8.82428	0
8.82873	0
8.83319	0
8.83765	0
8.84211	0
8.84656	0
8.85102	0
8.85548	0
8.85993	0
8.86439	0
8.86885	0
8.87331	0
8.87776	0
8.88222	0
8.88668	0
8.89113	0
8.89559	0
8.90005	0
8.9045	0
8.90896	0
8.91342	0
8.91788	0
8.92233	0
8.92679	0
8.93208	0
8.93653	0
8.94099	0
8.94545	0
8.94991	0
8.95436	0
8.95882	0
8.96328	0
[truncated: 24,898 more rows]

[truncated: 20 more sheets: Ext. Data Fig. 2 - OREX (C2), Ext. Data Fig. 2 - OREX (C3), Ext. Data Fig. 2 - OREX (C4), Ext. Data Fig. 2 - OREX (C5), Ext. Data Fig. 2 - OREX (C6), Ext. Data Fig. 2 - OREX (C7), Ext. Data Fig. 2 - OREX (C8), Ext. Data Fig. 2 - OREX (C9), Ext. Data Fig. 2 - OREX (C10), Ext. Data Fig. 2 - OREX (C11), Ext. Data Fig. 2 - Murch (C2), Ext. Data Fig. 2 - Murch (C3), Ext. Data Fig. 2 - Murch (C4), Ext. Data Fig. 2 - Murch (C5), Ext. Data Fig. 2 - Murch (C6), Ext. Data Fig. 2 - Murch (C7), Ext. Data Fig. 2 - Murch (C8), Ext. Data Fig. 2 - Murch (C9), Ext. Data Fig. 2 - Murch (C10), Ext. Data Fig. 2 - Murch (C11)]
